# Supplementary material for: Histone H2Bub1 deubiquitylation is essential for mouse development, but does not regulate global RNA polymerase II transcription
Source: Cell Death Differ. 2021 Mar 17;28(8):2385–403. doi: 10.1038/s41418-021-00759-2 (PMC8329007; doi:10.1038/s41418-021-00759-2)
Supplement: Supplementary file 2 — Supplementary Table 1 [file 41418_2021_759_MOESM2_ESM.xlsx]

## Sheet: primers
1. Primers used for the RT-qPCR experiments which are related to supplement figure 2 and 3
	Region	Direction	Sequences	Reference
	Pou5f1	forward	CTAGCATTGAGAACCGTGTGAG
		reverse	GATTGGCGATGTGAGTGATCT
	Sox2	forward	CCAGCGCATGGACAGCTA
		reverse	GCTGCTCCTGCATCATGCT
	Klf4	forward	GTGGGTTAGCGAGTTGGAAA
		reverse	GTGCAGCTTGCAGCAGTAAC
	Nanog	forward	GAAATCCCTTCCCTCGCCATC
		reverse	CTCAGTAGCAGACCCTTGTAAGC
	Esrrb1	forward	GAGGACTCCGCCATCAAAT
		reverse	TAGTGGTAGCCAGAGGCAATGT
	Tfcp2l1	forward	ACTACAACCAGCACAACTCTGG
		reverse	CCCATTCTCAGGAGATAGCTG
	Zscan4d	forward	ATGATTGGCGAAAGCGACGG
		reverse	TTCAGCCACAAGACCAACCTG
	Myc	forward	CTGACAGAACTGATGCGCTG
		reverse	GGCTGAAGCTTACAGTCCCAA
	Crxos	forward	GCCCTGGATGGTACCTCTTC
		reverse	TGTGCTTACAGCTGGTCGAG
	Ephx1	forward	ATGACTGGGAAGGAACCAGG
		reverse	GACATCCGCAAGTTCGTGTC
	Gstm1	forward	CTAGTGAGTGCCCGTGTAGC
		reverse	TGCCTACATGAAGAGTAGCCG
	Gstm6	forward	CCAACACCGGCACTCCAT
		reverse	ATATGAAGACCAGCCGCTTCC
	Wnt3	forward	CAAGCACAACAATGAAGCAGGC	Nicholas R. Smith et al., 2017 (doi.org/10.1016/j.jcmgh.2016.12.010)
		reverse	TCGGGACTCACGGTGTTTCTC
	Notch1	forward	ACAACAACGAGTGTGAGTCC	Kensuke Shibata et al., 2011 (DOI 10.1182/blood-2011-02-334995)																	2
		reverse	ACACGTGGCTCCTGTATATG
	mCol18a1	forward	CAGCTGCCTCCCTTCCAG
		reverse	AGGGTCATCGATTTGTGAGA
	mCol2a1	forward	GTGGCAGAGATGGAGAACCT
		reverse	CCTTGCATGACTCCCATCTG
	mCol14a1	forward	TGGGAGTACCTGGACCTCAG
		reverse	TCAGGGGCAGGAGCTTAGTA
	mCol15a1	forward	GAGGTGGCTGCTCTCCATC
		reverse	AAAGCTGTAAGCCGGGAAAC
	Gata4	forward	CAGCAGCAGCAGTGAAGAGATG	Yeh-Chuin Poh et al., 2014 (doi: 10.1038/ncomms5000)
		reverse	ACCAGGCTGTTCCAAGAGTCC
	Gata6	forward	TCTACACAAGCGACCACCTCAG	Yeh-Chuin Poh et al., 2014 (doi: 10.1038/ncomms5000)
		reverse	GCCAGAGCACACCAAGAATCC
	Atp1b1	forward	GGAGGAAGGCAGCTGGAAG
		reverse	GATGGTCCCGATGAAGATGC
	Hand1	forward	CACCACCTACCACCGCAGTA	Yeh-Chuin Poh et al., 2014 (doi: 10.1038/ncomms5000)
		reverse	CCTTCTTGGGTCCTGAGCCTTT
	Mixl1	forward	TCCTCCATTGCCCTGCTCCT	Yeh-Chuin Poh et al., 2014 (doi: 10.1038/ncomms5000)
		reverse	ACGCCTCCTCCAGTCATGCT
	Pgk1	forward	TACCTGCTGGCTGGATGG
		reverse	CACAGCCTCGGCATATTTCT
	Hsp90ab1	forward	ACCTGGGAACCATTGCTAAG
		reverse	AGAATCCGACACCAAACTGC
	Gapdh	forward	TTCACCACCATGGAGAAGGC
		reverse	CCCTTTTGGCTCCACCCT
2. Primers for genotyping in supplement figure 1
	Usp22	Pf	CCTCTTCATCTTTCTGTACCTGACCCA
		Pr	ACATCTCTTGGGCACTGAGCGC
		Ur	ACCTACAATGCCAGAACTGGGGTG
	Atxn7l3	Ef	CAAAGAAAGCAGCATGCTTGGTCAGG
		Er	CCTGCAGAGGAAAGAGGCACAGAG
		Wr	CAGGAAGAAGTAGCCACACTTAACAGC
