# Supplementary material for: Histone H2Bub1 deubiquitylation is essential for mouse development, but does not regulate global RNA polymerase II transcription
Source: Cell Death Differ. 2021 Mar 17;28(8):2385–403. doi: 10.1038/s41418-021-00759-2 (PMC8329007; doi:10.1038/s41418-021-00759-2)
Supplement: Supplementary file 3 — Supplementary Table 2 [file 41418_2021_759_MOESM3_ESM.xlsx]

## Sheet: ESC down-regulated genes
Ensembl.Gene.ID	WT1 (raw)	WT2 (raw)	KO1 (raw)	KO2(raw)	KO3 (raw)	WT1 (normalized)	WT2 (normalized)	KO1 (normalized)	KO2(normalized)	KO3 (normalized)	WT1 (normalized and divided by median of transcripts length in kb)	WT2 (normalized and divided by median of transcripts length in kb)	KO1 (normalized and divided by median of transcripts length in kb)	KO2 (normalized and divided by median of transcripts length in kb)	KO3 (normalized and divided by median of transcripts length in kb)	Median.of.transcripts.length	Gene.name	Description	Chromosome.name	Start.gene.position	End.gene.position	Gene.biotype	GO.biological.process	GO.molecular.function	GO.cellular.component	Log2 FC (KO vs WT )	P-value (KO vs WT)	Adjusted p-value (KO vs WT )
ENSMUSG00000039501	2137	2031	593	1109	729	1752.11	1760.43	651.485	993.363	719.148	603.345	606.209	224.341	342.067	247.641	2904	Znfx1	zinc finger, NFX1-type containing 1	2	167035793	167063015	protein_coding	regulation of transcription, DNA-templated	transcription factor activity, sequence-specific DNA binding; zinc ion binding; metal ion binding; RNA binding	nucleus	-1.09016	9.9e-05	0.00169111
ENSMUSG00000043872	6424	7318	1892	2828	2923	5267	6343.1	2078.6	2533.12	2883.5	2237.47	2694.6	883.008	1076.09	1224.94	2354	Zmym1	zinc finger, MYM domain containing 1	4	127047094	127061152	protein_coding	regulation of transcription from RNA polymerase II promoter	zinc ion binding; nucleic acid binding; DNA binding; protein dimerization activity; RNA polymerase II transcription factor activity, sequence-specific DNA binding	cytoplasm; nucleoplasm	-1.15609	8.6e-06	0.00024393
ENSMUSG00000007817	6063	4712	1219	2516	966	4971.02	4084.27	1339.23	2253.65	952.946	3151.2	2589.08	848.954	1428.62	604.086	1577.5	Zmiz1	zinc finger, MIZ-type containing 1	14	25459185	25666743	protein_coding	regulation of transcription, DNA-templated; positive regulation of transcription from RNA polymerase II promoter; transcription, DNA-templated; in utero embryonic development; vasculogenesis; heart morphogenesis; artery morphogenesis; cell aging; positive regulation of T cell differentiation; positive regulation of fibroblast proliferation; positive regulation of Notch signaling pathway; developm…	zinc ion binding; metal ion binding; protein binding	nucleus; nucleoplasm; cytoplasm; intracellular membrane-bounded organelle; nuclear speck	-1.42672	0.000136105	0.00215767
ENSMUSG00000067860	2491	3317	960	1501	1119	2042.36	2875.11	1054.68	1344.49	1103.88	828.374	1166.14	427.776	545.321	447.73	2465.5	Zic3	zinc finger protein of the cerebellum 3	X	58022700	58041736	protein_coding	regulation of transcription, DNA-templated; transcription from RNA polymerase II promoter; multicellular organism development; positive regulation of transcription from RNA polymerase II promoter; transcription, DNA-templated; anterior/posterior pattern specification; nervous system development; cell differentiation; positive regulation of transcription, DNA-templated; determination of left/right…	metal ion binding; DNA binding; nucleic acid binding; transcription factor activity, sequence-specific DNA binding; RNA polymerase II core promoter proximal region sequence-specific DNA binding; transcriptional activator activity, RNA polymerase II core promoter proximal region sequence-specific binding; RNA polymerase II regulatory region sequence-specific DNA binding; sequence-specific DNA bind…	nucleus; nucleoplasm; cytoplasm	-1.01478	0.000224014	0.0031746
ENSMUSG00000071757	140	70	13	27	14	114.785	60.6746	14.2821	24.1847	13.8108	50.048	26.455	6.22722	10.5449	6.02172	2293.5	Zhx2	zinc fingers and homeoboxes 2	15	57694665	57839832	protein_coding	regulation of transcription, DNA-templated; transcription, DNA-templated; negative regulation of transcription from RNA polymerase II promoter; negative regulation of transcription, DNA-templated; regulation of transcription from RNA polymerase II promoter; somatic stem cell population maintenance; negative regulation of neuron differentiation; mRNA catabolic process	metal ion binding; DNA binding; nucleic acid binding; transcription factor activity, sequence-specific DNA binding; protein binding; protein homodimerization activity; protein heterodimerization activity; identical protein binding; transcription corepressor activity	plasma membrane; nucleus; cytoplasm	-1.93337	6.04e-05	0.00114426
ENSMUSG00000078503	4131	3877	534	1516	955	3386.98	3360.51	586.666	1357.92	942.094	1885.32	1870.59	326.561	755.872	524.405	1796.5	Zfp990	zinc finger protein 990	4	145510759	145539188	protein_coding	regulation of transcription, DNA-templated	metal ion binding; nucleic acid binding	intracellular	-1.64744	5.27e-06	0.000161728
ENSMUSG00000078498	1882	2362	333	1111	513	1543.04	2047.34	365.842	995.155	506.067	1077.92	1430.2	255.566	695.183	353.522	1431.5	Zfp988	zinc finger protein 988	4	147305674	147333734	protein_coding	regulation of transcription, DNA-templated	metal ion binding; nucleic acid binding	intracellular	-1.34639	0.00108972	0.0106491
ENSMUSG00000065999	3169	4831	311	697	485	2598.24	4187.42	341.673	624.323	478.446	4137.33	6667.86	544.065	994.145	761.856	628	Zfp985	zinc finger protein 985	4	147553277	147585198	protein_coding	regulation of transcription, DNA-templated	nucleic acid binding; metal ion binding	intracellular	-2.58673	1.48e-13	5.68e-11
ENSMUSG00000058186	545	926	153	217	168	446.842	802.639	168.09	194.373	165.73	150.351	270.067	56.5578	65.4015	55.7637	2972	Zfp980	zinc finger protein 980	4	145670685	145704441	protein_coding	regulation of transcription, DNA-templated; hematopoietic progenitor cell differentiation	metal ion binding; nucleic acid binding	intracellular	-1.68628	5.34e-07	2.46e-05
ENSMUSG00000066000	5875	10313	1717	2665	2834	4816.88	8939.11	1886.34	2387.12	2795.7	2233.14	4144.23	874.52	1106.68	1296.11	2157	Zfp979	zinc finger protein 979	4	147611937	147642513	protein_coding	regulation of transcription, DNA-templated	metal ion binding; nucleic acid binding	intracellular	-1.42197	3e-05	0.000654533
ENSMUSG00000078497	859	2167	412	496	278	704.289	1878.31	452.634	444.281	274.243	773.094	2061.81	496.854	487.685	301.035	911	Zfp978	zinc finger protein 978	4	147361303	147391004	protein_coding	regulation of transcription, DNA-templated	nucleic acid binding; metal ion binding	intracellular	-1.51226	0.000340944	0.00436224
ENSMUSG00000092335	1016	846	69	384	208	833.012	733.296	75.8052	343.96	205.189	584.57	514.594	53.1966	241.375	143.992	1425	Zfp977	zinc finger protein 977	7	42579783	42592547	protein_coding	regulation of transcription, DNA-templated	metal ion binding; nucleic acid binding; transcription factor activity, sequence-specific DNA binding	intracellular	-1.59351	0.000863124	0.00894514
ENSMUSG00000074519	349	369	62	131	66	286.143	319.842	68.1148	117.34	65.1081	244.985	273.837	58.3175	100.463	55.7432	1168	Zfp971	zinc finger protein 971	2	178023284	178034022	protein_coding	regulation of transcription, DNA-templated	nucleic acid binding; metal ion binding; transcription factor activity, sequence-specific DNA binding	intracellular	-1.68843	3.38e-06	0.000113133
ENSMUSG00000078866	109	187	36	57	29	89.3685	162.088	39.5505	51.0565	28.6081	75.6398	137.188	33.4748	43.2133	24.2134	1181.5	Zfp970	zinc finger protein 970	2	177464733	177478129	protein_coding	regulation of transcription, DNA-templated	metal ion binding; nucleic acid binding; transcription factor activity, sequence-specific DNA binding	intracellular	-1.4395	0.000904298	0.00924712
ENSMUSG00000052446	7464	5714	728	2991	2825	6119.69	4952.78	799.8	2679.12	2786.82	8729.94	7065.31	1140.94	3821.86	3975.5	701	Zfp961	zinc finger protein 961	8	71951038	71993792	protein_coding	regulation of transcription, DNA-templated	metal ion binding; nucleic acid binding	intracellular	-1.20055	0.00773638	0.044105
ENSMUSG00000003198	331	294	53	164	84	271.385	254.833	58.2272	146.899	82.8648	303.223	284.73	65.0583	164.134	92.5864	895	Zfp959	zinc finger protein 959	17	55892093	55898928	protein_coding	regulation of transcription, DNA-templated	metal ion binding; nucleic acid binding	intracellular; nucleus	-1.27746	0.00196441	0.0165856
ENSMUSG00000096910	339	381	66	196	102	277.944	330.243	72.5093	175.563	100.622	169.685	201.614	44.267	107.181	61.4295	1638	Zfp955b	zinc finger protein 955B	17	33289649	33303196	protein_coding	regulation of transcription, DNA-templated	metal ion binding; nucleic acid binding	intracellular	-1.22554	0.00245427	0.019437
ENSMUSG00000098905	842	1101	116	341	128	690.351	954.325	127.441	305.443	126.27	147.605	204.046	27.2484	65.3076	26.9981	4677	Zfp953	zinc finger protein 953	13	67339306	67360605	protein_coding	regulation of transcription, DNA-templated	metal ion binding; nucleic acid binding	intracellular	-1.87541	9.16e-06	0.000257414
ENSMUSG00000072774	1480	1318	80	387	420	1213.44	1142.42	87.8901	346.647	414.324	631.016	594.08	45.7047	180.264	215.457	1923	Zfp951	zinc finger protein 951	5	104813169	104860070	protein_coding	regulation of transcription, DNA-templated	metal ion binding; nucleic acid binding	intracellular	-1.70322	0.000462057	0.0054961
ENSMUSG00000063383	218	141	54	82	42	178.737	122.216	59.3258	73.4497	41.4324	62.2343	42.5543	20.6566	25.5744	14.4263	2872	Zfp947	zinc finger protein 947	17	22144359	22166190	protein_coding	regulation of transcription, DNA-templated	metal ion binding; nucleic acid binding	intracellular	-1.22467	0.00178167	0.0154386
ENSMUSG00000059142	1483	2053	353	518	300	1215.9	1779.5	387.815	463.987	295.946	298.162	436.366	95.0993	113.778	72.5713	4078	Zfp945	zinc finger protein 945	17	22846697	22867134	protein_coding	regulation of transcription, DNA-templated	metal ion binding; nucleic acid binding	intracellular	-1.83627	6e-09	5.26e-07
ENSMUSG00000053347	364	371	84	199	97	298.441	321.576	92.2846	178.25	95.6892	203.298	219.057	62.8642	121.424	65.1833	1468	Zfp943	zinc finger prtoein 943	17	21962552	22071168	protein_coding	regulation of transcription, DNA-templated	metal ion binding; nucleic acid binding	intracellular	-1.2101	0.00126136	0.0119443
ENSMUSG00000064194	3381	2005	127	656	542	2772.06	1737.89	139.525	587.598	534.675	2824.31	1770.65	142.155	598.673	544.753	981.5	Zfp936	zinc finger protein 936	7	43114229	43192109	protein_coding	regulation of transcription, DNA-templated	metal ion binding; nucleic acid binding; transcription factor activity, sequence-specific DNA binding	intracellular	-2.01338	3.15e-05	0.000682751
ENSMUSG00000059423	650	563	30	165	89	532.931	487.997	32.9588	147.795	87.7973	224.534	205.602	13.8862	62.2689	36.9906	2373.5	Zfp933	zinc finger protein 933	4	147822986	147848366	protein_coding	regulation of transcription, DNA-templated	metal ion binding; nucleic acid binding; transcription factor activity, sequence-specific DNA binding	intracellular	-2.09601	1.2e-05	0.000320215
ENSMUSG00000089857	437	435	18	85	22	358.294	377.049	19.7753	76.1369	21.7027	567.819	597.543	31.3396	120.661	34.3941	631	Zfp882	zinc finger protein 882	8	71908608	71916354	protein_coding	regulation of transcription, DNA-templated	metal ion binding; nucleic acid binding	intracellular	-2.63275	1.49e-07	8.45e-06
ENSMUSG00000061371	345	357	85	174	150	282.863	309.441	93.3832	155.857	147.973	123.846	135.482	40.8858	68.2385	64.7867	2284	Zfp873	zinc finger protein 873	10	82048123	82064745	protein_coding	regulation of transcription, DNA-templated	metal ion binding; nucleic acid binding; transcription factor activity, sequence-specific DNA binding	intracellular	-1.06773	0.00135668	0.0125884
ENSMUSG00000043090	1097	1538	256	782	503	899.424	1333.11	281.248	700.46	496.203	303.603	449.994	94.9361	236.442	167.495	2962.5	Zfp866	zinc finger protein 866	8	69761326	69791178	protein_coding	regulation of transcription, DNA-templated	metal ion binding; nucleic acid binding	intracellular	-1.04786	0.00833704	0.0464777
ENSMUSG00000046185	1309	1030	263	706	278	1073.24	892.784	288.939	632.384	274.243	260.939	217.064	70.2501	153.753	66.6772	4113	Zfp84	zinc finger protein 84	7	29768552	29779821	protein_coding	regulation of transcription, DNA-templated	metal ion binding; nucleic acid binding; transcription factor activity, sequence-specific DNA binding	intracellular	-1.15632	0.00372389	0.0262653
ENSMUSG00000069743	1118	1246	311	412	343	916.642	1080.01	341.673	369.04	338.365	248.076	292.289	92.4689	99.8756	91.5737	3695	Zfp820	zinc finger protein 820	17	21816876	21845759	protein_coding	regulation of transcription, DNA-templated	metal ion binding; nucleic acid binding	intracellular	-1.45167	9.45e-10	1.08e-07
ENSMUSG00000055102	512	826	37	217	33	419.786	715.961	40.6492	194.373	32.554	210.948	359.779	20.4267	97.6749	16.3588	1990	Zfp819	zinc finger protein 819	7	43607169	43618285	protein_coding	negative regulation of transcription, DNA-templated; positive regulation of apoptotic process; regulation of transcription, DNA-templated	nucleic acid binding; metal ion binding; protein binding	nucleus; intracellular	-2.01849	0.000292559	0.0038917
ENSMUSG00000057982	3519	3055	708	1911	645	2885.21	2648.01	777.827	1711.74	636.284	2107.53	1934.27	568.172	1250.36	464.78	1369	Zfp809	zinc finger protein 809	9	22225714	22243354	protein_coding	regulation of transcription, DNA-templated; transcription, DNA-templated; innate immune response; negative regulation of single stranded viral RNA replication via double stranded DNA intermediate	nucleic acid binding; metal ion binding; transcription factor activity, sequence-specific DNA binding; protein binding; sequence-specific DNA binding	intracellular; nucleus	-1.24184	0.00250184	0.0197436
ENSMUSG00000074867	827	1261	172	553	357	678.052	1093.01	188.964	495.338	352.176	886.343	1428.77	247.011	647.501	460.36	765	Zfp808	zinc finger protein 80	13	62129886	62236144	protein_coding	regulation of transcription, DNA-templated	metal ion binding; nucleic acid binding; transcription factor activity, sequence-specific DNA binding	intracellular	-1.19295	0.0039779	0.0275633
ENSMUSG00000040321	1560	1350	425	816	271	1279.03	1170.15	466.916	730.915	267.338	370.896	339.322	135.397	211.951	77.5229	3448.5	Zfp770	zinc finger protein 770	2	114193461	114201469	protein_coding	transcription, DNA-templated; regulation of transcription, DNA-templated; regulation of transcription from RNA polymerase II promoter	transcription factor activity, sequence-specific DNA binding; metal ion binding; DNA binding; nucleic acid binding; RNA polymerase II transcription factor activity, sequence-specific DNA binding	nucleus	-1.17872	0.00306498	0.0229339
ENSMUSG00000044501	396	403	34	120	92	324.678	349.313	37.3533	107.487	90.7567	113.207	121.797	13.0242	37.4782	31.6446	2868	Zfp758	zinc finger protein 758	17	22361453	22377281	protein_coding	regulation of transcription, DNA-templated	metal ion binding; nucleic acid binding	intracellular	-1.83153	1.77e-05	0.000426092
ENSMUSG00000069184	441	636	59	289	80	361.573	551.272	64.8189	258.866	78.9189	125.069	190.686	22.4209	89.5419	27.2981	2891	Zfp72	zinc finger protein 72	13	74369326	74390836	protein_coding	regulation of transcription, DNA-templated; positive regulation by host of viral process; positive regulation by host of viral release from host cell	metal ion binding; nucleic acid binding; transcription factor activity, sequence-specific DNA binding	intracellular; nucleus	-1.42817	0.00482666	0.0312682
ENSMUSG00000030469	1005	832	93	489	94	823.994	721.161	102.172	438.011	92.7297	1382.54	1210	171.43	734.918	155.587	596	Zfp719	zinc finger protein 719	7	43579610	43593235	protein_coding	regulation of transcription, DNA-templated	metal ion binding; nucleic acid binding	intracellular	-1.47923	0.00494077	0.0317823
ENSMUSG00000056019	615	523	27	203	74	504.235	453.326	29.6629	181.833	73	347.988	312.855	20.4713	125.489	50.3796	1449	Zfp709	zinc finger protein 709	8	71882019	71895727	protein_coding	regulation of transcription, DNA-templated; cellular response to heat; cellular response to lipopolysaccharide	metal ion binding; nucleic acid binding	intracellular; plasma membrane	-1.85427	0.000391137	0.00483337
ENSMUSG00000040209	4568	3312	618	2051	1203	3745.28	2870.78	678.951	1837.14	1186.74	1860.54	1426.12	337.283	912.638	589.539	2013	Zfp704	zinc finger protein 704	3	9427020	9610085	protein_coding	regulation of transcription from RNA polymerase II promoter	metal ion binding; nucleic acid binding; enhancer sequence-specific DNA binding	nucleus	-1.26368	0.00151415	0.0137178
ENSMUSG00000050064	185	73	11	45	29	151.68	63.275	12.0849	40.3078	28.6081	43.0055	17.9402	3.42639	11.4283	8.11117	3527	Zfp697	zinc finger protein 697	3	98382461	98753812	protein_coding		nucleic acid binding		-1.56919	0.00284495	0.0216566
ENSMUSG00000062743	204	78	24	55	33	167.258	67.6089	26.367	49.2651	32.554	57.4179	23.2094	9.0515	16.9121	11.1754	2913	Zfp677	zinc finger protein 677	17	21383748	21399265	protein_coding	regulation of transcription, DNA-templated	metal ion binding; nucleic acid binding; transcription factor activity, sequence-specific DNA binding	intracellular	-1.41375	0.00324477	0.0238532
ENSMUSG00000049728	574	521	127	268	192	470.619	451.593	139.525	240.055	189.405	169.837	162.971	50.352	86.6313	68.3527	2771	Zfp668	zinc finger protein 668	7	127863047	127876828	protein_coding	regulation of transcription, DNA-templated; transcription, DNA-templated; negative regulation of transcription from RNA polymerase II promoter	metal ion binding; DNA binding; nucleic acid binding; transcription factor activity, sequence-specific DNA binding; RNA polymerase II core promoter proximal region sequence-specific DNA binding; transcriptional repressor activity, RNA polymerase II core promoter proximal region sequence-specific binding	nucleus	-1.18801	0.000196355	0.0028573
ENSMUSG00000071281	1425	1410	293	882	514	1168.35	1222.16	321.897	790.033	507.054	1261.72	1319.83	347.621	853.167	547.574	926	Zfp65	zinc finger protein 65	13	67705309	67729173	protein_coding	regulation of transcription, DNA-templated	metal ion binding; nucleic acid binding	intracellular	-1.03007	0.00654858	0.0389723
ENSMUSG00000054967	186	150	21	73	19	152.5	130.017	23.0711	65.3882	18.7432	94.8385	80.8564	14.3477	40.6643	11.6562	1608	Zfp647	zinc finger protein 647	15	76910851	76918010	protein_coding	regulation of transcription, DNA-templated; transcription, DNA-templated	metal ion binding; DNA binding; nucleic acid binding; transcription factor activity, sequence-specific DNA binding; identical protein binding	intracellular; nucleus	-1.60451	0.00147379	0.013425
ENSMUSG00000074830	250	281	76	116	46	204.974	243.565	83.4956	103.905	45.3784	166.917	198.343	67.9931	84.6128	36.9531	1228	Zfp640	zinc finger protein 640	13	66669928	66698243	transcribed_processed_pseudogene				-1.36018	0.000665802	0.00731549
ENSMUSG00000030016	9502	9270	2008	4069	2457	7790.63	8035.05	2206.04	3644.72	2423.8	6476.01	6679.18	1833.78	3029.69	2014.79	1203	Zfp638	zinc finger protein 638	6	83867109	83989550	protein_coding	RNA splicing; regulation of transcription, DNA-templated; transcription, DNA-templated	zinc ion binding; metal ion binding; nucleic acid binding; RNA binding; DNA binding	nucleus; nucleoplasm; intracellular membrane-bounded organelle; nuclear speck	-1.427	1.6e-06	6.15e-05
ENSMUSG00000074406	515	508	62	163	89	422.245	440.324	68.1148	146.004	87.7973	119.854	124.986	19.3343	41.443	24.9212	3523	Zfp628	zinc finger protein 628	7	4915217	4922002	protein_coding	regulation of transcription, DNA-templated; transcription, DNA-templated	metal ion binding; DNA binding; nucleic acid binding; transcription factor activity, sequence-specific DNA binding	nucleus	-1.89696	3.8e-07	1.86e-05
ENSMUSG00000020420	292	485	59	220	62	239.409	420.389	64.8189	197.06	61.1621	68.1883	119.735	18.4617	56.1265	17.4201	3511	Zfp607a	zinc finger protein 607A	7	27857527	27880825	protein_coding	regulation of transcription, DNA-templated	metal ion binding; nucleic acid binding; transcription factor activity, sequence-specific DNA binding	intracellular	-1.32242	0.00756095	0.0433403
ENSMUSG00000066007	305	803	84	113	92	250.068	696.025	92.2846	101.217	90.7567	102.529	285.373	37.8371	41.4995	37.2106	2439	Zfp600	zinc finger protein 600	4	146156824	146198755	protein_coding	regulation of transcription, DNA-templated	metal ion binding; nucleic acid binding; transcription factor activity, sequence-specific DNA binding	intracellular	-2.03065	1.74e-06	6.58e-05
ENSMUSG00000062794	1320	1612	341	887	374	1082.26	1397.25	374.631	794.511	368.946	302.815	390.949	104.821	222.303	103.231	3574	Zfp599	zinc finger protein 599	9	22247430	22259895	protein_coding	regulation of transcription, DNA-templated	metal ion binding; nucleic acid binding; transcription factor activity, sequence-specific DNA binding	intracellular	-1.13848	0.00341227	0.0247296
ENSMUSG00000078779	1726	1736	261	963	314	1415.14	1504.73	286.741	862.587	309.757	524.222	557.411	106.22	319.536	114.746	2699.5	Zfp59	zinc finger protein 59	7	27838607	27856438	protein_coding	regulation of transcription, DNA-templated	metal ion binding; nucleic acid binding	intracellular	-1.35931	0.00240597	0.0191367
ENSMUSG00000074221	26701	22792	4076	13625	9407	21892	19755.7	4478	12204.3	9279.88	10867.2	9806.73	2222.88	6058.23	4606.54	2014.5	Zfp568	zinc finger protein 568	7	29983955	30028282	protein_coding	regulation of transcription, DNA-templated; multicellular organism development; transcription, DNA-templated; negative regulation of transcription from RNA polymerase II promoter; regulation of cell communication; convergent extension involved in neural plate elongation; convergent extension involved in axis elongation; embryonic placenta morphogenesis	metal ion binding; nucleic acid binding; transcription factor activity, sequence-specific DNA binding; protein binding	intracellular; nucleus	-1.12856	0.00409423	0.0280406
ENSMUSG00000078768	640	781	169	388	187	524.732	676.956	185.668	347.543	184.473	501.896	647.495	177.588	332.418	176.445	1045.5	Zfp566	zinc finger protein 566	7	30077337	30090527	protein_coding	regulation of transcription, DNA-templated	metal ion binding; nucleic acid binding	intracellular	-1.20283	0.00104718	0.0103247
ENSMUSG00000057409	544	517	155	278	151	446.022	448.125	170.287	249.013	148.959	216.726	217.748	82.7439	120.997	72.3807	2058	Zfp53	zinc finger protein 53	17	21491256	21509764	protein_coding	regulation of transcription, DNA-templated	metal ion binding; nucleic acid binding; transcription factor activity, sequence-specific DNA binding; protein binding	intracellular	-1.1484	0.000331724	0.00427991
ENSMUSG00000049164	5075	4539	1418	2306	1642	4160.96	3934.32	1557.85	2065.55	1619.81	608.328	575.192	227.756	301.981	236.814	6840	Zfp518a	zinc finger protein 518A	19	40894705	40917947	protein_coding	transcription, DNA-templated; regulation of transcription, DNA-templated; regulation of transcription from RNA polymerase II promoter	transcription factor activity, sequence-specific DNA binding; metal ion binding; DNA binding; nucleic acid binding; RNA polymerase II transcription factor activity, sequence-specific DNA binding	nucleus	-1.15741	2.29e-06	8.31e-05
ENSMUSG00000090659	885	1035	109	368	121	725.606	897.118	119.75	329.628	119.365	993.981	1228.93	164.041	451.545	163.513	730	Zfp493	zinc finger protein 493	13	67779693	67792512	protein_coding	regulation of transcription, DNA-templated	metal ion binding; nucleic acid binding; transcription factor activity, sequence-specific DNA binding	intracellular	-1.80439	5.09e-05	0.000993326
ENSMUSG00000048012	1200	1807	268	863	300	983.873	1566.27	294.432	773.014	295.946	276.446	440.088	82.7288	217.2	83.1542	3559	Zfp473	zinc finger protein 473	7	44731480	44751050	protein_coding	regulation of transcription, DNA-templated; mRNA 3'-end processing by stem-loop binding and cleavage	nucleic acid binding; metal ion binding; DNA binding	intracellular; nucleus; nucleoplasm; Cajal body	-1.28044	0.00387295	0.0270168
ENSMUSG00000051351	652	525	100	328	143	534.571	455.06	109.863	293.799	141.068	675.817	575.297	138.891	371.427	178.341	791	Zfp46	zinc finger protein 46	4	136284683	136293942	protein_coding	regulation of transcription, DNA-templated; transcription, DNA-templated	metal ion binding; nucleic acid binding; DNA binding; transcription factor activity, sequence-specific DNA binding	intracellular; nucleus; nucleoplasm; cytosol	-1.26443	0.00263554	0.0204736
ENSMUSG00000055560	2149	2405	382	612	573	1761.95	2084.61	419.675	548.186	565.257	3064.27	3625.4	729.87	953.367	983.055	575	Zfp459	zinc finger protein 459	13	67405709	67421418	protein_coding	regulation of transcription, DNA-templated	metal ion binding; nucleic acid binding	intracellular	-1.82027	4.55e-12	1.25e-09
ENSMUSG00000048728	723	699	195	358	226	592.783	605.88	214.232	320.671	222.946	442.541	452.318	159.934	239.396	166.44	1339.5	Zfp454	zinc finger protein 454	11	50872720	50887651	protein_coding	regulation of transcription, DNA-templated	metal ion binding; nucleic acid binding; transcription factor activity, sequence-specific DNA binding	intracellular	-1.168	7.62e-05	0.00136956
ENSMUSG00000050945	379	209	50	100	120	310.74	181.157	54.9313	89.5729	118.378	96.8339	56.4528	17.1179	27.913	36.8895	3209	Zfp438	zinc finger protein 438	18	5210031	5334439	protein_coding	negative regulation of transcription, DNA-templated	nucleic acid binding; transcription factor activity, sequence-specific DNA binding	nucleus; nucleoplasm; cytosol	-1.30613	0.00165087	0.0146008
ENSMUSG00000064264	1198	1598	452	413	683	982.233	1385.12	496.579	369.936	673.77	891.319	1256.91	450.616	335.695	611.407	1102	Zfp428	zinc finger protein 428	7	24507006	24515682	protein_coding		metal ion binding; nucleic acid binding		-1.1075	0.00108992	0.0106491
ENSMUSG00000074731	598	475	59	147	76	490.297	411.721	64.8189	131.672	74.9729	179.333	150.593	23.7085	48.161	27.4224	2734	Zfp345	zinc finger protein 345	2	150470991	150485091	protein_coding	regulation of transcription, DNA-templated	metal ion binding; nucleic acid binding; transcription factor activity, sequence-specific DNA binding	intracellular	-2.09521	1.99e-08	1.51e-06
ENSMUSG00000046556	619	551	73	350	130	507.514	477.596	80.1997	313.505	128.243	70.1762	66.0393	11.0896	43.3497	17.7327	7232	Zfp319	zinc finger protein 319	8	95323011	95331950	protein_coding	regulation of transcription, DNA-templated; transcription, DNA-templated	metal ion binding; DNA binding; nucleic acid binding	nucleus	-1.25232	0.00854222	0.0471818
ENSMUSG00000011267	2227	2005	600	698	679	1825.9	1737.89	659.176	625.219	669.824	1683.64	1602.48	607.815	576.504	617.634	1084.5	Zfp296	zinc finger protein 296	7	19577287	19580656	protein_coding	regulation of transcription, DNA-templated; transcription, DNA-templated; negative regulation of transcription from RNA polymerase II promoter; spermatogenesis	metal ion binding; nucleic acid binding; protein binding; transcription factor activity, RNA polymerase II transcription factor binding	nucleus	-1.40274	3.61e-11	7.39e-09
ENSMUSG00000061544	4464	5875	905	2645	2059	3660.01	5092.34	994.256	2369.2	2031.17	5661.26	7876.78	1537.91	3664.66	3141.8	646.5	Zfp229	zinc finger protein 229	17	21730795	21769342	protein_coding	regulation of transcription, DNA-templated	nucleic acid binding; metal ion binding; transcription factor activity, sequence-specific DNA binding	intracellular	-1.14964	0.00280459	0.021429
ENSMUSG00000067942	1329	821	251	655	372	1089.64	711.627	275.755	586.702	366.973	287.428	187.715	72.7394	154.762	96.8011	3791	Zfp160	zinc finger protein 160	17	21008941	21028852	protein_coding	regulation of transcription, DNA-templated	metal ion binding; nucleic acid binding; transcription factor activity, sequence-specific DNA binding	intracellular	-1.01939	0.00713818	0.0417205
ENSMUSG00000092416	4058	4130	1088	2067	1689	3327.13	3579.8	1195.31	1851.47	1666.18	3480.26	3744.56	1250.32	1936.69	1742.86	956	Zfp141	zinc finger protein 141	7	42473386	42505740	protein_coding	regulation of transcription, DNA-templated	metal ion binding; nucleic acid binding; transcription factor activity, sequence-specific DNA binding	intracellular	-1.07191	0.000119282	0.00194448
ENSMUSG00000069755	200	196	15	68	32	163.979	169.889	16.4794	60.9095	31.5676	176.701	183.07	17.758	65.6353	34.0168	928	Zfp125	zinc finger protein 125	12	20877084	20921262	transcribed_unprocessed_pseudogene				-1.82627	0.000147299	0.00229759
ENSMUSG00000037007	729	673	129	433	167	597.703	583.343	141.723	387.851	164.743	655.735	639.982	155.483	425.508	180.739	911.5	Zfp113	zinc finger protein 113	5	138139702	138155744	protein_coding	regulation of transcription, DNA-templated	metal ion binding; nucleic acid binding; transcription factor activity, sequence-specific DNA binding; identical protein binding	intracellular	-1.1738	0.00620545	0.0375361
ENSMUSG00000040721	6364	6309	822	2691	561	5217.81	5468.52	903.071	2410.41	553.419	1249.03	1309.04	216.175	576.997	132.476	4177.5	Zfhx2	zinc finger homeobox 2	14	55060262	55092324	protein_coding	regulation of transcription, DNA-templated; adult behavior	zinc ion binding; metal ion binding; DNA binding; sequence-specific DNA binding; nucleic acid binding	nucleus	-1.70994	0.000376889	0.0047078
ENSMUSG00000024238	2056	1915	518	1295	443	1685.7	1659.88	569.088	1159.97	437.013	1248.67	1229.54	421.547	859.236	323.714	1350	Zeb1	zinc finger E-box binding homeobox 1	18	5591860	5775467	protein_coding	regulation of transcription, DNA-templated; positive regulation of transcription from RNA polymerase II promoter; transcription, DNA-templated; negative regulation of transcription from RNA polymerase II promoter; negative regulation of transcription, DNA-templated; negative regulation of cell proliferation; nervous system development; regulation of transforming growth factor beta receptor signal…	metal ion binding; DNA binding; nucleic acid binding; protein binding; chromatin binding; transcription factor binding; transcriptional repressor activity, RNA polymerase II transcription regulatory region sequence-specific binding; transcription factor activity, sequence-specific DNA binding; E-box binding	nucleus; nucleoplasm; cytosol; transcription factor complex	-1.07226	0.00794024	0.0449614
ENSMUSG00000034075	6280	5248	1613	3197	2090	5148.94	4548.86	1772.08	2863.64	2061.76	9081.01	8022.69	3125.37	5050.52	3636.25	567	Zdhhc5	zinc finger, DHHC domain containing 5	2	84687970	84715180	protein_coding	protein palmitoylation	transferase activity; protein binding; transferase activity, transferring acyl groups; protein-cysteine S-palmitoyltransferase activity; palmitoyltransferase activity	membrane; integral component of membrane; plasma membrane; cytoplasm; dendrite	-1.05056	0.000296271	0.00392974
ENSMUSG00000027520	8728	8839	633	3905	939	7156.04	7661.47	695.43	3497.82	926.311	590.822	632.552	57.4166	288.79	76.4787	12112	Zdbf2	zinc finger, DBF-type containing 2	1	63273265	63314576	protein_coding				-1.69955	0.000973666	0.00976686
ENSMUSG00000037108	1129	921	295	403	352	925.661	798.305	324.095	360.979	347.243	1148.46	990.453	402.103	447.864	430.823	806	Zcwpw1	zinc finger, CW type with PWWP domain 1	5	137787798	137822621	protein_coding		zinc ion binding; metal ion binding		-1.26924	8.63e-08	5.32e-06
ENSMUSG00000074682	1155	1300	357	600	391	946.978	1126.81	392.209	537.437	385.716	308.161	366.682	127.631	174.89	125.518	3073	Zcchc3	zinc finger, CCHC domain containing 3	2	152411955	152415027	protein_coding		zinc ion binding; nucleic acid binding; RNA binding		-1.1719	2.71e-05	0.000601708
ENSMUSG00000059273	4072	4666	703	1935	982	3338.61	4044.4	772.334	1733.23	968.729	734.002	889.172	169.8	381.056	212.978	4548.5	Zc3h4	zinc finger CCCH-type containing 4	7	16400910	16437696	protein_coding		metal ion binding; RNA binding		-1.51458	4.34e-05	0.000883387
ENSMUSG00000049600	817	1026	293	526	303	669.854	889.317	321.897	471.153	298.905	308.546	409.635	148.271	217.021	137.681	2171	Zbtb45	zinc finger and BTB domain containing 45	7	13003898	13010034	protein_coding	regulation of transcription, DNA-templated; transcription, DNA-templated; nervous system development	metal ion binding; DNA binding; nucleic acid binding	nucleus	-1.01967	0.00129259	0.0121341
ENSMUSG00000075327	1266	921	265	474	288	1037.99	798.305	291.136	424.575	284.108	321.756	247.46	90.2467	131.61	88.0682	3226	Zbtb2	zinc finger and BTB domain containing 2	10	4367075	4388108	protein_coding	negative regulation of transcription from RNA polymerase II promoter	nucleic acid binding; RNA polymerase II core promoter proximal region sequence-specific DNA binding		-1.36597	7.88e-06	0.000226785
ENSMUSG00000079173	179	91	21	62	16	146.761	78.877	23.0711	55.5352	15.7838	45.7913	24.6106	7.19849	17.3277	4.92474	3205	Zan	zonadhesin	5	137378637	137477064	protein_coding			membrane; integral component of membrane	-1.45803	0.00524473	0.0332694
ENSMUSG00000014932	9236	11844	2968	4345	3278	7572.54	10266.1	3260.72	3891.94	3233.7	2850.03	3863.81	1227.22	1464.79	1217.05	2657	Yes1	YES proto-oncogene 1, Src family tyrosine kinase	5	32611171	32687057	protein_coding	protein phosphorylation; innate immune response; positive regulation of transcription from RNA polymerase II promoter; phosphorylation; peptidyl-tyrosine phosphorylation; glucose transport; positive regulation of peptidyl-tyrosine phosphorylation; cell differentiation; cellular response to retinoic acid; regulation of cell proliferation; cell migration; cellular response to transforming growth fa…	protein kinase activity; ATP binding; transferase activity; protein binding; nucleotide binding; kinase activity; protein tyrosine kinase activity; non-membrane spanning protein tyrosine kinase activity; ion channel binding; enzyme binding; phosphotyrosine residue binding; receptor binding; epidermal growth factor receptor binding	membrane; plasma membrane; Golgi apparatus; cytosol; cytoplasm; focal adhesion; extracellular exosome; cytoskeleton; microtubule organizing center; actin filament; extrinsic component of cytoplasmic side of plasma membrane	-1.30075	4.12e-07	1.98e-05
ENSMUSG00000022401	2073	2083	466	1044	854	1699.64	1805.5	511.96	935.141	842.459	1570.83	1668.67	473.161	864.271	778.613	1082	Xpnpep3	X-prolyl aminopeptidase 3, mitochondrial	15	81400138	81456807	protein_coding	protein processing; glomerular filtration; proteolysis	metal ion binding; hydrolase activity; aminopeptidase activity; manganese ion binding	mitochondrion; extracellular exosome	-1.11125	0.000536881	0.00619041
ENSMUSG00000035067	415	216	46	109	83	340.256	187.225	50.5368	97.6344	81.8784	199.915	110.003	29.6926	57.3645	48.1071	1702	Xkr6	X-linked Kx blood group related 6	14	63606503	63820809	protein_coding			membrane; integral component of membrane	-1.57177	0.000121557	0.0019711
ENSMUSG00000040483	3795	1557	421	514	324	3111.5	1349.58	462.522	460.405	319.622	4630.21	2008.3	688.276	685.126	475.627	672	Xaf1	XIAP associated factor 1	11	72301629	72313733	protein_coding	apoptotic process; response to interferon-beta; response to cytokine; negative regulation of protein complex assembly	metal ion binding	nucleus; cytoplasm; mitochondrion	-2.18601	1.24e-08	9.98e-07
ENSMUSG00000030093	66	24	5	5	3	54.113	20.8027	5.49313	4.47864	2.95946	182.199	70.0429	18.4954	15.0796	9.96451	297	Wnt7a	wingless-type MMTV integration site family, member 7A	6	91363981	91411363	protein_coding	multicellular organism development; Wnt signaling pathway; positive regulation of transcription from RNA polymerase II promoter; synapse organization; positive regulation of gene expression; positive regulation of transcription, DNA-templated; negative regulation of apoptotic process; palate development; signal transduction; chondrocyte differentiation; somatic stem cell population maintenance; c…	receptor binding; cytokine activity; frizzled binding; receptor agonist activity	extracellular region; extracellular space; proteinaceous extracellular matrix; presynapse; cell surface; endoplasmic reticulum lumen	-2.17599	0.000233925	0.00327229
ENSMUSG00000030170	97	98	13	44	25	79.5297	84.9445	14.2821	39.4121	24.6622	35.2447	37.6444	6.32933	17.466	10.9294	2256.5	Wnt5b	wingless-type MMTV integration site family, member 5B	6	119432531	119544347	protein_coding	multicellular organism development; Wnt signaling pathway; signal transduction; negative regulation of canonical Wnt signaling pathway; animal organ morphogenesis; positive regulation of cell migration; cell-cell signaling; neuron differentiation; cell fate commitment; positive regulation of fat cell differentiation; chondrocyte differentiation; wound healing	receptor binding; frizzled binding	extracellular region; extracellular space; proteinaceous extracellular matrix; extracellular exosome; cell surface; endoplasmic reticulum lumen	-1.3773	0.00368779	0.0261507
ENSMUSG00000066357	15383	12935	5043	7682	3859	12612.4	11211.8	5540.37	6880.99	3806.85	3029.65	2693.2	1330.86	1652.89	914.449	4163	Wdr6	WD repeat domain 6	9	108572311	108578739	protein_coding	cell cycle; negative regulation of cell proliferation; negative regulation of autophagy; cell cycle arrest	RNA binding; insulin receptor substrate binding	cytosol; cytoplasm; plasma membrane; COP9 signalosome; protein complex	-1.06153	0.000591972	0.00665906
ENSMUSG00000014547	1969	1797	497	1156	585	1614.37	1557.6	546.017	1035.46	577.094	331.97	320.297	112.28	212.927	118.67	4863	Wdfy2	WD repeat and FYVE domain containing 2	14	62837678	62961509	protein_coding	positive regulation of protein phosphorylation; positive regulation of fat cell differentiation	metal ion binding; protein binding	cytoplasm; endosome; early endosome; vesicle	-1.04331	0.00257544	0.0201116
ENSMUSG00000047731	5037	3537	1335	2108	1745	4129.81	3065.8	1466.67	1888.2	1721.42	1063.7	789.646	377.763	486.335	443.379	3882.5	Wbp1l	WW domain binding protein 1 like	19	46599084	46657389	protein_coding			membrane; integral component of membrane	-1.03184	8.83e-05	0.00154154
ENSMUSG00000017288	3944	2465	879	1611	813	3233.66	2136.61	965.692	1443.02	802.013	4114.07	2718.34	1228.62	1835.9	1020.37	786	Vps53	VPS53 GARP complex subunit	11	76046226	76179647	protein_coding	transport; protein transport; lysosomal transport; retrograde transport, endosome to Golgi; endocytic recycling		membrane; Golgi apparatus; perinuclear region of cytoplasm; cytosol; endosome; recycling endosome; trans-Golgi network; endosome membrane; GARP complex; EARP complex	-1.21819	0.000372323	0.0046695
ENSMUSG00000057697	74	52	12	16	18	60.6722	45.0726	13.1835	14.3317	17.7568	54.075	40.1716	11.75	12.7733	15.826	1122	Vmn1r53	vomeronasal 1 receptor 53	6	90223317	90224438	protein_coding	G-protein coupled receptor signaling pathway; signal transduction; response to pheromone	signal transducer activity; G-protein coupled receptor activity; pheromone receptor activity	membrane; integral component of membrane; plasma membrane	-1.51851	0.00122829	0.0117034
ENSMUSG00000031520	897	744	83	252	168	735.445	644.885	91.186	225.724	165.73	1325.13	1161.95	164.299	406.709	298.612	555	Vegfc	vascular endothelial growth factor C	8	54077606	54187096	protein_coding	positive regulation of angiogenesis; multicellular organism development; positive chemotaxis; positive regulation of peptidyl-tyrosine phosphorylation; negative regulation of cell proliferation; positive regulation of cell-matrix adhesion; cell differentiation; positive regulation of neuroblast proliferation; cellular response to leukemia inhibitory factor; positive regulation of cell proliferati…	growth factor activity; protein binding; chemoattractant activity; vascular endothelial growth factor receptor 3 binding	extracellular space; membrane; extracellular region	-1.88428	1.08e-06	4.42e-05
ENSMUSG00000033721	168	64	24	31	6	137.742	55.4739	26.367	27.7676	5.91892	92.5376	37.2684	17.7138	18.6547	3.97643	1488.5	Vav3	vav 3 oncogene	3	109340653	109685698	protein_coding	positive regulation of GTPase activity; intracellular signal transduction; regulation of Rho protein signal transduction; positive regulation of B cell proliferation; response to drug; cell migration; neutrophil chemotaxis; cellular response to DNA damage stimulus; positive regulation of phosphatidylinositol 3-kinase activity; regulation of GTPase activity; angiogenesis; small GTPase mediated sig…	metal ion binding; guanyl-nucleotide exchange factor activity; Rho guanyl-nucleotide exchange factor activity; protein binding; Rac guanyl-nucleotide exchange factor activity; epidermal growth factor receptor binding	cytoplasm; plasma membrane; extracellular exosome	-1.6982	0.00252396	0.0198018
ENSMUSG00000021256	360	261	94	121	137	295.162	226.23	103.271	108.383	135.149	113.567	87.0449	39.7348	41.7019	52.0002	2599	Vash1	vasohibin 1	12	86678700	86692091	protein_coding	negative regulation of angiogenesis; positive regulation of gene expression; cell cycle; response to wounding; labyrinthine layer blood vessel development; placenta blood vessel development; regulation of angiogenesis; angiogenesis; regulation of cellular senescence; negative regulation of endothelial cell proliferation; negative regulation of blood vessel endothelial cell migration; negative reg…		extracellular space; cytoplasm; extracellular region; endoplasmic reticulum; apical part of cell	-1.0913	0.000468318	0.00555623
ENSMUSG00000038250	4170	3864	933	1981	1244	3418.96	3349.24	1025.02	1774.44	1227.19	941.473	922.274	282.257	488.624	337.929	3631.5	Usp38	ubiquitin specific peptidase 38	8	80980733	81014928	protein_coding	proteolysis; ubiquitin-dependent protein catabolic process; protein deubiquitination	hydrolase activity; peptidase activity; cysteine-type peptidase activity; thiol-dependent ubiquitinyl hydrolase activity; thiol-dependent ubiquitin-specific protease activity		-1.24703	4.17e-05	0.000861302
ENSMUSG00000029640	3392	2493	1025	1621	669	2781.08	2160.88	1126.09	1451.98	659.959	710.547	552.091	287.709	370.97	168.615	3914	Usp12	ubiquitin specific peptidase 12	5	146734809	146795006	protein_coding	proteolysis; ubiquitin-dependent protein catabolic process; protein deubiquitination; positive regulation of T cell receptor signaling pathway	metal ion binding; hydrolase activity; peptidase activity; cysteine-type peptidase activity; thiol-dependent ubiquitinyl hydrolase activity; thiol-dependent ubiquitin-specific protease activity; cysteine-type endopeptidase activity; ubiquitinyl hydrolase activity	nucleus; cytosol	-1.0859	0.00258268	0.0201511
ENSMUSG00000030979	1252	795	166	309	288	1026.51	689.09	182.372	276.78	284.108	1249.55	838.82	221.999	336.92	345.841	821.5	Uros	uroporphyrinogen III synthase	7	133686243	133710072	protein_coding	porphyrin-containing compound biosynthetic process; protoporphyrinogen IX biosynthetic process; heme biosynthetic process; tetrapyrrole biosynthetic process; uroporphyrinogen III biosynthetic process; response to antibiotic; cellular response to arsenic-containing substance; cellular response to amine stimulus	lyase activity; uroporphyrinogen-III synthase activity; cofactor binding	mitochondrion; cytosol	-1.65711	5.03e-07	2.34e-05
ENSMUSG00000031976	6307	9709	1987	3229	2512	5171.07	8415.57	2182.97	2892.31	2478.05	867.193	1411.3	366.086	485.042	415.572	5963	Urb2	URB2 ribosome biogenesis 2 homolog (S. cerevisiae)	8	124021508	124048505	protein_coding	ribosome biogenesis		nucleolus; aggresome; midbody	-1.3408	9.45e-06	0.000263449
ENSMUSG00000071654	1206	1065	428	509	456	988.792	923.121	470.212	455.926	449.838	1192.75	1113.54	567.204	549.971	542.627	829	Uqcc3	ubiquinol-cytochrome c reductase complex assembly factor 3	19	8880016	8880933	protein_coding	phosphorylation; ATP biosynthetic process; cristae formation; mitochondrial respiratory chain complex III assembly; mitochondrial electron transport, ubiquinol to cytochrome c; mitochondrial respiratory chain complex III biogenesis	kinase activity; phosphatidic acid binding; cardiolipin binding	membrane; integral component of membrane; mitochondrion; mitochondrial inner membrane; integral component of mitochondrial inner membrane; mitochondrial respiratory chain complex III	-1.0191	3.49e-06	0.000115662
ENSMUSG00000029223	2106	2685	536	787	591	1726.7	2327.31	588.863	704.938	583.013	2347.65	3164.25	800.63	958.448	792.676	735.5	Uchl1	ubiquitin carboxy-terminal hydrolase L1	5	66676091	66687234	protein_coding	proteolysis; ubiquitin-dependent protein catabolic process; protein deubiquitination; adult walking behavior; cell proliferation; axonogenesis; eating behavior; axon target recognition; neuromuscular process; negative regulation of MAP kinase activity; response to ischemia; axonal transport of mitochondrion; muscle fiber development; sensory perception of pain	hydrolase activity; peptidase activity; cysteine-type peptidase activity; thiol-dependent ubiquitin-specific protease activity; ligase activity; thiol-dependent ubiquitinyl hydrolase activity; ubiquitin protein ligase binding; ubiquitin binding; cysteine-type endopeptidase activity; alpha-2A adrenergic receptor binding; omega peptidase activity	membrane; intracellular; nucleoplasm; cytosol; cytoplasm; plasma membrane; extracellular exosome; endoplasmic reticulum; endoplasmic reticulum membrane; axon; axon cytoplasm; neuronal cell body; myelin sheath; neuron projection terminus	-1.61376	9.54e-10	1.09e-07
ENSMUSG00000020923	16644	16180	6534	6600	4298	13646.3	14024.5	7178.42	5911.81	4239.92	4529.15	4654.67	2382.48	1962.1	1407.21	3013	Ubtf	upstream binding transcription factor, RNA polymerase I	11	102304560	102319742	protein_coding		DNA binding; RNA polymerase I CORE element sequence-specific DNA binding; RNA polymerase I upstream control element sequence-specific DNA binding; chromatin binding; RNA binding	nucleus; fibrillar center; nucleolus	-1.18446	4.83e-05	0.000956986
ENSMUSG00000047719	1277	845	108	619	197	1047	732.429	118.652	554.456	194.338	586.886	410.555	66.5087	310.794	108.934	1784	Ubiad1	UbiA prenyltransferase domain containing 1	4	148434495	148444771	protein_coding	cellular oxidant detoxification; ubiquinone biosynthetic process; cardiovascular system development; vitamin K biosynthetic process; endothelial cell development; menaquinone biosynthetic process; ubiquinone biosynthetic process via 3,4-dihydroxy-5-polyprenylbenzoate	transferase activity; antioxidant activity; transferase activity, transferring alkyl or aryl (other than methyl) groups; prenyltransferase activity	membrane; integral component of membrane; Golgi membrane; Golgi apparatus; nucleus; cytoplasm; mitochondrion; endoplasmic reticulum; endoplasmic reticulum membrane; integral component of Golgi membrane	-1.31574	0.00894055	0.0487539
ENSMUSG00000022674	915	963	257	416	465	750.203	834.71	282.347	372.623	458.716	704.747	784.133	265.239	350.045	430.922	1064.5	Ube2v2	ubiquitin-conjugating enzyme E2 variant 2	16	15552677	15594524	protein_coding	protein ubiquitination; protein K63-linked ubiquitination; DNA double-strand break processing; positive regulation of neuron projection development; positive regulation of proteasomal ubiquitin-dependent protein catabolic process; negative regulation of neuron apoptotic process; positive regulation of DNA repair; positive regulation of synapse assembly; error-free postreplication DNA repair	protein binding; ubiquitin protein ligase binding; ubiquitin protein ligase activity; ubiquitin conjugating enzyme activity	nucleus; nucleoplasm; cytoplasm; extracellular exosome; UBC13-MMS2 complex	-1.02235	0.000640293	0.00708589
ENSMUSG00000091896	1352	1166	383	413	504	1108.5	1010.67	420.774	369.936	497.189	454.675	414.547	172.59	151.737	203.933	2438	Ube2d2a	ubiquitin-conjugating enzyme E2D 2A	18	35771559	35807172	protein_coding	protein ubiquitination; protein K48-linked ubiquitination; protein autoubiquitination; protein polyubiquitination	transferase activity; nucleotide binding; ATP binding; ubiquitin-protein transferase activity; protein binding; ubiquitin conjugating enzyme activity	protein complex; extracellular exosome; ubiquitin ligase complex	-1.24109	1.31e-06	5.21e-05
ENSMUSG00000047583	367	265	83	183	88	300.901	229.697	91.186	163.918	86.8108	122.892	93.8112	37.2416	66.9464	35.4547	2448.5	Tyw3	tRNA-yW synthesizing protein 3 homolog (S. cerevisiae)	3	154576431	154597104	protein_coding	methylation; tRNA processing	transferase activity; methyltransferase activity		-1.09184	0.00421533	0.0285783
ENSMUSG00000071645	3375	3559	890	1684	1340	2767.14	3084.87	977.777	1508.41	1321.89	1007.33	1123	355.944	549.111	481.213	2747	Tut1	terminal uridylyl transferase 1, U6 snRNA-specific	19	8953850	8966207	protein_coding	mRNA processing; mRNA polyadenylation; pre-mRNA cleavage required for polyadenylation; snRNA processing	transferase activity; zinc ion binding; metal ion binding; nucleic acid binding; RNA binding; nucleotide binding; ATP binding; mRNA 3'-UTR binding; nucleotidyltransferase activity; enzyme binding; RNA uridylyltransferase activity; polynucleotide adenylyltransferase activity	nucleus; cytosol; nucleolus; nuclear speck; mRNA cleavage and polyadenylation specificity factor complex	-1.13706	4.48e-05	0.000907256
ENSMUSG00000056579	6953	7606	1446	2175	2466	5700.72	6592.73	1588.61	1948.21	2432.67	1207.78	1396.77	336.571	412.756	515.397	4720	Tug1	taurine upregulated gene 1	11	3639785	3649673	processed_transcript				-1.53979	2.78e-08	2e-06
ENSMUSG00000062380	1148	1968	389	381	262	941.238	1705.82	427.365	341.273	258.459	711.981	1290.34	323.272	258.149	195.506	1322	Tubb3	tubulin, beta 3 class III	8	123411424	123422015	protein_coding	cytoskeleton organization; microtubule-based process; axon guidance; mitotic cell cycle; neuron differentiation	protein binding; nucleotide binding; GTPase activity; structural constituent of cytoskeleton; GTP binding; peptide binding	cell periphery; nucleus; microtubule cytoskeleton; cytoplasm; extracellular exosome; microtubule; cytoskeleton; intracellular; axon; neuronal cell body; dendrite	-1.78272	6.08e-07	2.75e-05
ENSMUSG00000021013	660	571	135	339	126	541.13	494.932	148.315	303.652	124.297	692.868	633.715	189.903	388.799	159.151	781	Ttc8	tetratricopeptide repeat domain 8	12	98920574	98983238	protein_coding	transport; protein transport; sensory perception of smell; multicellular organism growth; non-motile cilium assembly; cell projection organization; cilium assembly; fat cell differentiation; olfactory bulb development; regulation of protein localization; establishment of protein localization to plasma membrane; establishment of planar polarity; inner ear receptor stereocilium organization; negati…	protein binding; RNA polymerase II repressing transcription factor binding	membrane; plasma membrane; cytoplasm; cytoskeleton; BBSome; centrosome; microtubule organizing center; cilium; cell projection; ciliary membrane; centriole; ciliary basal body; photoreceptor connecting cilium	-1.26591	0.00175842	0.0152636
ENSMUSG00000038172	13487	10944	2945	6179	3590	11057.9	9486.05	3235.45	5534.71	3541.49	13132.9	11266.1	3842.58	6573.29	4206.04	842	Ttc39b	tetratricopeptide repeat domain 39B	4	83220300	83324255	protein_coding				-1.23365	7.28e-05	0.00132418
ENSMUSG00000029669	60	34	12	15	7	49.1936	29.4705	13.1835	13.4359	6.9054	63.4348	38.002	17	17.3255	8.90445	775.5	Tspan12	tetraspanin 12	6	21771395	21852515	protein_coding	angiogenesis; regulation of angiogenesis; cell surface receptor signaling pathway; retina layer formation		membrane; integral component of membrane; plasma membrane; integral component of plasma membrane	-1.41569	0.00804838	0.0453508
ENSMUSG00000028699	500	143	45	53	5	409.947	123.95	49.4382	47.4736	4.93243	454.991	137.569	54.8703	52.6899	5.4744	901	Tspan1	tetraspanin 1	4	116161869	116167601	protein_coding	cell migration; protein stabilization; cell proliferation; cell surface receptor signaling pathway; positive regulation of endocytosis		membrane; integral component of membrane; nucleoplasm; perinuclear region of cytoplasm; cytoplasm; plasma membrane; cell junction; extracellular exosome; intracellular membrane-bounded organelle; lysosome; lysosomal membrane; integral component of plasma membrane; vesicle	-2.09355	0.000410999	0.00502159
ENSMUSG00000036899	418	168	36	21	1	342.716	145.619	39.5505	18.8103	0.986486	130.112	55.2844	15.0154	7.14134	0.37452	2634	Trpv5	transient receptor potential cation channel, subfamily V, member 5	6	41652173	41680769	protein_coding	transmembrane transport; ion transport; transport; calcium ion transport; calcium ion transmembrane transport; calcium ion homeostasis; cellular calcium ion homeostasis; protein tetramerization; regulation of urine volume; calcium ion transport into cytosol; calcium ion import across plasma membrane; ion transmembrane transport	metal ion binding; ion channel activity; calcium channel activity; calmodulin binding; protein binding	membrane; integral component of membrane; plasma membrane; integral component of plasma membrane; apical plasma membrane; intrinsic component of plasma membrane	-2.38262	0.000107428	0.00179569
ENSMUSG00000009292	280	191	25	36	3	229.57	165.555	27.4656	32.2462	2.95946	91.2079	65.7748	10.9121	12.8114	1.17579	2517	Trpm2	transient receptor potential cation channel, subfamily M, member 2	10	77907722	77970563	protein_coding	transmembrane transport; ion transport; manganese ion transmembrane transport; transport; calcium ion transport; calcium ion transmembrane transport; response to oxidative stress; sodium ion transport; sodium ion transmembrane transport; ion transmembrane transport; cation transport; cellular response to calcium ion; cellular response to hydrogen peroxide; release of sequestered calcium ion into …	ion channel activity; calcium channel activity; sodium channel activity; cation channel activity; calcium ion binding; calcium-release channel activity; manganese ion transmembrane transporter activity; ligand-gated calcium channel activity; ADP-ribose diphosphatase activity	membrane; integral component of membrane; plasma membrane; cytoplasmic vesicle membrane; cytoplasmic vesicle; integral component of plasma membrane; lysosome; lysosomal membrane; cell projection; perikaryon; neuron projection; neuronal cell body	-2.41187	2.01e-05	0.00047101
ENSMUSG00000042854	180	162	30	90	38	147.581	140.418	32.9588	80.6156	37.4865	107.332	102.122	23.97	58.6295	27.2629	1375	Trp53rkb	transformation related protein 53 regulating kinase B	2	166792531	166799505	protein_coding	protein phosphorylation	protein kinase activity; ATP binding; protein serine/threonine kinase activity; phosphotransferase activity, alcohol group as acceptor	membrane	-1.29771	0.00352883	0.0252664
ENSMUSG00000059552	23220	24773	6841	11605	7021	19037.9	21472.8	7515.7	10394.9	6926.12	10594.3	11949.2	4182.36	5784.6	3854.27	1797	Trp53	transformation related protein 53	11	69580359	69591873	protein_coding	regulation of transcription, DNA-templated; transcription from RNA polymerase II promoter; multicellular organism development; positive regulation of transcription from RNA polymerase II promoter; transcription, DNA-templated; apoptotic process; positive regulation of gene expression; positive regulation of transcription, DNA-templated; negative regulation of gene expression; negative regulation …	transcription factor activity, sequence-specific DNA binding; metal ion binding; DNA binding; protein binding; ATP binding; protein heterodimerization activity; chromatin binding; transcriptional activator activity, RNA polymerase II core promoter proximal region sequence-specific binding; RNA polymerase II regulatory region sequence-specific DNA binding; transcriptional activator activity, RNA p…	nucleus; nucleoplasm; nuclear body; protein complex; cytosol; cytoplasm; intracellular; mitochondrion; nucleolus; endoplasmic reticulum; mitochondrial matrix; nuclear chromatin; site of double-strand break; PML body; chromatin; nuclear matrix; transcription factor complex; transcription factor TFIID complex; replication fork	-1.22143	8.63e-06	0.00024427
ENSMUSG00000037085	472	437	55	157	61	386.99	378.783	60.4244	140.629	60.1757	93.6342	91.6485	14.62	34.026	14.5598	4133	Trmt12	tRNA methyltranferase 12	15	58872649	58876781	protein_coding	tRNA processing	transferase activity; tRNA 4-demethylwyosine alpha-amino-alpha-carboxypropyltransferase activity		-1.87532	7.26e-06	0.000212531
ENSMUSG00000041203	987	954	324	387	437	809.236	826.909	355.955	346.647	431.094	897.157	916.75	394.628	384.309	477.932	902	Trir	telomerase RNA component interacting RNase	8	85026823	85030286	protein_coding				-1.06305	1.62e-05	0.000400825
ENSMUSG00000025034	3524	3136	715	1442	843	2889.31	2718.22	785.518	1291.64	831.608	894.522	841.555	243.194	399.889	257.464	3230	Trim8	tripartite motif-containing 8	19	46501648	46516444	protein_coding	protein ubiquitination; innate immune response; positive regulation of autophagy; positive regulation of sequence-specific DNA binding transcription factor activity; stem cell population maintenance; positive regulation of I-kappaB kinase/NF-kappaB signaling; positive regulation of NF-kappaB transcription factor activity; negative regulation of viral release from host cell; positive regulation of…	transferase activity; metal ion binding; protein binding; protein homodimerization activity; identical protein binding; ubiquitin-protein transferase activity	nucleus; cytosol; PML body	-1.43384	2.28e-06	8.29e-05
ENSMUSG00000079259	16433	13308	5279	7755	5312	13473.3	11535.1	5799.65	6946.38	5240.21	1443.78	1236.08	621.479	744.361	561.532	9332	Trim71	tripartite motif-containing 71	9	114507133	114564369	protein_coding	multicellular organism development; protein ubiquitination; cellular response to organic substance; miRNA mediated inhibition of translation; neural tube closure; fibroblast growth factor receptor signaling pathway; negative regulation of translation; miRNA metabolic process; gene silencing by RNA; protein autoubiquitination; regulation of protein metabolic process; 3'-UTR-mediated mRNA destabili…	transferase activity; zinc ion binding; metal ion binding; RNA binding; ubiquitin protein ligase activity; protein binding; ubiquitin-protein transferase activity; translation repressor activity; miRNA binding	intracellular; cytoplasm; P-body	-1.01224	3.43e-05	0.000732878
ENSMUSG00000027189	5447	4157	1017	1351	1299	4465.96	3603.21	1117.3	1210.13	1281.45	8654.97	6982.96	2165.32	2345.21	2483.42	516	Trim44	tripartite motif-containing 44	2	102300119	102407828	protein_coding	regulation of gene expression	zinc ion binding; metal ion binding	intracellular	-1.67783	6.21e-13	2.08e-10
ENSMUSG00000090693	519	203	40	8	4	425.525	175.956	43.945	7.16583	3.94594	978.219	404.498	101.023	16.4732	9.07114	435	Trim43a	tripartite motif-containing 43A	9	88580891	88588819	protein_coding		zinc ion binding; metal ion binding	intracellular	-2.7705	4.06e-06	0.00013122
ENSMUSG00000022043	6772	5801	1556	3475	2608	5552.32	5028.19	1709.46	3112.66	2572.76	4284.2	3879.78	1319.03	2401.74	1985.15	1296	Trim35	tripartite motif-containing 35	14	66297031	66311424	protein_coding	positive regulation of apoptotic process; innate immune response; negative regulation of mitotic cell cycle; negative regulation of viral release from host cell	zinc ion binding; metal ion binding	intracellular	-1.02416	0.00105765	0.0103778
ENSMUSG00000005566	78062	92614	30329	35104	32973	64002.6	80276	33320.2	31443.7	32527.4	78579	98558.6	40908.8	38604.9	39935.4	814.5	Trim28	tripartite motif-containing 28	7	12999114	13031035	protein_coding	regulation of transcription, DNA-templated; positive regulation of transcription from RNA polymerase II promoter; protein ubiquitination; transcription, DNA-templated; covalent chromatin modification; positive regulation of transcription, DNA-templated; Ras protein signal transduction; negative regulation of transcription from RNA polymerase II promoter; negative regulation of transcription, DNA-…	transferase activity; zinc ion binding; metal ion binding; protein binding; RNA binding; chromatin binding; DNA binding; ubiquitin protein ligase binding; ubiquitin-protein transferase activity; transcription coactivator activity; promoter-specific chromatin binding; protein kinase activity; transcription corepressor activity; Krueppel-associated box domain binding; RNA polymerase II transcriptio…	intracellular; nucleus; nucleoplasm; chromatin; nuclear euchromatin; RNA polymerase II transcription factor complex; nuclear heterochromatin	-1.10907	7.29e-07	3.24e-05
ENSMUSG00000027993	734	1128	73	418	72	601.802	977.728	80.1997	374.415	71.027	255.326	414.819	34.0262	158.852	30.1345	2357	Trim2	tripartite motif-containing 2	3	84160439	84306877	protein_coding	protein ubiquitination; cellular response to leukemia inhibitory factor; regulation of neuron apoptotic process	transferase activity; zinc ion binding; metal ion binding; protein binding; ubiquitin-protein transferase activity; ubiquitin protein ligase activity; myosin binding	intracellular; cytoplasm	-1.67289	0.00215045	0.017583
ENSMUSG00000047821	809	418	106	254	53	663.294	362.314	116.454	227.515	52.2838	343.854	187.825	60.3703	117.945	27.1041	1929	Trim16	tripartite motif-containing 16	11	62820231	62850808	protein_coding	positive regulation of transcription, DNA-templated; positive regulation of interleukin-1 beta secretion; histone H3 acetylation; histone H4 acetylation; positive regulation of keratinocyte differentiation; positive regulation of retinoic acid receptor signaling pathway; response to growth hormone	zinc ion binding; metal ion binding; DNA binding; interleukin-1 binding; NACHT domain binding	intracellular; cytosol; cytoplasm; plasma membrane; PML body	-1.60176	0.00126671	0.0119643
ENSMUSG00000057143	536	411	180	242	124	439.463	356.247	197.753	216.766	122.324	141.216	114.475	63.5452	69.655	39.3073	3112	Trim12c	tripartite motif-containing 12C	7	104338754	104353362	protein_coding	autophagy; protein ubiquitination; innate immune response; pattern recognition receptor signaling pathway; defense response to virus	zinc ion binding; metal ion binding; ubiquitin-protein transferase activity; protein homodimerization activity; protein kinase binding; protein binding, bridging; identical protein binding; signaling pattern recognition receptor activity	intracellular; cytoplasm; P-body; omegasome	-1.05855	0.00184868	0.015897
ENSMUSG00000032501	2169	1630	378	477	320	1778.35	1412.85	415.281	427.263	315.676	518.318	411.79	121.038	124.53	92.0069	3431	Trib1	tribbles pseudokinase 1	15	59648350	59656550	protein_coding	response to lipopolysaccharide; JNK cascade; negative regulation of sequence-specific DNA binding transcription factor activity; negative regulation of protein kinase activity; negative regulation of smooth muscle cell proliferation; negative regulation of lipopolysaccharide-mediated signaling pathway; negative regulation of smooth muscle cell migration; positive regulation of proteasomal ubiquit…	transcription factor binding; protein kinase inhibitor activity; ubiquitin protein ligase binding; mitogen-activated protein kinase kinase binding; ubiquitin-protein transferase regulator activity	nucleus; cytoplasm	-1.94387	8.93e-13	2.84e-10
ENSMUSG00000005892	728	1789	83	53	81	596.883	1550.67	91.186	47.4736	79.9054	431.274	1120.43	65.8858	34.3017	57.7351	1384	Trh	thyrotropin releasing hormone	6	92242061	92244650	protein_coding	signal transduction; hormone-mediated signaling pathway; adult walking behavior; negative regulation of glutamate secretion; response to hypoxia; histamine metabolic process; response to cold; response to glucose; positive regulation of gamma-aminobutyric acid secretion; response to organic cyclic compound; positive regulation of insulin secretion; eating behavior; response to ethanol; response t…	protein binding; hormone activity; thyrotropin-releasing hormone activity	extracellular region; plasma membrane; nucleus; secretory granule; cytoplasm	-3.37584	1.05e-14	5.71e-12
ENSMUSG00000071068	443	470	56	110	13	363.213	407.387	61.5231	98.5302	12.8243	80.5529	90.3497	13.6445	21.8519	2.84416	4509	Treml2	triggering receptor expressed on myeloid cells-like 2	17	48300038	48312534	protein_coding	T cell activation	receptor activity	membrane; integral component of membrane; plasma membrane; cell surface	-2.13884	6.79e-05	0.00125054
ENSMUSG00000043668	146	135	16	27	7	119.705	117.015	17.578	24.1847	6.9054	107.939	105.514	15.8503	21.8076	6.22669	1109	Tox3	TOX high mobility group box family member 3	8	90247040	90348343	protein_coding	regulation of transcription, DNA-templated; transcription, DNA-templated; positive regulation of transcription, DNA-templated; apoptotic process; regulation of apoptotic process; negative regulation of neuron apoptotic process	DNA binding; protein homodimerization activity; chromatin binding; estrogen response element binding; phosphoprotein binding	nucleus	-2.37768	8.81e-07	3.78e-05
ENSMUSG00000020541	1951	1015	359	533	338	1599.61	879.782	394.407	477.423	333.432	816.338	448.983	201.279	243.646	170.162	1959.5	Tom1l1	target of myb1-like 1 (chicken)	11	90643465	90688366	protein_coding	transport; protein transport; intracellular protein transport; signal transduction; activation of protein kinase activity; transmembrane receptor protein tyrosine kinase signaling pathway; negative regulation of mitotic nuclear division; positive regulation of protein autophosphorylation	protein binding; protein kinase binding; SH3 domain binding; protein kinase activator activity; clathrin binding	membrane; Golgi apparatus; intracellular; cytosol; cytoplasm; extracellular exosome; endosome; Golgi stack; endosome membrane	-1.49588	1.08e-05	0.000293817
ENSMUSG00000028688	2256	2282	557	1174	417	1849.68	1977.99	611.935	1051.59	411.365	2095.96	2241.35	693.41	1191.6	466.136	882.5	Toe1	target of EGR1, member 1 (nuclear)	4	116794310	116807640	protein_coding	snRNA 3'-end processing; RNA phosphodiester bond hydrolysis, exonucleolytic	metal ion binding; nucleic acid binding; poly(A)-specific ribonuclease activity; 3'-5'-exoribonuclease activity; snRNA binding	nucleus; nucleoplasm; nuclear body; cytoplasm; nuclear speck; nucleolus; Cajal body	-1.31543	0.000680625	0.00743405
ENSMUSG00000048546	1798	1471	515	877	477	1474.17	1275.03	565.792	785.554	470.554	369.096	319.237	141.661	196.684	117.815	3994	Tob2	transducer of ERBB2, 2	15	81848270	81858326	protein_coding	regulation of gene expression; negative regulation of cell proliferation; negative regulation of nucleic acid-templated transcription; negative regulation of osteoclast differentiation; positive regulation of ossification; signaling	transcription corepressor activity; vitamin D receptor binding	cytosol; cytoplasm; nucleus	-1.10099	0.000282846	0.0037926
ENSMUSG00000017607	777	208	77	72	18	637.058	180.29	84.5942	64.4925	17.7568	884.188	250.229	117.41	89.5107	24.645	720.5	Tns4	tensin 4	11	99065678	99089306	protein_coding	apoptotic process; protein localization	actin binding	cytoplasm; cell junction; focal adhesion; cytoskeleton	-2.20942	5.54e-05	0.00106015
ENSMUSG00000025571	5760	5619	1032	3488	2232	4722.59	4870.44	1133.78	3124.3	2201.84	615.883	635.164	147.859	407.447	287.146	7668	Tnrc6c	trinucleotide repeat containing 6C	11	117654289	117763439	protein_coding	miRNA mediated inhibition of translation; gene silencing by miRNA; positive regulation of nuclear-transcribed mRNA poly(A) tail shortening; positive regulation of nuclear-transcribed mRNA catabolic process, deadenylation-dependent decay	nucleic acid binding		-1.02794	0.00910381	0.0493037
ENSMUSG00000027692	559	386	123	136	112	458.321	334.577	135.131	121.819	110.486	120.011	87.6086	35.3839	31.8982	28.9307	3819	Tnik	TRAF2 and NCK interacting kinase	3	28263214	28675858	protein_coding	protein phosphorylation; Wnt signaling pathway; phosphorylation; intracellular signal transduction; positive regulation of protein phosphorylation; activation of MAPKKK activity; microvillus assembly; protein localization to plasma membrane; nervous system development; cytoskeleton organization; regulation of dendrite morphogenesis; regulation of apoptotic process; protein autophosphorylation; re…	protein kinase activity; ATP binding; nucleotide binding; protein serine/threonine kinase activity; transferase activity; kinase activity; protein binding; MAP kinase kinase kinase kinase activity	nucleus; nucleoplasm; perinuclear region of cytoplasm; cytosol; cytoplasm; extracellular exosome; cytoskeleton; endosome; recycling endosome; apical plasma membrane	-1.59144	9.56e-08	5.78e-06
ENSMUSG00000029075	59	48	9	20	10	48.3738	41.6055	9.88763	17.9146	9.86486	46.9648	40.3937	9.59964	17.3928	9.57754	1030	Tnfrsf4	tumor necrosis factor receptor superfamily, member 4	4	156013843	156016612	protein_coding	T cell proliferation		membrane; integral component of membrane; cell surface	-1.48139	0.00343691	0.0248106
ENSMUSG00000010751	419	658	149	311	195	343.536	570.342	163.695	278.572	192.365	168.482	279.716	80.2821	136.622	94.3427	2039	Tnfrsf22	tumor necrosis factor receptor superfamily, member 22	7	143634806	143649661	protein_coding	immune response; inflammatory response; tumor necrosis factor-mediated signaling pathway; response to lipopolysaccharide; regulation of cell proliferation; negative regulation of extrinsic apoptotic signaling pathway via death domain receptors; axon guidance; negative regulation of neuron projection development; RNA phosphodiester bond hydrolysis, endonucleolytic	protein binding; tumor necrosis factor-activated receptor activity; receptor activity; nerve growth factor binding; TRAIL binding; nucleic acid binding; RNA-DNA hybrid ribonuclease activity	membrane; integral component of membrane; external side of plasma membrane; plasma membrane; extracellular region; nucleus; integral component of plasma membrane; neuron projection	-1.00587	0.00574744	0.03544
ENSMUSG00000036019	408	130	35	117	57	334.517	112.681	38.4519	104.8	56.2297	180.673	60.8596	20.768	56.6029	30.3698	1851.5	Tmtc2	transmembrane and tetratricopeptide repeat containing 2	10	105187663	105574451	protein_coding	calcium ion homeostasis		membrane; integral component of membrane; endoplasmic reticulum membrane; endoplasmic reticulum	-1.41433	0.00515105	0.0328502
ENSMUSG00000000385	256	125	30	28	5	209.893	108.348	32.9588	25.0804	4.93243	66.4428	34.2981	10.4333	7.93935	1.56139	3159	Tmprss2	transmembrane protease, serine 2	16	97564684	97611195	protein_coding	proteolysis; receptor-mediated endocytosis; protein autoprocessing; positive regulation of viral entry into host cell	hydrolase activity; peptidase activity; serine-type endopeptidase activity; serine-type peptidase activity; scavenger receptor activity	membrane; integral component of membrane; plasma membrane; extracellular region; extracellular exosome	-2.23009	5.24e-05	0.0010128
ENSMUSG00000055900	710	845	181	294	244	582.125	732.429	198.851	263.344	240.703	597.664	751.981	204.159	270.374	247.128	974	Tmem69	transmembrane protein 69	4	116551633	116555936	protein_coding			membrane; integral component of membrane	-1.40589	4.58e-07	2.15e-05
ENSMUSG00000034145	303	218	51	106	75	248.428	188.958	56.0299	94.9472	73.9865	74.6703	56.7954	16.841	28.5384	22.2382	3327	Tmem63c	transmembrane protein 63c	12	87021340	87090043	protein_coding	transport; ion transport; cation transmembrane transport; cation transport	calcium activated cation channel activity	membrane; integral component of membrane	-1.40383	8.9e-05	0.00155132
ENSMUSG00000022754	165	348	38	73	72	135.283	301.64	41.7478	65.3882	71.027	294.092	655.738	90.7561	142.148	154.407	460	Tmem45a	transmembrane protein 45a	16	56805161	56886166	protein_coding			membrane; integral component of membrane	-1.62841	0.000177127	0.0026315
ENSMUSG00000074634	179	219	10	41	37	146.761	189.825	10.9863	36.7249	36.5	89.054	115.185	6.66642	22.2845	22.1481	1648	Tmem267	transmembrane protein 267	13	119488039	119611059	protein_coding			membrane; integral component of membrane	-2.15389	6.47e-06	0.000192944
ENSMUSG00000038079	669	573	198	300	272	548.509	496.665	217.528	268.719	268.324	695.195	629.487	275.701	340.581	340.081	789	Tmem237	transmembrane protein 237	1	59100590	59120408	protein_coding	cell projection organization; cilium assembly; regulation of Wnt signaling pathway		membrane; integral component of membrane; cilium; cell projection; ciliary transition zone	-1.0007	0.000115678	0.00190255
ENSMUSG00000042757	168	126	8	19	28	137.742	109.214	8.78901	17.0188	27.6216	55.152	43.7295	3.51912	6.81435	11.0597	2497.5	Tmem108	transmembrane protein 108	9	103482947	103761837	protein_coding	neuron projection development; receptor-mediated endocytosis; retrograde axonal transport; positive regulation of neurotrophin TRK receptor signaling pathway; dendrite extension; dentate gyrus development; cellular response to brain-derived neurotrophic factor stimulus; postsynaptic density organization; modulation of excitatory postsynaptic potential	protein binding	membrane; integral component of membrane; plasma membrane; cell junction; synapse; postsynaptic membrane; endosome; early endosome; axon cytoplasm; cell projection; dendrite; postsynaptic density; axon; endosome membrane; somatodendritic compartment	-2.33595	8.41e-07	3.63e-05
ENSMUSG00000024642	13472	8555	1133	2364	1149	11045.6	7415.31	1244.74	2117.5	1133.47	2427.61	1629.74	273.57	465.385	249.115	4550	Tle4	transducin-like enhancer of split 4	19	14448072	14598051	protein_coding	regulation of transcription, DNA-templated; Wnt signaling pathway; transcription, DNA-templated; negative regulation of transcription from RNA polymerase II promoter; negative regulation of transcription, DNA-templated; cellular response to leukemia inhibitory factor	protein binding; chromatin binding; transcription corepressor activity; transcription factor activity, RNA polymerase II distal enhancer sequence-specific binding; repressing transcription factor binding	nucleus	-2.40406	9.57e-12	2.26e-09
ENSMUSG00000019437	744	774	139	278	124	610.001	670.888	152.709	249.013	122.324	954.619	1049.9	238.981	389.691	191.431	639	Tlcd1	TLC domain containing 1	11	78176711	78181909	protein_coding			membrane; integral component of membrane; plasma membrane	-1.71042	1.66e-06	6.34e-05
ENSMUSG00000024645	540	447	215	183	151	442.743	387.451	236.205	163.918	148.959	336.687	294.639	179.623	124.653	113.277	1315	Timm21	tranlocase of inner mitochondrial membrane 21	18	84947294	84951524	protein_coding	transport; protein transport; protein import into mitochondrial matrix; mitochondrial respiratory chain complex I assembly; mitochondrial respiratory chain complex IV assembly		membrane; integral component of membrane; mitochondrion; mitochondrial inner membrane presequence translocase complex; mitochondrial membrane	-1.10008	0.000472879	0.00558877
ENSMUSG00000046591	16361	16495	3698	7050	3632	13414.3	14297.5	4062.72	6314.89	3582.92	3670.12	3911.78	1111.55	1727.74	980.278	3655	Ticrr	TOPBP1-interacting checkpoint and replication regulator	7	79660196	79698148	protein_coding	DNA repair; cellular response to DNA damage stimulus; DNA replication; cell cycle; response to ionizing radiation; mitotic DNA replication checkpoint; formation of translation preinitiation complex; cell cycle checkpoint; regulation of DNA-dependent DNA replication initiation	chromatin binding	nucleus; nucleoplasm	-1.46898	2.4e-06	8.62e-05
ENSMUSG00000031480	382	383	106	142	77	313.2	331.977	116.454	127.193	75.9594	95.6043	101.336	35.5477	38.8258	23.1866	3276	Thsd1	thrombospondin, type I, domain 1	8	22227313	22261334	protein_coding			membrane; integral component of membrane; cytosol	-1.47812	7.73e-06	0.00022373
ENSMUSG00000021779	110	56	8	13	5	90.1884	48.5397	8.78901	11.6445	4.93243	114.162	61.4427	11.1253	14.7398	6.24358	790	Thrb	thyroid hormone receptor beta	14	17660261	18038090	protein_coding	regulation of transcription, DNA-templated; positive regulation of transcription from RNA polymerase II promoter; transcription, DNA-templated; steroid hormone mediated signaling pathway; negative regulation of transcription from RNA polymerase II promoter; negative regulation of transcription, DNA-templated; intracellular receptor signaling pathway; sensory perception of sound; regulation of hea…	transcription factor activity, sequence-specific DNA binding; zinc ion binding; metal ion binding; DNA binding; sequence-specific DNA binding; protein binding; steroid hormone receptor activity; thyroid hormone receptor activity; enzyme binding; chromatin DNA binding; thyroid hormone binding	nucleus; nuclear body; extracellular exosome; nuclear chromatin	-2.39492	4.91e-06	0.000152515
ENSMUSG00000024287	3951	2829	982	1445	1293	3239.4	2452.12	1078.85	1294.33	1275.53	840.312	636.089	279.857	335.753	330.876	3855	Thoc1	THO complex 1	18	9958180	9995484	protein_coding	signal transduction; transport; regulation of transcription, DNA-templated; transcription, DNA-templated; mRNA processing; RNA splicing; mRNA transport; apoptotic process; regulation of apoptotic process; replication fork processing; mRNA export from nucleus; viral mRNA export from host cell nucleus; regulation of DNA-templated transcription, elongation; positive regulation of DNA-templated trans…	DNA binding; protein binding; RNA binding	nucleus; cytosol; intercellular bridge; cytoplasm; nuclear speck; nuclear chromosome, telomeric region; nucleoplasm; nuclear matrix; transcription export complex; THO complex; THO complex part of transcription export complex	-1.1679	4.08e-06	0.000131537
ENSMUSG00000024105	173	39	18	26	4	141.842	33.8044	19.7753	23.2889	3.94594	78.9325	18.8116	11.0046	12.9599	2.19585	1797	Themis3	thymocyte selection associated family member 3	17	66555252	66594621	protein_coding				-1.71146	0.00434467	0.0290754
ENSMUSG00000020137	324	155	9	96	7	265.646	134.351	9.88763	85.99	6.9054	72.1667	36.4985	2.68613	23.3605	1.87596	3681	Thap2	THAP domain containing, apoptosis associated protein 2	10	115368404	115384443	protein_coding		metal ion binding; DNA binding; nucleic acid binding	nucleolus	-1.64816	0.00777302	0.0442592
ENSMUSG00000029999	218	76	13	21	23	178.737	65.8753	14.2821	18.8103	22.6892	120.687	44.4803	9.64358	12.7011	15.3202	1481	Tgfa	transforming growth factor alpha	6	86195223	86275719	protein_coding	activation of MAPK activity; positive regulation of peptidyl-tyrosine phosphorylation; positive regulation of cell proliferation; epidermal growth factor receptor signaling pathway; positive regulation of cell division; angiogenesis; mammary gland alveolus development; positive regulation of epithelial cell proliferation; positive regulation of epidermal growth factor-activated receptor activity;…	growth factor activity; epidermal growth factor receptor binding	membrane; integral component of membrane; extracellular space; plasma membrane; perinuclear region of cytoplasm; cell surface; cytoplasmic vesicle; extracellular region; basolateral plasma membrane; integral component of plasma membrane; nucleus	-2.22748	6.77e-06	0.000201018
ENSMUSG00000021359	1103	789	78	136	248	904.343	683.89	85.6928	121.819	244.649	443.958	335.734	42.0682	59.8032	120.102	2037	Tfap2a	transcription factor AP-2, alpha	13	40715302	40738376	protein_coding	regulation of transcription, DNA-templated; transcription from RNA polymerase II promoter; negative regulation of transcription from RNA polymerase II promoter; kidney development; sensory perception of sound; negative regulation of cell proliferation; retina layer formation; negative regulation of transcription by competitive promoter binding; positive regulation of bone mineralization; inner ea…	transcription factor activity, sequence-specific DNA binding; transcription regulatory region sequence-specific DNA binding; RNA polymerase II core promoter proximal region sequence-specific DNA binding; RNA polymerase II core promoter sequence-specific DNA binding; RNA polymerase II transcription factor activity, sequence-specific DNA binding; transcription factor activity, RNA polymerase II cor…	nucleus; nucleoplasm; Golgi apparatus; centrosome; cytosol; intracellular membrane-bounded organelle	-2.09428	8.97e-07	3.83e-05
ENSMUSG00000048078	3170	3778	952	1693	1273	2599.06	3274.7	1045.89	1516.47	1255.8	1948.32	2454.79	784.027	1136.78	941.377	1334	Tenm4	teneurin transmembrane protein 4	7	96171246	96911093	protein_coding	signal transduction; multicellular organism development; self proteolysis; neuron development; cell differentiation; heterophilic cell-cell adhesion via plasma membrane cell adhesion molecules; cardiac muscle cell proliferation; cell morphogenesis; regulation of myelination; central nervous system myelin formation; gastrulation with mouth forming second; positive regulation of gastrulation; posit…	protein homodimerization activity; protein heterodimerization activity; cell adhesion molecule binding	membrane; integral component of membrane; plasma membrane; nucleus; integral component of plasma membrane; cytoplasm; cell projection; neuron projection	-1.14007	3.55e-05	0.000753405
ENSMUSG00000031561	1808	3396	587	915	840	1482.37	2943.59	644.893	819.592	828.648	978.461	1942.96	425.672	540.985	546.963	1515	Tenm3	teneurin transmembrane protein 3	8	48227682	48843951	protein_coding	signal transduction; self proteolysis; camera-type eye morphogenesis; neuron development		membrane; integral component of membrane; integral component of plasma membrane	-1.40733	4.74e-05	0.000941526
ENSMUSG00000046909	1330	1567	340	796	186	1090.46	1358.24	373.533	713	183.486	1219.75	1519.29	417.822	797.539	205.242	894	Tefm	transcription elongation factor, mitochondrial	11	80136678	80142175	protein_coding	regulation of transcription, DNA-templated; transcription, DNA-templated; DNA metabolic process; oxidative phosphorylation; transcription from mitochondrial promoter	nucleic acid binding; RNA binding; DNA polymerase processivity factor activity	mitochondrion; intracellular ribonucleoprotein complex; mitochondrial matrix; mitochondrial nucleoid	-1.30077	0.00462144	0.0302577
ENSMUSG00000060985	150	133	12	31	41	122.984	115.282	13.1835	27.7676	40.4459	38.3128	35.9133	4.10701	8.65034	12.6	3210	Tdrd5	tudor domain containing 5	1	156255296	156303664	protein_coding	multicellular organism development; spermatogenesis; cell differentiation; DNA methylation involved in gamete generation; spermatid development; P granule organization		cytoplasm; chromatoid body; pi-body	-1.79707	0.000116328	0.00190983
ENSMUSG00000032494	11778	22902	4561	5017	3705	9656.71	19851	5010.83	4493.87	3654.93	9303.19	19124.3	4827.39	4329.36	3521.13	1038	Tdgf1	teratocarcinoma-derived growth factor 1	9	110939603	110946158	protein_coding	activation of MAPK activity; cell migration involved in sprouting angiogenesis; heart development; positive regulation of cell proliferation; regulation of signal transduction; positive regulation of endothelial cell migration; peptidyl-serine phosphorylation; positive regulation of cell migration; cellular response to hepatocyte growth factor stimulus; negative regulation of apoptotic process; c…	growth factor activity; receptor binding	extracellular space; cell surface; apical plasma membrane; membrane raft	-1.6043	4.62e-06	0.000145639
ENSMUSG00000029851	102	115	26	35	30	83.6292	99.6798	28.5643	31.3505	29.5946	30.888	36.8162	10.5501	11.5791	10.9306	2707.5	Tcaf2	TRPM8 channel-associated factor 2	6	42623016	42645254	protein_coding	transport; hematopoietic progenitor cell differentiation; positive regulation of cell migration; positive regulation of protein targeting to membrane; negative regulation of anion channel activity	ion channel binding	membrane; plasma membrane	-1.45215	0.000154778	0.00238798
ENSMUSG00000018604	21420	15163	6345	7343	6716	17562.1	13143	6970.78	6577.34	6625.24	4519.33	3382.14	1793.82	1692.57	1704.9	3886	Tbx3	T-box 3	5	119670669	119684724	protein_coding	regulation of transcription, DNA-templated; multicellular organism development; transcription, DNA-templated; positive regulation of transcription, DNA-templated; negative regulation of apoptotic process; negative regulation of transcription from RNA polymerase II promoter; negative regulation of transcription, DNA-templated; in utero embryonic development; palate development; stem cell populatio…	transcription factor activity, sequence-specific DNA binding; DNA binding; RNA polymerase II core promoter proximal region sequence-specific DNA binding; sequence-specific DNA binding; transcriptional repressor activity, RNA polymerase II core promoter proximal region sequence-specific binding; RNA polymerase II activating transcription factor binding; RNA polymerase II transcription factor bindi…	nucleus	-1.14019	1.56e-06	6.04e-05
ENSMUSG00000036430	488	557	147	244	199	400.108	482.797	161.498	218.558	196.311	343.736	414.774	138.744	187.764	168.652	1164	Tbcc	tubulin-specific chaperone C	17	46890684	46891847	protein_coding	post-chaperonin tubulin folding pathway	tubulin binding; GTPase activity	cytoplasm; cytosol; photoreceptor connecting cilium	-1.1289	7.41e-05	0.00134427
ENSMUSG00000022364	2349	2095	552	771	925	1925.93	1815.91	606.442	690.607	912.5	581.677	548.446	183.16	208.58	275.596	3311	Tbc1d31	TBC1 domain family, member 31	15	57912199	57970067	protein_coding			centrosome	-1.27138	4.05e-06	0.000131132
ENSMUSG00000017291	15381	12412	4922	7293	4925	12610.8	10758.5	5407.44	6532.55	4858.44	1041.27	888.323	446.49	539.39	401.16	12111	Taok1	TAO kinase 1	11	77529162	77607815	protein_coding	protein phosphorylation; phosphorylation; DNA repair; cellular response to DNA damage stimulus; MAPK cascade; activation of MAPKK activity; apoptotic process; positive regulation of stress-activated MAPK cascade; positive regulation of JNK cascade; regulation of apoptotic process; nervous system development; execution phase of apoptosis; regulation of mitotic cell cycle; stress-activated protein …	protein kinase activity; ATP binding; transferase activity; nucleotide binding; kinase activity; protein serine/threonine kinase activity; MAP kinase kinase kinase activity	cytoplasm; extracellular exosome	-1.01183	4.44e-05	0.000900747
ENSMUSG00000031832	1665	1659	560	789	586	1365.12	1437.99	615.231	706.73	578.081	694.013	731.057	312.776	359.293	293.89	1967	Taf1c	TATA-box binding protein associated factor, RNA polymerase I, C	8	119597871	119605222	protein_coding	regulation of transcription, DNA-templated; transcription, DNA-templated; chromatin silencing at rDNA; transcription initiation from RNA polymerase I promoter; transcription from RNA polymerase I promoter	DNA binding; protein binding; RNA polymerase I CORE element sequence-specific DNA binding	nucleus; nucleolus; nucleoplasm; fibrillar center; RNA polymerase I transcription factor complex	-1.09884	2.11e-06	7.69e-05
ENSMUSG00000051397	948	293	134	231	42	777.26	253.967	147.216	206.913	41.4324	447.988	146.378	84.8506	119.258	23.8804	1735	Tacstd2	tumor-associated calcium signal transducer 2	6	67534062	67535796	protein_coding	negative regulation of substrate adhesion-dependent cell spreading; negative regulation of stress fiber assembly; positive regulation of stem cell differentiation; negative regulation of branching involved in ureteric bud morphogenesis; negative regulation of cell motility; ureteric bud morphogenesis; negative regulation of epithelial cell migration; regulation of epithelial cell proliferation; c…		membrane; integral component of membrane; extracellular space; nucleus; plasma membrane; extracellular exosome; integral component of plasma membrane; lateral plasma membrane; basal plasma membrane	-1.52763	0.00458501	0.0300725
ENSMUSG00000041831	99	189	21	43	50	81.1695	163.822	23.0711	38.5163	49.3243	55.7866	112.592	15.8565	26.4717	33.8999	1455	Sytl3	synaptotagmin-like 3	17	6673458	6738042	protein_coding	intracellular protein transport; exocytosis; vesicle fusion; calcium ion-regulated exocytosis of neurotransmitter; regulation of calcium ion-dependent exocytosis	Rab GTPase binding; calcium-dependent phospholipid binding; protein binding; zinc ion binding; calcium ion binding; phospholipid binding; syntaxin binding; clathrin binding; neurexin family protein binding	intracellular; membrane; presynapse; endomembrane system; extrinsic component of plasma membrane; exocytic vesicle	-1.45653	0.00173658	0.0151597
ENSMUSG00000024743	251	185	63	67	110	205.793	160.354	69.2134	60.0138	108.513	141.878	110.551	47.7169	41.3746	74.8111	1450.5	Syt7	synaptotagmin VII	19	10389090	10453181	protein_coding	exocytosis; plasma membrane repair; regulation of insulin secretion; phagocytosis; regulation of dopamine secretion; regulation of phagocytosis; phagosome-lysosome fusion; regulation of calcium ion-dependent exocytosis; regulation of bone remodeling; calcium ion-regulated exocytosis of neurotransmitter; regulation of glucagon secretion; synaptic vesicle recycling; vesicle-mediated cholesterol tra…	metal ion binding; calmodulin binding; calcium-dependent phospholipid binding; protein binding; calcium ion binding; syntaxin binding; phosphatidylinositol-4,5-bisphosphate binding; clathrin binding; SNARE binding; phosphatidylserine binding	membrane; integral component of membrane; plasma membrane; cell junction; synapse; cytoplasmic vesicle; extracellular exosome; cytosol; lysosome; lysosomal membrane; peroxisome; synaptic vesicle membrane; peroxisomal membrane; synaptic vesicle; neuronal cell body; phagocytic vesicle membrane; presynaptic membrane; transport vesicle membrane; dendrite; early phagosome; axon terminus; dense core gr…	-1.08577	0.00411891	0.0281518
ENSMUSG00000090935	1716	1117	460	733	513	1406.94	968.194	505.368	656.569	506.067	1255.07	863.688	450.819	585.699	451.443	1121	Synj2bp	synaptojanin 2 binding protein	12	81497941	81532911	protein_coding	Rho protein signal transduction; endocytosis; negative regulation of angiogenesis; negative regulation of ERK1 and ERK2 cascade; cytoplasm organization; regulation of Notch signaling pathway; negative regulation of endothelial cell proliferation; negative regulation of endothelial cell migration; protein targeting; regulation of endocytosis; negative regulation of sprouting angiogenesis; intracel…	protein binding; protein C-terminus binding	membrane; integral component of membrane; cytoplasm; mitochondrion; perinuclear region of cytoplasm; mitochondrial outer membrane; integral component of mitochondrial outer membrane; intracellular	-1.02682	0.000427327	0.00518672
ENSMUSG00000074736	297	285	53	56	70	243.509	247.032	58.2272	50.1608	69.054	409.258	415.181	97.8608	84.3039	116.057	595	Syndig1	synapse differentiation inducing 1	2	149829211	150004392	protein_coding	response to biotic stimulus; intracellular protein transport; positive regulation of synapse assembly; synaptic vesicle clustering	protein homodimerization activity; glutamate receptor binding	membrane; integral component of membrane; plasma membrane; cell junction; synapse; postsynaptic membrane; presynapse; intracellular membrane-bounded organelle; endosome; integral component of plasma membrane; cell projection; dendrite; dendritic spine; postsynaptic density; early endosome membrane; dendritic shaft; cell body; excitatory synapse	-1.913	1.62e-09	1.7e-07
ENSMUSG00000032423	12625	13759	4464	6286	5511	10351.2	11926	4904.27	5630.55	5436.53	3883.39	4474.22	1839.9	2112.38	2039.59	2665.5	Syncrip	synaptotagmin binding, cytoplasmic RNA interacting protein	9	88447009	88482574	protein_coding	osteoblast differentiation; cellular response to interferon-gamma; mRNA processing; RNA splicing; negative regulation of translation; CRD-mediated mRNA stabilization	nucleic acid binding; RNA binding; poly(A) binding	nucleus; cytoplasm; membrane; endoplasmic reticulum; intracellular ribonucleoprotein complex; spliceosomal complex; catalytic step 2 spliceosome; nucleoplasm; intracellular membrane-bounded organelle; CRD-mediated mRNA stability complex; GAIT complex; histone pre-mRNA 3'end processing complex	-1.02477	2.74e-06	9.57e-05
ENSMUSG00000060445	447	154	21	25	5	366.493	133.484	23.0711	22.3932	4.93243	215.584	78.5201	13.5713	13.1725	2.90143	1700	Sycp2	synaptonemal complex protein 2	2	178345293	178407685	protein_coding	negative regulation of apoptotic process; cell cycle; cell division; meiotic cell cycle; fertilization; animal organ morphogenesis; male meiotic nuclear division; male genitalia morphogenesis; female meiotic nuclear division	DNA binding; protein binding; protein heterodimerization activity	nucleus; chromosome; lateral element; nucleoplasm; synaptonemal complex	-3.02457	2.02e-08	1.54e-06
ENSMUSG00000027855	1529	697	154	192	34	1253.62	604.146	169.188	171.98	33.5405	650.554	313.516	87.7989	89.2475	17.4056	1927	Sycp1	synaptonemal complex protein 1	3	102818499	102936100	protein_coding	spermatogenesis; synaptonemal complex assembly; cell cycle; cell division; meiotic cell cycle; regulation of protein localization; reciprocal meiotic recombination; chiasma assembly; sperm chromatin condensation; meiotic DNA repair synthesis; synapsis; lateral element assembly	DNA binding; protein binding	nucleus; chromosome; synaptonemal complex; nucleoplasm; chromosome, centromeric region; condensed nuclear chromosome; central element; male germ cell nucleus; transverse filament; lateral element	-2.30431	1.05e-05	0.000286573
ENSMUSG00000000739	67	41	16	13	16	54.9329	35.538	17.578	11.6445	15.7838	77.2615	49.9831	24.7229	16.3776	22.1994	711	Sult5a1	sulfotransferase family 5A, member 1	8	123140192	123158315	protein_coding		transferase activity; sulfotransferase activity		-1.30959	0.00794377	0.0449675
ENSMUSG00000031112	192	326	58	71	20	157.42	282.57	63.7203	63.5967	19.7297	54.4893	97.8091	22.0562	22.0134	6.82926	2889	Stk26	serine/threonine kinase 26	X	50841047	50893097	protein_coding	protein phosphorylation; phosphorylation; MAPK cascade; apoptotic process; regulation of apoptotic process; activation of MAPKKK activity; microvillus assembly; negative regulation of cell migration; cellular response to starvation; response to hydrogen peroxide; protein autophosphorylation; regulation of hydrogen peroxide-induced cell death; regulation of mitotic cell cycle; stress-activated pro…	protein kinase activity; ATP binding; transferase activity; metal ion binding; nucleotide binding; protein homodimerization activity; kinase activity; protein serine/threonine kinase activity; magnesium ion binding; identical protein binding; MAP kinase kinase kinase kinase activity	membrane; Golgi apparatus; cell periphery; perinuclear region of cytoplasm; cytosol; cytoplasm; extracellular exosome; apical plasma membrane; Golgi membrane; Golgi-associated vesicle	-1.79422	0.000230725	0.00323734
ENSMUSG00000015653	2166	1299	338	974	492	1775.89	1125.95	371.336	872.44	485.351	511.784	324.481	107.013	251.424	139.871	3470	Steap2	six transmembrane epithelial antigen of prostate 2	5	5664829	5694578	protein_coding	ion transport; oxidation-reduction process; Golgi to plasma membrane transport; endocytosis; response to hormone; regulated exocytosis; iron ion homeostasis; ferric iron import across plasma membrane; copper ion import	metal ion binding; oxidoreductase activity; transporter activity; cupric reductase activity; ferric-chelate reductase (NADPH) activity	membrane; integral component of membrane; plasma membrane; cytosol; endosome; early endosome; integral component of plasma membrane; integral component of Golgi membrane; trans-Golgi network transport vesicle; endosome membrane	-1.1823	0.00301501	0.0226242
ENSMUSG00000057286	407	409	76	150	71	333.697	354.513	83.4956	134.359	70.0405	444.337	472.055	111.179	178.907	93.263	751	St6galnac2	ST6 (alpha-N-acetyl-neuraminyl-2,3-beta-galactosyl-1,3)-N-acetylgalactosaminide alpha-2,6-sialyltransferase 2	11	116675303	116694868	protein_coding	protein glycosylation; oligosaccharide metabolic process; protein N-linked glycosylation via asparagine; sialylation	transferase activity; transferase activity, transferring glycosyl groups; sialyltransferase activity	membrane; integral component of membrane; Golgi membrane; Golgi apparatus	-1.67699	3.18e-06	0.0001087
ENSMUSG00000071172	11138	12176	3739	3816	5273	9131.98	10553.9	4107.76	3418.1	5201.74	4758.72	5499.7	2140.57	1781.19	2710.65	1919	Srsf3	serine/arginine-rich splicing factor 3	17	29032673	29043366	protein_coding	transport; mRNA processing; RNA splicing; mRNA transport; cellular response to leukemia inhibitory factor; regulation of mRNA splicing, via spliceosome; insulin receptor signaling pathway	nucleic acid binding; RNA binding; phospholipase binding	nucleus; cytoplasm; nuclear speck	-1.14757	3.05e-05	0.000665627
ENSMUSG00000037364	10749	9454	2978	3670	2399	8813.04	8194.54	3271.71	3287.32	2366.58	10728	9975.1	3982.6	4001.61	2880.8	821.5	Srrt	serrate RNA effector molecule homolog (Arabidopsis)	5	137295704	137307674	protein_coding	regulation of transcription, DNA-templated; transcription, DNA-templated; gene silencing by RNA; cell proliferation; primary miRNA processing; neuronal stem cell population maintenance; positive regulation of neurogenesis	DNA binding; nucleic acid binding; RNA binding; protein binding	nucleus; nucleoplasm; protein complex; cytoplasm	-1.4445	1.81e-08	1.4e-06
ENSMUSG00000022114	4051	3028	693	1476	966	3321.39	2624.61	761.348	1322.1	952.946	1592.99	1258.81	365.155	634.099	457.048	2085	Spry2	sprouty homolog 2 (Drosophila)	14	105891949	105896819	protein_coding	negative regulation of ERK1 and ERK2 cascade; multicellular organism development; positive regulation of gene expression; regulation of cell proliferation; negative regulation of apoptotic process; regulation of signal transduction; inner ear morphogenesis; sensory perception of sound; positive regulation of protein kinase B signaling; positive regulation of peptidyl-serine phosphorylation; negat…	protein binding; protein kinase binding; protein serine/threonine kinase activator activity	nucleus; membrane; plasma membrane; microtubule cytoskeleton; cytoplasm; cytoskeleton; microtubule; cell projection; cytosol; ruffle membrane	-1.44813	3.93e-06	0.000127688
ENSMUSG00000045671	3491	3643	672	2231	526	2862.25	3157.68	738.277	1998.37	518.892	1003.59	1107.18	258.863	700.691	181.94	2852	Spred2	sprouty-related, EVH1 domain containing 2	11	19924375	20024026	protein_coding	multicellular organism development; regulation of signal transduction; inactivation of MAPK activity; negative regulation of peptidyl-threonine phosphorylation; positive regulation of DNA damage response, signal transduction by p53 class mediator; regulation of protein deacetylation	protein binding; protein kinase binding; stem cell factor receptor binding; protein serine/threonine kinase inhibitor activity	membrane; cytoplasm; cytoplasmic vesicle; plasma membrane; transport vesicle membrane	-1.23706	0.00846553	0.0468988
ENSMUSG00000027351	1742	1561	287	631	489	1428.26	1353.04	315.306	565.205	482.392	383.116	362.941	84.5777	151.611	129.397	3728	Spred1	sprouty protein with EVH-1 domain 1, related sequence	2	117121374	117182279	protein_coding	multicellular organism development; negative regulation of phosphatase activity; regulation of signal transduction; inactivation of MAPK activity; negative regulation of peptidyl-threonine phosphorylation; positive regulation of DNA damage response, signal transduction by p53 class mediator; regulation of protein deacetylation; negative regulation of MAPK cascade; vasculogenesis involved in coron…	protein binding; protein kinase binding; phosphatase binding; stem cell factor receptor binding; protein serine/threonine kinase inhibitor activity	membrane; plasma membrane; nucleus; caveola	-1.50264	1.84e-06	6.94e-05
ENSMUSG00000057342	2229	2276	452	1147	465	1827.54	1972.79	496.579	1027.4	458.716	659.168	711.557	179.109	370.568	165.452	2772.5	Sphk2	sphingosine kinase 2	7	45709467	45718002	protein_coding	phosphorylation; metabolic process; brain development; blood vessel development; negative regulation of apoptotic process; positive regulation of cell proliferation; lipid phosphorylation; cell proliferation; sphingosine biosynthetic process; sphingosine-1-phosphate signaling pathway; female pregnancy; sphingosine metabolic process; sphinganine-1-phosphate biosynthetic process	transferase activity; nucleotide binding; ATP binding; kinase activity; NAD+ kinase activity; protein binding; sphingosine-1-phosphate receptor activity; sphinganine kinase activity; D-erythro-sphingosine kinase activity	membrane; cytosol; intracellular membrane-bounded organelle; lysosomal membrane; lysosome	-1.36922	0.000339996	0.00435313
ENSMUSG00000069910	4040	3474	1456	2032	1051	3312.37	3011.2	1599.6	1820.12	1036.8	2962.77	2693.38	1430.77	1628.01	927.368	1118	Spdl1	spindle apparatus coiled-coil protein 1	11	34809190	34833641	protein_coding	cell cycle; cell division; mitotic metaphase plate congression; establishment of mitotic spindle orientation; protein localization to kinetochore; spindle checkpoint	enzyme binding; kinetochore binding	nucleus; cytoplasm; chromosome; cytoskeleton; microtubule organizing center; spindle pole; chromosome, centromeric region; condensed chromosome outer kinetochore; kinetochore; condensed chromosome kinetochore	-1.01629	0.00093252	0.00944818
ENSMUSG00000050876	250	167	35	79	101	204.974	144.752	38.4519	70.7626	99.6351	69.7545	49.2606	13.0856	24.0812	33.9068	2938.5	Spata31d1a	spermatogenesis associated 31 subfamily D, member 1A	13	59699806	59710330	protein_coding			membrane; integral component of membrane	-1.14706	0.00826739	0.0461897
ENSMUSG00000070034	102	59	17	10	19	83.6292	51.14	18.6766	8.95729	18.7432	100.758	61.6145	22.502	10.7919	22.5822	830	Sp110	Sp110 nuclear body protein	1	85576899	85598817	protein_coding	regulation of transcription, DNA-templated; transcription, DNA-templated; immune system process; innate immune response; apoptotic process; positive regulation of apoptotic process; response to bacterium	DNA binding	nucleus	-1.74188	0.000460377	0.00548318
ENSMUSG00000076431	962	876	165	239	180	788.738	759.3	181.273	214.079	177.568	164.492	158.352	37.8046	44.6463	37.0318	4795	Sox4	SRY (sex determining region Y)-box 4	13	28948919	28953713	protein_coding	ventricular septum morphogenesis; regulation of transcription, DNA-templated; transcription from RNA polymerase II promoter; positive regulation of transcription from RNA polymerase II promoter; transcription, DNA-templated; positive regulation of transcription, DNA-templated; negative regulation of protein ubiquitination; protein stabilization; negative regulation of cell proliferation; somatic …	DNA binding; protein heterodimerization activity; transcription factor activity, sequence-specific DNA binding; transcriptional activator activity, RNA polymerase II core promoter proximal region sequence-specific binding; protein binding; core promoter sequence-specific DNA binding; transcription regulatory region sequence-specific DNA binding; RNA polymerase II transcription factor activity, se…	nucleus; nucleoplasm; cytoplasm; mitochondrion; nuclear transcription factor complex	-1.93148	9.03e-15	5.04e-12
ENSMUSG00000022961	23567	23994	4326	11174	7803	19322.4	20797.5	4752.66	10008.9	7697.55	7889.93	8492.25	1940.65	4086.92	3143.14	2449	Son	Son DNA binding protein	16	91647506	91679221	protein_coding	regulation of cell cycle; regulation of RNA splicing; regulation of transcription, DNA-templated; transcription, DNA-templated; negative regulation of apoptotic process; mRNA processing; RNA splicing; cell cycle; microtubule cytoskeleton organization; mitotic cytokinesis; regulation of mRNA splicing, via spliceosome	RNA binding; nucleic acid binding; DNA binding; protein binding; RS domain binding	nucleus; nuclear speck	-1.30685	0.000128771	0.00206807
ENSMUSG00000038248	401	312	66	219	101	328.778	270.435	72.5093	196.165	99.6351	108.24	89.0323	23.8714	64.5809	32.8017	3037.5	Sobp	sine oculis-binding protein homolog (Drosophila)	10	43002500	43174530	protein_coding	inner ear morphogenesis; sensory perception of sound; locomotory behavior; cognition; cochlea development	metal ion binding; SUMO polymer binding	nucleus	-1.11687	0.00907299	0.0492657
ENSMUSG00000002365	1114	1021	409	421	404	913.362	884.983	449.338	377.102	398.54	378.831	367.06	186.37	156.409	165.301	2411	Snx9	sorting nexin 9	17	5841328	5931033	protein_coding	mitotic cell cycle; transport; protein transport; intracellular protein transport; endocytosis; cell cycle; cell division; positive regulation of protein kinase activity; positive regulation of GTPase activity; receptor-mediated endocytosis; positive regulation of protein oligomerization; mitotic cytokinesis; lipid tube assembly; cleavage furrow formation; positive regulation of membrane protein …	protein binding; protein homodimerization activity; phosphatidylinositol binding; lipid binding; Arp2/3 complex binding; 1-phosphatidylinositol binding; ubiquitin protein ligase binding; cadherin binding	membrane; Golgi apparatus; plasma membrane; cytosol; cytoplasm; cytoplasmic vesicle membrane; cytoplasmic vesicle; extracellular exosome; cell projection; trans-Golgi network; ruffle; clathrin-coated vesicle; extrinsic component of cytoplasmic side of plasma membrane	-1.09209	2.94e-06	0.0001016
ENSMUSG00000065353	312	398	116	100	106	255.807	344.979	127.441	89.5729	104.568	1247.84	1682.82	621.661	436.941	510.086	205	Snora73b	small nucleolar RNA, H/ACA box 73b	4	132352322	132352526	snoRNA				-1.38144	1.86e-05	0.000443263
ENSMUSG00000038059	431	290	51	149	155	353.374	251.366	56.0299	133.464	152.905	178.112	126.697	28.2409	67.2699	77.0692	1984	Smim3	small integral membrane protein 3	18	60474193	60501983	protein_coding			membrane; integral component of membrane	-1.21693	0.00482343	0.0312582
ENSMUSG00000072704	774	455	152	354	230	634.598	394.385	166.991	317.088	226.892	671.177	417.118	176.617	335.365	239.97	945.5	Smim10l1	small integral membrane protein 10 like 1	6	133104909	133110899	protein_coding				-1.00818	0.00645271	0.0386136
ENSMUSG00000020608	8205	7156	2339	3968	2094	6727.23	6202.68	2569.69	3554.25	2065.7	13374.2	12331.4	5108.72	7066.11	4106.76	503	Smc6	structural maintenance of chromosomes 6	12	11265886	11319785	protein_coding	DNA repair; cellular response to DNA damage stimulus; double-strand break repair via homologous recombination; DNA recombination; positive regulation of chromosome segregation; cellular senescence; telomere maintenance via recombination	nucleotide binding; ATP binding; ubiquitin protein ligase binding	nucleus; nucleoplasm; chromosome; intracellular; nuclear speck; Smc5-Smc6 complex; site of double-strand break; PML body; chromosome, telomeric region; sex chromosome; interchromatin granule	-1.16481	0.000100347	0.00171147
ENSMUSG00000000902	4365	4402	1389	2418	1222	3578.84	3815.57	1525.99	2165.87	1205.49	2180.89	2325.15	929.916	1319.85	734.605	1641	Smarcb1	SWI/SNF related, matrix associated, actin dependent regulator of chromatin, subfamily b, member 1	10	75896769	75921617	protein_coding	regulation of transcription, DNA-templated; positive regulation of transcription from RNA polymerase II promoter; transcription, DNA-templated; covalent chromatin modification; chromatin remodeling; cell cycle; negative regulation of cell proliferation; nervous system development; positive regulation of sequence-specific DNA binding transcription factor activity; regulation of transcription from …	DNA binding; protein binding; RNA polymerase II core promoter proximal region sequence-specific DNA binding; p53 binding; transcription coactivator activity; RNA polymerase II distal enhancer sequence-specific DNA binding; RNA polymerase I CORE element sequence-specific DNA binding; nucleosomal DNA binding; Tat protein binding	nucleus; nucleoplasm; protein complex; intracellular membrane-bounded organelle; nucleolus; nuclear chromatin; nuclear chromosome; SWI/SNF complex; npBAF complex; nBAF complex; BAF-type complex; XY body; fibrillar center	-1.09891	0.000399642	0.00490764
ENSMUSG00000025880	3187	2406	753	1158	997	2613	2085.47	827.265	1037.25	983.527	3295.09	2629.85	1043.21	1308.01	1240.26	793	Smad7	SMAD family member 7	18	75367529	75395935	protein_coding	regulation of ventricular cardiac muscle cell membrane depolarization; ventricular septum morphogenesis; regulation of transcription, DNA-templated; transcription, DNA-templated; negative regulation of transcription from RNA polymerase II promoter; negative regulation of protein ubiquitination; protein stabilization; transforming growth factor beta receptor signaling pathway; negative regulation …	transcription factor activity, sequence-specific DNA binding; metal ion binding; DNA binding; protein binding; ubiquitin protein ligase binding; transcription regulatory region DNA binding; beta-catenin binding; transforming growth factor beta receptor, inhibitory cytoplasmic mediator activity; type I transforming growth factor beta receptor binding; activin binding; I-SMAD binding; collagen bind…	intracellular; nucleus; nucleoplasm; protein complex; cytosol; cytoplasm; plasma membrane; transcription factor complex; centrosome; fibrillar center; cell-cell adherens junction; catenin complex	-1.2466	6.67e-07	2.99e-05
ENSMUSG00000054404	94	47	17	19	23	77.0701	40.7387	18.6766	17.0188	22.6892	36.0984	19.0813	8.74784	7.97136	10.6273	2135	Slfn5	schlafen 5	11	82951349	82964840	protein_coding	cell differentiation	ATP binding; nucleotide binding	nucleus	-1.3308	0.00544648	0.0340231
ENSMUSG00000018986	321	383	121	160	48	263.186	331.977	132.934	143.317	47.3513	133.869	168.859	67.6163	72.8976	24.0851	1966	Slfn3	schlafen 3	11	83191330	83215154	protein_coding	negative regulation of cell proliferation	ATP binding		-1.2561	0.00494222	0.0317823
ENSMUSG00000030310	211	235	16	20	19	172.998	203.693	17.578	17.9146	18.7432	99.4239	117.065	10.1023	10.2957	10.772	1740	Slc6a1	solute carrier family 6 (neurotransmitter transporter, GABA), member 1	6	114282635	114317532	protein_coding	transport; neurotransmitter transport; transmembrane transport; chemical synaptic transmission; learning; response to toxic substance; response to sucrose; response to organic substance; response to organonitrogen compound; response to lead ion; positive regulation of gamma-aminobutyric acid secretion; response to organic cyclic compound; response to purine-containing compound; gamma-aminobutyric…	metal ion binding; neurotransmitter:sodium symporter activity; gamma-aminobutyric acid:sodium symporter activity; symporter activity	membrane; integral component of membrane; plasma membrane; integral component of plasma membrane; axon; cell surface; neuron projection	-3.06821	9.39e-17	8.24e-14
ENSMUSG00000068323	2372	2482	921	1148	842	1944.79	2151.35	1011.83	1028.3	830.621	887.829	982.127	461.919	469.435	379.193	2190.5	Slc4a5	solute carrier family 4, sodium bicarbonate cotransporter, member 5	6	83219828	83304945	protein_coding	transport; regulation of gene expression; ion transport; anion transport; anion transmembrane transport; sodium ion transmembrane transport; inorganic anion transport; regulation of intracellular pH; retina development in camera-type eye; renal system process; epithelial cell development; regulation of systemic arterial blood pressure; cerebrospinal fluid secretion; mitochondrion distribution; bi…	transporter activity; anion transmembrane transporter activity; inorganic anion exchanger activity; sodium:bicarbonate symporter activity	membrane; integral component of membrane; integral component of plasma membrane	-1.05144	8.11e-06	0.000232223
ENSMUSG00000069855	254	150	37	35	9	208.253	130.017	40.6492	31.3505	8.87838	138.558	86.505	27.0453	20.8586	5.9071	1503	Slc47a2	solute carrier family 47, member 2	11	61301631	61342860	protein_coding	transmembrane transport; drug transmembrane transport; transport	drug transmembrane transporter activity; antiporter activity	membrane; integral component of membrane	-2.13466	3.12e-05	0.000676754
ENSMUSG00000025993	2033	1167	165	130	73	1666.84	1011.53	181.273	116.445	72.0135	3487.12	2116.18	379.233	243.608	150.656	478	Slc40a1	solute carrier family 40 (iron-regulated transporter), member 1	1	45908068	45926523	protein_coding	transport; ion transport; positive regulation of transcription from RNA polymerase II promoter; negative regulation of apoptotic process; spleen development; iron ion transmembrane transport; cellular iron ion homeostasis; multicellular organismal iron ion homeostasis; iron ion homeostasis; lymphocyte homeostasis; iron ion transport; regulation of transcription from RNA polymerase II promoter in …	protein binding; iron ion transmembrane transporter activity; peptide hormone binding; receptor activity; ferrous iron transmembrane transporter activity; iron channel activity	membrane; integral component of membrane; plasma membrane; nucleoplasm; cytosol; intracellular; basolateral plasma membrane; synaptic vesicle	-3.0591	5.13e-14	2.15e-11
ENSMUSG00000034224	42	56	10	9	12	34.4356	48.5397	10.9863	8.06156	11.8378	39.6266	55.857	12.6424	9.27682	13.6224	869	Slc38a8	solute carrier family 38, member 8	8	119479602	119501698	protein_coding	transport; ion transport; sodium ion transport; amino acid transmembrane transport; amino acid transport	amino acid transmembrane transporter activity	membrane; integral component of membrane	-1.61534	0.00162587	0.0144533
ENSMUSG00000022462	17139	11802	3911	7169	6054	14052.2	10229.7	4296.73	6421.48	5972.19	3037.65	2211.36	928.821	1388.13	1291	4626	Slc38a2	solute carrier family 38, member 2	15	96687394	96699698	protein_coding	transport; ion transport; sodium ion transport; transmembrane transport; amino acid transport; amino acid transmembrane transport; female pregnancy; cerebral cortex development; glycine betaine transport; alanine transport; cellular response to amino acid starvation; cellular response to mechanical stimulus	symporter activity; amino acid transmembrane transporter activity	membrane; integral component of membrane; plasma membrane; integral component of plasma membrane; brush border; axon; dendrite; sarcolemma; neuronal cell body	-1.05571	0.000307195	0.00404425
ENSMUSG00000018999	1903	1694	595	907	620	1560.26	1468.33	653.682	812.426	611.621	485.306	456.711	203.323	252.699	190.24	3215	Slc35b4	solute carrier family 35, member B4	6	34153380	34177111	protein_coding	transmembrane transport; transport; carbohydrate transport; regulation of gluconeogenesis; GDP-fucose transport; UDP-N-acetylglucosamine transport; UDP-xylose transport; UDP-N-acetylglucosamine transmembrane transport	GDP-fucose transmembrane transporter activity; UDP-N-acetylglucosamine transmembrane transporter activity; UDP-xylose transmembrane transporter activity	membrane; integral component of membrane; Golgi membrane; Golgi apparatus; endoplasmic reticulum; integral component of endoplasmic reticulum membrane; integral component of Golgi membrane	-1.07593	1.56e-05	0.000389448
ENSMUSG00000028645	23892	16030	6446	9592	5125	19588.9	13894.5	7081.74	8591.83	5055.74	28064.3	19906.1	10145.8	12309.2	7243.18	698	Slc2a1	solute carrier family 2 (facilitated glucose transporter), member 1	4	119108711	119137983	protein_coding	transmembrane transport; transport; glucose transport; carbohydrate transport; cellular response to glucose starvation; protein complex assembly; dehydroascorbic acid transport; response to osmotic stress; female pregnancy; cerebral cortex development; response to insulin; xenobiotic transport; cellular response to mechanical stimulus; cellular hyperosmotic response; response to Thyroglobulin tri…	transporter activity; protein binding; transmembrane transporter activity; glucose transmembrane transporter activity; identical protein binding; substrate-specific transmembrane transporter activity; protein self-association; dehydroascorbic acid transporter activity; D-glucose transmembrane transporter activity; kinase binding; xenobiotic transporter activity	membrane; integral component of membrane; plasma membrane; cytosol; cytoplasm; extracellular exosome; integral component of plasma membrane; intracellular; blood microparticle; basolateral plasma membrane; apical plasma membrane; membrane raft; midbody; cortical actin cytoskeleton; vesicle; melanosome; female pronucleus; caveola; cell-cell junction; intercalated disc; Z disc; sarcolemma	-1.18738	0.000166463	0.00251461
ENSMUSG00000034320	3986	1888	824	1705	829	3268.1	1636.48	905.268	1527.22	817.797	937.761	469.579	259.761	438.226	234.662	3485	Slc26a2	solute carrier family 26 (sulfate transporter), member 2	18	61192919	61211612	protein_coding	transmembrane transport; ion transport; transport; sulfate transport; regulation of intracellular pH; regulation of membrane potential; ossification; chloride transmembrane transport; sulfate transmembrane transport; bicarbonate transport; oxalate transport	secondary active sulfate transmembrane transporter activity; sulfate transmembrane transporter activity; chloride channel activity; bicarbonate transmembrane transporter activity; anion:anion antiporter activity; oxalate transmembrane transporter activity	membrane; integral component of membrane; plasma membrane; extracellular exosome; integral component of plasma membrane	-1.05073	0.00715156	0.0417258
ENSMUSG00000005360	260	636	73	12	147	213.172	551.272	80.1997	10.7487	145.013	192.394	497.538	72.3824	9.70103	130.879	1108	Slc1a3	solute carrier family 1 (glial high affinity glutamate transporter), member 3	15	8634124	8710764	protein_coding	transport; potassium ion transmembrane transport; response to drug; sensory perception of sound; response to wounding; neuromuscular process controlling balance; cranial nerve development; glutamate biosynthetic process; response to antibiotic; glutamate metabolic process; amino acid transport; L-glutamate transport; L-glutamate import across plasma membrane; positive regulation of synaptic trans…	metal ion binding; protein binding; symporter activity; amino acid binding; L-glutamate transmembrane transporter activity; glutamate binding; high-affinity glutamate transmembrane transporter activity; glutamate:sodium symporter activity; acidic amino acid transmembrane transporter activity	membrane; integral component of membrane; cell periphery; plasma membrane; cell surface; integral component of plasma membrane; neuron projection; neuronal cell body; cell projection	-1.60082	0.00699472	0.0410837
ENSMUSG00000024935	5688	2337	1407	1550	896	4663.56	2025.67	1545.77	1388.38	883.892	2158.06	937.374	715.302	642.471	409.02	2161	Slc1a1	solute carrier family 1 (neuronal/epithelial high affinity glutamate transporter, system Xag), member 1	19	28835049	28913960	protein_coding	transport; protein homooligomerization; amino acid transport; L-glutamate transport; L-glutamate import across plasma membrane; chloride transmembrane transport; D-aspartate import; L-glutamate transmembrane transport; positive regulation of heart rate; cysteine transport; L-glutamate import; L-aspartate import across plasma membrane; D-aspartate import across plasma membrane; cysteine transmembr…	metal ion binding; symporter activity; protein binding; L-glutamate transmembrane transporter activity; high-affinity glutamate transmembrane transporter activity; chloride transmembrane transporter activity; glutamate:sodium symporter activity; glutamate binding; cysteine transmembrane transporter activity	membrane; integral component of membrane; plasma membrane; extracellular exosome; integral component of plasma membrane; apical plasma membrane	-1.24037	0.00174806	0.0152024
ENSMUSG00000038496	176	122	28	47	16	144.301	105.747	30.7615	42.0992	15.7838	76.2692	55.8918	16.2587	22.2512	8.34238	1892	Slc19a3	solute carrier family 19, member 3	1	83012523	83038448	protein_coding	transport; thiamine transport; thiamine transmembrane transport	thiamine transmembrane transporter activity; thiamine uptake transmembrane transporter activity	membrane; integral component of membrane; plasma membrane	-1.76995	0.000107036	0.00179077
ENSMUSG00000036330	171	104	20	41	26	140.202	90.1452	21.9725	36.7249	25.6486	114.825	73.829	17.9955	30.0777	21.0063	1221	Slc18a1	solute carrier family 18 (vesicular monoamine), member 1	8	69037711	69089235	protein_coding	transmembrane transport; transport; drug transmembrane transport; neurotransmitter transport; drug transport; serotonin transport; aminergic neurotransmitter loading into synaptic vesicle	drug transmembrane transporter activity; serotonin transmembrane transporter activity	membrane; integral component of membrane; cytoplasmic vesicle membrane; cytoplasmic vesicle; presynapse; integral component of plasma membrane	-1.77235	3.08e-05	0.000670462
ENSMUSG00000041920	1686	2022	384	986	639	1382.34	1752.63	421.872	883.188	630.365	2522.52	3198.23	769.84	1611.66	1150.3	548	Slc16a6	solute carrier family 16 (monocarboxylic acid transporters), member 6	11	109450855	109473598	protein_coding	transmembrane transport; transport; monocarboxylic acid transport	symporter activity; monocarboxylic acid transmembrane transporter activity	membrane; integral component of membrane; plasma membrane; integral component of plasma membrane	-1.16875	0.000925044	0.00940708
ENSMUSG00000025161	668	1920	284	240	593	547.689	1664.22	312.01	214.975	584.986	562.021	1707.77	320.174	220.6	600.294	974.5	Slc16a3	solute carrier family 16 (monocarboxylic acid transporters), member 3	11	120948480	120960868	protein_coding	transmembrane transport; transport; monocarboxylic acid transport; lactate transmembrane transport; plasma membrane lactate transport	RNA binding; symporter activity; monocarboxylic acid transmembrane transporter activity; lactate transmembrane transporter activity	membrane; integral component of membrane; plasma membrane; integral component of plasma membrane; nuclear membrane	-1.30747	0.00691425	0.0406629
ENSMUSG00000020805	1452	1200	123	123	54	1190.49	1040.14	135.131	110.175	53.2703	604.768	528.39	68.6467	55.9688	27.0613	1968.5	Slc13a5	solute carrier family 13 (sodium-dependent citrate transporter), member 5	11	72241989	72267222	protein_coding	transmembrane transport; transport; ion transport; sodium ion transport; tricarboxylic acid transmembrane transport; succinate transmembrane transport; tricarboxylic acid transport; succinate transport; citrate transport	transporter activity; symporter activity; citrate transmembrane transporter activity; succinate transmembrane transporter activity; tricarboxylic acid transmembrane transporter activity; sodium:dicarboxylate symporter activity	membrane; integral component of membrane; plasma membrane; integral component of plasma membrane	-3.14131	3.49e-16	2.93e-13
ENSMUSG00000029843	207	131	42	39	13	169.718	113.548	46.1423	34.9334	12.8243	80.7797	54.0449	21.9621	16.627	6.10391	2101	Slc13a4	solute carrier family 13 (sodium/sulfate symporters), member 4	6	35267957	35308131	protein_coding	transmembrane transport; sodium ion transport; anion transmembrane transport; sulfate transport	transporter activity	membrane; integral component of membrane; integral component of plasma membrane	-1.7982	0.000247226	0.00342261
ENSMUSG00000001095	263	152	53	70	16	215.632	131.751	58.2272	62.701	15.7838	89.3997	54.623	24.1406	25.9954	6.54386	2412	Slc13a2	solute carrier family 13 (sodium-dependent dicarboxylate transporter), member 2	11	78397087	78422217	protein_coding	transmembrane transport; transport; ion transport; sodium ion transport; anion transmembrane transport	transporter activity; symporter activity	membrane; integral component of membrane; extracellular exosome; integral component of plasma membrane	-1.5629	0.00203934	0.017021
ENSMUSG00000031684	2449	2208	289	955	574	2007.92	1913.85	317.503	855.421	566.243	729.622	695.44	115.372	310.836	205.757	2752	Slc10a7	solute carrier family 10 (sodium/bile acid cotransporter family), member 7	8	78509346	78734003	protein_coding	transport; ion transport; sodium ion transport; transmembrane transport	symporter activity	membrane; integral component of membrane	-1.57024	6.35e-05	0.0011904
ENSMUSG00000020063	7183	6574	1998	2635	2192	5889.3	5698.21	2195.05	2360.25	2162.38	1703.09	1647.84	634.776	682.546	625.326	3458	Sirt1	sirtuin 1	10	63319005	63381704	protein_coding	positive regulation of smooth muscle cell differentiation; positive regulation of transcription from RNA polymerase II promoter; negative regulation of fat cell differentiation; regulation of transcription, DNA-templated; transcription from RNA polymerase II promoter; multicellular organism development; spermatogenesis; transcription, DNA-templated; protein ubiquitination; negative regulation of …	metal ion binding; hydrolase activity; protein binding; histone binding; p53 binding; NAD+ binding; transcription factor binding; identical protein binding; enzyme binding; protein C-terminus binding; nuclear hormone receptor binding; core promoter sequence-specific DNA binding; transcription corepressor activity; mitogen-activated protein kinase binding; transcriptional activator activity, RNA p…	nucleus; cytoplasm; nucleoplasm; cytosol; mitochondrion; nuclear chromatin; chromatin; PML body; nuclear inner membrane; nuclear envelope; nuclear euchromatin; chromatin silencing complex; nuclear heterochromatin; rDNA heterochromatin; ESC/E(Z) complex; nucleolus	-1.32795	5.34e-11	9.95e-09
ENSMUSG00000044461	528	301	94	205	112	432.904	260.901	103.271	183.624	110.486	233.057	140.458	55.5967	98.8557	59.4813	1857.5	Shisa2	shisa family member 2	14	59625308	59631660	protein_coding	multicellular organism development; negative regulation of Wnt signaling pathway; negative regulation of fibroblast growth factor receptor signaling pathway		membrane; integral component of membrane; endoplasmic reticulum; endoplasmic reticulum membrane	-1.24327	0.00123551	0.0117532
ENSMUSG00000013646	3717	2839	681	1560	675	3047.55	2460.79	748.164	1397.34	665.878	1023.7	826.6	251.315	469.377	223.674	2977	Sh3bp5l	SH3 binding domain protein 5 like	11	58330724	58347728	protein_coding	intracellular signal transduction; negative regulation of protein tyrosine kinase activity	protein kinase inhibitor activity; SH3 domain binding	cytoplasm	-1.41152	0.000113052	0.00186768
ENSMUSG00000037833	1448	1329	336	526	323	1187.21	1151.95	369.138	471.153	318.635	743.398	721.322	231.145	295.024	199.521	1597	Sh2d4b	SH2 domain containing 4B	14	40813789	40893266	protein_coding				-1.51422	3.1e-08	2.19e-06
ENSMUSG00000050931	480	204	65	183	52	393.549	176.823	71.4107	163.918	51.2973	616.848	277.152	111.929	256.925	80.4033	638	Sgms2	sphingomyelin synthase 2	3	131318985	131491411	protein_coding	phosphorylation; lipid metabolic process; sphingolipid metabolic process; ceramide biosynthetic process; sphingomyelin biosynthetic process; ceramide phosphoethanolamine biosynthetic process	transferase activity; kinase activity; ceramide phosphoethanolamine synthase activity; sphingomyelin synthase activity; ceramide cholinephosphotransferase activity	membrane; integral component of membrane; Golgi membrane; Golgi apparatus; plasma membrane; integral component of plasma membrane; integral component of Golgi membrane; integral component of endoplasmic reticulum membrane	-1.29088	0.00909696	0.0493037
ENSMUSG00000019970	10983	9082	1448	5201	917	9004.9	7872.1	1590.81	4658.68	904.608	12022.6	10510.1	2123.91	6219.87	1207.75	749	Sgk1	serum/glucocorticoid regulated kinase 1	10	21882184	21999903	protein_coding	protein phosphorylation; phosphorylation; intracellular signal transduction; apoptotic process; cellular response to DNA damage stimulus; regulation of protein localization; positive regulation of sodium ion transport; peptidyl-serine phosphorylation; cellular response to insulin stimulus; neuron projection morphogenesis	protein kinase activity; ATP binding; transferase activity; nucleotide binding; kinase activity; protein serine/threonine kinase activity; protein binding; protein serine/threonine/tyrosine kinase activity; phosphatidylinositol binding	membrane; plasma membrane; nucleus; cytosol; cytoplasm; mitochondrion; endoplasmic reticulum; endoplasmic reticulum membrane; nuclear speck	-1.48293	0.00319572	0.0235961
ENSMUSG00000004631	990	415	265	238	235	811.695	359.714	291.136	213.183	231.824	478.594	212.095	171.66	125.698	136.689	1696	Sgce	sarcoglycan, epsilon	6	4674350	4747207	protein_coding	muscle system process; membrane organization	protein binding	membrane; integral component of membrane; Golgi apparatus; plasma membrane; cytoplasm; integral component of plasma membrane; cytoskeleton; dystrophin-associated glycoprotein complex; cell projection; dendrite; sarcoglycan complex; sarcolemma; dendrite membrane	-1.12481	0.0034143	0.0247346
ENSMUSG00000028820	17024	19003	3441	4768	4449	13957.9	16471.4	3780.37	4270.83	4388.88	16616.5	19608.8	4500.44	5084.33	5224.85	840	Sfpq	splicing factor proline/glutamine rich (polypyrimidine tract binding protein associated)	4	127021324	127037013	protein_coding	regulation of transcription, DNA-templated; positive regulation of transcription from RNA polymerase II promoter; transcription, DNA-templated; DNA repair; cellular response to DNA damage stimulus; negative regulation of transcription from RNA polymerase II promoter; mRNA processing; RNA splicing; negative regulation of transcription, DNA-templated; chromosome organization; rhythmic process; doub…	DNA binding; nucleic acid binding; protein binding; RNA binding; protein homodimerization activity; transcription regulatory region DNA binding; histone deacetylase binding; core promoter binding; transcription regulatory region sequence-specific DNA binding; chromatin binding; RNA polymerase II distal enhancer sequence-specific DNA binding	nucleus; nucleoplasm; cytoplasm; extracellular matrix; nuclear speck; chromatin; nuclear matrix; RNA polymerase II transcription factor complex; paraspeckles	-1.80829	8.03e-16	5.92e-13
ENSMUSG00000047281	2599	1764	415	939	324	2130.9	1529	455.93	841.089	319.622	1321.08	947.924	282.659	521.444	198.153	1613	Sfn	stratifin	4	133600556	133602168	protein_coding	skin development; keratinocyte development; regulation of epidermal cell division; negative regulation of keratinocyte proliferation; positive regulation of epidermal cell differentiation; establishment of skin barrier; keratinocyte differentiation; keratinization; positive regulation of protein export from nucleus; intrinsic apoptotic signaling pathway in response to DNA damage; regulation of ce…	protein domain specific binding; identical protein binding; protein binding; protein kinase binding; cadherin binding; phosphoprotein binding	nucleus; cytosol; cytoplasm; extracellular region; extracellular exosome; cytoplasmic vesicle membrane	-1.56217	0.000118223	0.00193062
ENSMUSG00000061186	4067	1879	1151	1525	784	3334.51	1628.68	1264.52	1365.99	773.405	1839.22	898.335	697.473	753.44	426.589	1813	Sfmbt2	Scm-like with four mbt domains 2	2	10370510	10595253	protein_coding	regulation of transcription, DNA-templated; negative regulation of gene expression	histone binding	nucleus; aggresome; nuclear speck; intracellular membrane-bounded organelle	-1.012	0.00808352	0.0454655
ENSMUSG00000033732	26568	25500	7898	11399	8682	21782.9	22102.9	8676.95	10210.4	8564.67	7366.57	7474.77	2934.38	3452.96	2896.41	2957	Sf3b3	splicing factor 3b, subunit 3	8	110810239	110846787	protein_coding	mRNA processing; RNA splicing; negative regulation of protein catabolic process; mRNA splicing, via spliceosome	nucleic acid binding; RNA binding; protein complex binding	nucleus; nucleolus; spliceosomal complex; catalytic step 2 spliceosome; U12-type spliceosomal complex	-1.21667	1.76e-08	1.36e-06
ENSMUSG00000038384	2239	1543	299	723	432	1835.74	1337.44	328.489	647.612	426.162	342.266	249.36	61.2453	120.744	79.456	5363.5	Setd1b	SET domain containing 1B	5	123142193	123168629	protein_coding	regulation of transcription, DNA-templated; transcription, DNA-templated; covalent chromatin modification; methylation; histone H3-K4 methylation	transferase activity; nucleic acid binding; RNA binding; methyltransferase activity; histone-lysine N-methyltransferase activity; histone methyltransferase activity (H3-K4 specific)	nucleus; chromosome; nuclear speck; Set1C/COMPASS complex; nucleoplasm; cytosol; histone methyltransferase complex	-1.61372	4.22e-06	0.000134872
ENSMUSG00000044734	415	678	126	139	26	340.256	587.677	138.427	124.506	25.6486	523.471	904.119	212.964	191.548	39.4594	650	Serpinb1a	serine (or cysteine) peptidase inhibitor, clade B, member 1a	13	32842092	32851185	protein_coding	negative regulation of endopeptidase activity; negative regulation of peptidase activity; regulation of protein catabolic process	serine-type endopeptidase inhibitor activity; peptidase inhibitor activity	extracellular space; cytoplasm; membrane; extracellular exosome	-1.80714	0.000539795	0.00621475
ENSMUSG00000051705	782	875	139	465	85	641.157	758.433	152.709	416.514	83.8513	385.543	456.063	91.8274	250.459	50.4217	1663	Senp8	SUMO/sentrin specific peptidase 8	9	59734259	59750710	protein_coding	proteolysis; protein desumoylation	hydrolase activity; peptidase activity; cysteine-type peptidase activity; endopeptidase activity; SUMO-specific protease activity; NEDD8-specific protease activity	nucleus	-1.366	0.00680588	0.0401408
ENSMUSG00000028780	246	288	52	149	85	201.694	249.633	57.1285	133.464	83.8513	130.209	161.157	36.8809	86.1611	54.1326	1549	Sema3c	sema domain, immunoglobulin domain (Ig), short basic domain, secreted, (semaphorin) 3C	5	17574281	17730268	protein_coding	outflow tract morphogenesis; multicellular organism development; post-embryonic development; heart development; nervous system development; cell differentiation; blood vessel remodeling; somitogenesis; axon guidance; dichotomous subdivision of terminal units involved in salivary gland branching; negative chemotaxis; neural crest cell migration; cardiac right ventricle morphogenesis; neural tube d…	semaphorin receptor binding; neuropilin binding	extracellular space; extracellular region; extracellular exosome	-1.14892	0.00455692	0.0299522
ENSMUSG00000070304	217	138	65	51	23	177.917	119.616	71.4107	45.6822	22.6892	41.3088	27.7724	16.5801	10.6065	5.26798	4307	Scn2b	sodium channel, voltage-gated, type II, beta	9	45117782	45130070	protein_coding	transport; ion transport; regulation of postsynaptic membrane potential; regulation of ion transmembrane transport; sodium ion transport; sodium ion transmembrane transport; regulation of sodium ion transmembrane transporter activity; cardiac muscle cell action potential involved in contraction; cardiac muscle contraction; regulation of heart rate by cardiac conduction; regulation of atrial cardi…	voltage-gated ion channel activity; sodium channel activity; sodium channel regulator activity; voltage-gated sodium channel activity involved in cardiac muscle cell action potential; voltage-gated sodium channel activity	membrane; integral component of membrane; voltage-gated sodium channel complex	-1.40977	0.00274984	0.0211245
ENSMUSG00000023927	107	245	39	48	18	87.7287	212.361	42.8464	42.995	17.7568	24.3387	58.9156	11.8869	11.9281	4.92627	3604.5	Satb1	special AT-rich sequence binding protein 1	17	51736187	51833290	protein_coding	regulation of transcription, DNA-templated; transcription, DNA-templated; covalent chromatin modification; negative regulation of transcription from RNA polymerase II promoter; chromatin remodeling; chromatin organization; activated T cell proliferation; epidermis development; T cell activation; histone methylation; CD4-positive, alpha-beta T cell differentiation; CD8-positive, alpha-beta T cell …	DNA binding; chromatin binding; RNA polymerase II regulatory region sequence-specific DNA binding; transcriptional repressor activity, RNA polymerase II transcription regulatory region sequence-specific binding; sequence-specific DNA binding; transcription factor activity, sequence-specific DNA binding	nucleus; nucleoplasm; nuclear body; chromatin; PML body; nuclear matrix; nuclear heterochromatin	-1.73824	0.000457131	0.00546217
ENSMUSG00000021963	557	483	131	160	148	456.681	418.655	143.92	143.317	146	773.38	708.984	243.726	242.704	247.248	590.5	Sap18	Sin3-associated polypeptide 18	14	57798180	57806638	protein_coding		RNA binding	nucleoplasm; nuclear body; cytosol; nuclear speck; exon-exon junction complex; ASAP complex	-1.52677	1.74e-09	1.79e-07
ENSMUSG00000027547	14159	15139	4152	4249	4475	11608.9	13122.2	4561.49	3805.95	4414.53	15018	16975.7	5901.03	4923.61	5710.9	773	Sall4	sal-like 4 (Drosophila)	2	168748332	168767943	protein_coding	regulation of transcription, DNA-templated; positive regulation of transcription from RNA polymerase II promoter; transcription, DNA-templated; signal transduction; negative regulation of transcription from RNA polymerase II promoter; in utero embryonic development; heart development; stem cell population maintenance; neural tube closure; neural tube development; ventricular septum development; n…	metal ion binding; DNA binding; nucleic acid binding; transcription factor activity, sequence-specific DNA binding; protein binding; sequence-specific DNA binding; transcription regulatory region DNA binding; transcription factor binding	nucleus; nucleoplasm; protein complex; cytoplasm; intracellular membrane-bounded organelle; transcription factor complex; heterochromatin	-1.48093	3.67e-11	7.44e-09
ENSMUSG00000024565	684	1160	110	168	161	560.808	1005.47	120.849	150.482	158.824	81.4417	146.016	17.5499	21.8534	23.0648	6886	Sall3	sal-like 3 (Drosophila)	18	80966376	80986578	protein_coding	regulation of transcription, DNA-templated; transcription, DNA-templated; transcription from RNA polymerase II promoter; forelimb morphogenesis; olfactory bulb interneuron development; negative regulation of smoothened signaling pathway; hindlimb morphogenesis	metal ion binding; DNA binding; nucleic acid binding; transcription factor activity, sequence-specific DNA binding; sequence-specific DNA binding; transcription regulatory region DNA binding	nucleus	-2.25538	4.93e-11	9.38e-09
ENSMUSG00000001025	7656	1502	902	1597	541	6277.11	1301.9	990.961	1430.48	533.689	10505.6	2178.92	1658.51	2394.11	893.203	597.5	S100a6	S100 calcium binding protein A6 (calcyclin)	3	90612882	90624181	protein_coding	ion transmembrane transport	metal ion binding; calcium ion binding; protein binding; protein homodimerization activity; zinc ion binding; S100 protein binding; tropomyosin binding; calcium-dependent protein binding; ion transmembrane transporter activity	membrane; plasma membrane; nucleus; perinuclear region of cytoplasm; cytosol; cytoplasm; extracellular exosome; nuclear envelope; ruffle; extrinsic component of cytoplasmic side of plasma membrane	-1.55419	0.00264476	0.0205225
ENSMUSG00000057378	369	278	82	30	17	302.541	240.965	90.0873	26.8719	16.7703	152.452	121.424	45.3955	13.5409	8.45062	1984.5	Ryr3	ryanodine receptor 3	2	112631355	113217096	protein_coding	transmembrane transport; ion transport; transport; calcium ion transmembrane transport; calcium ion transport; cellular calcium ion homeostasis; striated muscle contraction; release of sequestered calcium ion into cytosol; protein homotetramerization; cellular response to calcium ion; cellular response to magnesium ion; cellular response to caffeine; cellular response to ATP; negative regulation …	calcium ion binding; ion channel activity; calcium channel activity; calmodulin binding; ryanodine-sensitive calcium-release channel activity; calcium-release channel activity; calcium-induced calcium release activity	membrane; integral component of membrane; plasma membrane; endoplasmic reticulum; sarcoplasmic reticulum; sarcoplasmic reticulum membrane; junctional membrane complex; organelle membrane; intracellular membrane-bounded organelle; cell; perinuclear region of cytoplasm	-2.04956	0.00012066	0.00195828
ENSMUSG00000021087	227	196	44	65	16	186.116	169.889	48.3395	58.2224	15.7838	148.655	135.694	38.6099	46.5035	12.6069	1252	Rtn1	reticulon 1	12	72211752	72409054	protein_coding			membrane; integral component of membrane; endoplasmic reticulum; endoplasmic reticulum membrane; smooth endoplasmic reticulum	-1.77413	0.000210606	0.00303118
ENSMUSG00000039087	5298	4287	1304	2464	1696	4343.8	3715.89	1432.61	2207.08	1673.08	1005.51	860.159	331.622	510.897	387.287	4320	Rreb1	ras responsive element binding protein 1	13	37778400	37952005	protein_coding	regulation of transcription, DNA-templated; transcription from RNA polymerase II promoter; positive regulation of transcription from RNA polymerase II promoter; transcription, DNA-templated; signal transduction; positive regulation of mammary gland epithelial cell proliferation; negative regulation of transcription from RNA polymerase II promoter; negative regulation of transcription, DNA-templat…	metal ion binding; DNA binding; nucleic acid binding; RNA polymerase II regulatory region sequence-specific DNA binding; transcriptional activator activity, RNA polymerase II transcription regulatory region sequence-specific binding; RNA polymerase II core promoter sequence-specific DNA binding; sequence-specific DNA binding; transcription regulatory region DNA binding; transcription factor activ…	nucleus; extracellular exosome; nuclear speck; fibrillar center	-1.1184	6.77e-05	0.00124989
ENSMUSG00000020847	139	157	44	47	75	113.965	136.085	48.3395	42.0992	73.9865	115.349	137.737	48.9267	42.6106	74.8851	988	Rph3al	rabphilin 3A-like (without C2 domains)	11	75830999	75938429	protein_coding	intracellular protein transport; glucose homeostasis; regulation of exocytosis; exocytosis; negative regulation of G-protein coupled receptor protein signaling pathway; regulation of calcium ion-dependent exocytosis; response to drug; positive regulation of protein secretion	metal ion binding; protein binding; Rab GTPase binding; calcium ion binding; calcium-dependent phospholipid binding; LIM domain binding	membrane; cytoplasm; cytoplasmic vesicle; plasma membrane; transport vesicle membrane; secretory granule; secretory granule membrane; intracellular	-1.06178	0.00646424	0.038645
ENSMUSG00000033282	863	625	221	465	186	707.569	541.738	242.796	416.514	183.486	331.414	253.741	113.722	195.088	85.9421	2135	Rpgrip1l	Rpgrip1-like	8	91217030	91313262	protein_coding	establishment or maintenance of cell polarity; in utero embryonic development; kidney development; brain development; establishment of planar polarity; single-organism developmental process; cilium assembly; determination of left/right symmetry; olfactory bulb development; embryonic hindlimb morphogenesis; camera-type eye development; nose development; liver development; cerebellum development; c…	protein binding; thromboxane A2 receptor binding	nucleoplasm; cytosol; cytoplasm; cell junction; plasma membrane; cell-cell junction; cytoskeleton; centrosome; microtubule organizing center; cilium; cell projection; axoneme; bicellular tight junction; ciliary basal body; ciliary transition zone; axonemal microtubule; photoreceptor connecting cilium	-1.03196	0.00719741	0.0419402
ENSMUSG00000032125	457	252	42	17	4	374.692	218.429	46.1423	15.2274	3.94594	103.079	60.0904	12.6939	4.1891	1.08554	3635	Robo4	roundabout guidance receptor 4	9	37401897	37415115	protein_coding	angiogenesis		extracellular exosome	-2.75983	1.57e-06	6.05e-05
ENSMUSG00000022120	554	265	86	170	55	454.221	229.697	94.4818	152.274	54.2567	131.43	66.4632	27.3385	44.0607	15.6993	3456	Rnf219	ring finger protein 219	14	104477534	104522666	protein_coding				-1.50509	0.000975697	0.0097819
ENSMUSG00000038068	282	297	76	162	58	231.21	257.434	83.4956	145.108	57.2162	59.4065	66.1443	21.4531	37.2837	14.701	3892	Rnf144b	ring finger protein 144B	13	47122656	47247991	protein_coding	protein ubiquitination; protein ubiquitination involved in ubiquitin-dependent protein catabolic process; negative regulation of apoptotic process; apoptotic process; protein polyubiquitination; positive regulation of proteasomal ubiquitin-dependent protein catabolic process	transferase activity; metal ion binding; ubiquitin-protein transferase activity; ubiquitin protein ligase activity; ubiquitin conjugating enzyme binding	membrane; integral component of membrane; cytoplasm; mitochondrion; ubiquitin ligase complex; mitochondrial membrane	-1.19175	0.00410398	0.0280761
ENSMUSG00000035367	927	1050	244	570	375	760.042	910.119	268.065	510.565	369.932	211.475	253.233	74.5867	142.06	102.931	3594	Rmi1	RecQ mediated genome instability 1	13	58402248	58411148	protein_coding	response to dietary excess; glucose homeostasis; multicellular organism growth; DNA replication; response to glucose; reduction of food intake in response to dietary excess	nucleotide binding	nucleus; nucleoplasm; nuclear body	-1.03421	0.00207766	0.0172461
ENSMUSG00000021408	1114	879	212	561	192	913.362	761.9	232.909	502.504	189.405	430.628	359.217	109.811	236.918	89.3	2121	Ripk1	receptor (TNFRSF)-interacting serine-threonine kinase 1	13	34002363	34037147	protein_coding	protein phosphorylation; signal transduction; protein homooligomerization; positive regulation of transcription from RNA polymerase II promoter; phosphorylation; positive regulation of protein phosphorylation; apoptotic process; negative regulation of I-kappaB kinase/NF-kappaB signaling; positive regulation of tumor necrosis factor production; positive regulation of JNK cascade; cellular protein …	protein kinase activity; ATP binding; transferase activity; protein binding; nucleotide binding; kinase activity; protein serine/threonine kinase activity; identical protein binding; ubiquitin protein ligase binding; protein complex binding; signal transducer activity; death receptor binding; death domain binding	membrane; plasma membrane; cytosol; cytoplasm; mitochondrion; receptor complex; death-inducing signaling complex; ripoptosome; protein complex; membrane raft	-1.2656	0.00236872	0.0188975
ENSMUSG00000001768	345	183	78	116	49	282.863	158.621	85.6928	103.905	48.3378	598.653	335.705	181.36	219.904	102.302	472.5	Rin2	Ras and Rab interactor 2	2	145784734	145887616	protein_coding	signal transduction; positive regulation of GTPase activity; endocytosis	GTPase activator activity	cytoplasm	-1.28927	0.00233609	0.018759
ENSMUSG00000006200	812	336	148	171	17	665.754	291.238	162.597	153.17	16.7703	659.162	288.355	160.987	151.653	16.6042	1010	Rhox6	reproductive homeobox 6	X	37826910	37829857	protein_coding		DNA binding	nucleus	-1.53718	0.00769631	0.0439038
ENSMUSG00000054364	2253	1670	406	844	346	1847.22	1447.52	446.042	755.995	341.324	786.386	616.23	189.886	321.837	145.306	2349	Rhob	ras homolog family member B	12	8497661	8500009	protein_coding	transport; protein transport; multicellular organism development; small GTPase mediated signal transduction; cell adhesion; apoptotic process; negative regulation of cell migration; cell differentiation; cellular response to hydrogen peroxide; intracellular protein transport; endosome to lysosome transport; angiogenesis; positive regulation of apoptotic process; regulation of cell migration; posi…	protein binding; nucleotide binding; GTPase activity; GTP binding; GDP binding	membrane; intracellular; plasma membrane; nucleus; focal adhesion; extracellular exosome; endosome membrane; endosome; early endosome; late endosome; late endosome membrane; cleavage furrow; cytosol	-1.52072	3.94e-05	0.000821101
ENSMUSG00000024186	231	128	52	19	14	189.396	110.948	57.1285	17.0188	13.8108	142.296	83.3568	42.9215	12.7865	10.3763	1331	Rgs11	regulator of G-protein signaling 11	17	26202951	26211324	protein_coding	G-protein coupled receptor signaling pathway; intracellular signal transduction	signal transducer activity; G-protein beta-subunit binding	heterotrimeric G-protein complex; protein complex	-1.84155	0.000605415	0.00676898
ENSMUSG00000025978	143	139	39	54	31	117.245	120.482	42.8464	48.3693	30.5811	59.3344	60.9729	21.6834	24.4784	15.4763	1976	Rftn2	raftlin family member 2	1	55170159	55226782	protein_coding	response to exogenous dsRNA; dsRNA transport; protein transport into membrane raft; antigen receptor-mediated signaling pathway		membrane; plasma membrane; cytoplasm; membrane raft	-1.39689	0.000202713	0.00292901
ENSMUSG00000020846	1641	698	147	194	129	1345.45	605.013	161.498	173.771	127.257	383.1	172.27	45.9846	49.4793	36.2348	3512	Rflnb	refilin B	11	76019194	76027782	protein_coding	skeletal system morphogenesis; actin cytoskeleton organization; epithelial to mesenchymal transition; negative regulation of bone mineralization involved in bone maturation; regulation of chondrocyte development; negative regulation of chondrocyte development; actin filament bundle organization	filamin binding	cytoplasm; cytoskeleton; actin cytoskeleton; actin filament bundle	-2.40091	2.71e-10	3.87e-08
ENSMUSG00000023140	84	82	5	25	26	68.8711	71.076	5.49313	22.3932	25.6486	98.8817	102.047	7.88676	32.1511	36.825	696.5	Reg2	regenerating islet-derived 2	6	78395623	78408106	protein_coding	suckling behavior; myelination	carbohydrate binding	extracellular region; extracellular exosome	-1.52395	0.00460613	0.0301788
ENSMUSG00000024968	5591	7850	1968	2107	2189	4584.03	6804.23	2162.1	1887.3	2159.42	3450.53	5121.74	1627.47	1420.62	1625.46	1328.5	Rcor2	REST corepressor 2	19	7267325	7275225	protein_coding	regulation of transcription, DNA-templated; transcription, DNA-templated; negative regulation of transcription, DNA-templated; negative regulation of transcription from RNA polymerase II promoter	DNA binding; protein binding; enzyme binding; transcription regulatory region DNA binding; transcription factor activity, sequence-specific DNA binding; transcription corepressor activity; transcription factor binding	nucleus; transcription factor complex; transcriptional repressor complex	-1.38467	3.29e-07	1.66e-05
ENSMUSG00000037070	1225	1368	402	680	479	1004.37	1185.76	441.648	609.095	472.527	605.955	715.388	266.454	367.478	285.084	1657.5	Rbmxl1	RNA binding motif protein, X-linked like-1	8	78505271	78508898	protein_coding	mRNA processing; RNA splicing; positive regulation of transcription from RNA polymerase II promoter; regulation of alternative mRNA splicing, via spliceosome; protein homooligomerization; transcription from RNA polymerase II promoter; cellular response to interleukin-1; membrane protein ectodomain proteolysis; negative regulation of mRNA splicing, via spliceosome; positive regulation of mRNA spli…	nucleic acid binding; RNA binding; chromatin binding; protein binding; mRNA binding; core promoter binding	nucleus; intracellular ribonucleoprotein complex; extracellular exosome; nuclear euchromatin; supraspliceosomal complex; catalytic step 2 spliceosome	-1.04895	0.00010311	0.00174861
ENSMUSG00000032582	6217	5582	1741	2776	2068	5097.28	4838.37	1912.71	2486.54	2040.05	7717.31	7325.31	2895.85	3764.64	3088.65	660.5	Rbm6	RNA binding motif protein 6	9	107773559	107873237	protein_coding		nucleic acid binding; RNA binding	nucleus	-1.1596	9.54e-07	4e-05
ENSMUSG00000006456	2333	2914	658	631	698	1912.81	2525.8	722.896	565.205	688.567	604.364	798.041	228.403	178.58	217.557	3165	Rbm14	RNA binding motif protein 14	19	4800569	4811634	protein_coding	regulation of transcription, DNA-templated; positive regulation of transcription from RNA polymerase II promoter; transcription, DNA-templated; histone deacetylation; SMAD protein signal transduction; centriole assembly; negative regulation of centriole replication	nucleic acid binding; RNA binding; ligand-dependent nuclear receptor transcription coactivator activity	nucleus; cytoplasm; nuclear speck; nucleolus; transcription factor complex	-1.66675	3.5e-10	4.6e-08
ENSMUSG00000089824	1601	2240	397	893	730	1312.65	1941.59	436.154	799.886	720.135	1240.69	1835.15	412.244	756.036	680.657	1058	Rbm12	RNA binding motif protein 12	2	156091958	156111978	protein_coding		nucleic acid binding; RNA binding	nucleus; nucleoplasm	-1.208	0.000498283	0.00583291
ENSMUSG00000030779	6175	6138	1381	3887	1963	5062.85	5320.3	1517.2	3481.7	1936.47	6258.15	6576.39	1875.4	4303.7	2393.66	809	Rbbp6	retinoblastoma binding protein 6, ubiquitin ligase	7	122965686	123002557	protein_coding	cellular response to DNA damage stimulus; protein ubiquitination; in utero embryonic development; mRNA processing; multicellular organism growth; DNA replication; protein ubiquitination involved in ubiquitin-dependent protein catabolic process; embryonic organ development; regulation of DNA replication; somite development	zinc ion binding; transferase activity; metal ion binding; nucleic acid binding; ubiquitin-protein transferase activity; RNA binding; ubiquitin protein ligase activity; protein kinase binding	nucleus; cytoplasm; chromosome; cytoskeleton; nucleolus; microtubule organizing center; centrosome; protein complex	-1.05486	0.00428631	0.0287796
ENSMUSG00000042129	247	142	32	32	26	202.514	123.083	35.156	28.6633	25.6486	421.027	255.889	73.0895	59.5911	53.3236	481	Rassf4	Ras association (RalGDS/AF-6) domain family member 4	6	116633008	116673952	protein_coding	signal transduction; cell cycle			-2.18397	4.31e-08	2.88e-06
ENSMUSG00000032946	100	128	17	6	40	81.9894	110.948	18.6766	5.37437	39.4594	135.073	182.781	30.7688	8.85399	65.0073	607	Rasgrp2	RAS, guanyl releasing protein 2	19	6399340	6415216	protein_coding	intracellular signal transduction; small GTPase mediated signal transduction; positive regulation of GTPase activity; cellular response to calcium ion; platelet activation	metal ion binding; calcium ion binding; guanyl-nucleotide exchange factor activity	membrane; plasma membrane; cytosol; cytoplasm; cell junction; synapse; cell projection; neuron projection; ruffle membrane; intracellular	-1.62157	0.00426893	0.0287249
ENSMUSG00000027347	122	204	24	16	6	100.027	176.823	26.367	14.3317	5.91892	46.7854	82.705	12.3326	6.7033	2.76844	2138	Rasgrp1	RAS guanyl releasing protein 1	2	117279993	117343001	protein_coding	intracellular signal transduction; small GTPase mediated signal transduction; regulation of GTPase activity; positive regulation of protein phosphorylation; positive regulation of Ras protein signal transduction; positive regulation of natural killer cell mediated cytotoxicity; cytokine production; positive regulation of GTPase activity; positive regulation of tumor necrosis factor production; ce…	metal ion binding; calcium ion binding; protein homodimerization activity; guanyl-nucleotide exchange factor activity; Ras guanyl-nucleotide exchange factor activity; zinc ion binding; phosphatidylserine binding; phosphatidylcholine binding; diacylglycerol binding	membrane; Golgi membrane; Golgi apparatus; plasma membrane; cytosol; cytoplasm; endoplasmic reticulum; endoplasmic reticulum membrane; mast cell granule; cell; intracellular	-2.51846	1.32e-06	5.21e-05
ENSMUSG00000021549	3749	3055	987	2077	1010	3073.78	2648.01	1084.34	1860.43	996.351	4540.3	3911.39	1601.69	2748.05	1471.71	677	Rasa1	RAS p21 protein activator 1	13	85214780	85289130	protein_coding	signal transduction; positive regulation of GTPase activity; regulation of GTPase activity; negative regulation of apoptotic process; negative regulation of Ras protein signal transduction; negative regulation of cell-matrix adhesion; negative regulation of cell adhesion; regulation of actin filament polymerization; ephrin receptor signaling pathway; blood vessel morphogenesis	GTPase activator activity; protein binding; GTPase binding; phosphotyrosine residue binding; receptor binding	cytoplasm; plasma membrane; cytosol; intrinsic component of the cytoplasmic side of the plasma membrane; ruffle	-1.03252	0.00215056	0.017583
ENSMUSG00000001288	3485	3037	642	997	1318	2857.33	2632.41	705.318	893.041	1300.19	4211.25	3879.75	1039.53	1316.2	1916.27	678.5	Rarg	retinoic acid receptor, gamma	15	102234938	102257517	protein_coding	positive regulation of transcription from RNA polymerase II promoter; regulation of transcription, DNA-templated; regulation of gene expression; transcription, DNA-templated; positive regulation of gene expression; steroid hormone mediated signaling pathway; negative regulation of apoptotic process; negative regulation of transcription from RNA polymerase II promoter; multicellular organism growt…	transcription factor activity, sequence-specific DNA binding; zinc ion binding; metal ion binding; DNA binding; sequence-specific DNA binding; protein binding; RNA polymerase II regulatory region sequence-specific DNA binding; steroid hormone receptor activity; retinoic acid receptor activity; retinoid X receptor binding	nucleus; nucleoplasm; nuclear chromatin; transcription factor complex	-1.3988	1.22e-05	0.00032403
ENSMUSG00000022314	24564	21402	9460	10655	7901	20139.9	18550.8	10393	9543.99	7794.23	5588.2	5147.29	2883.74	2648.17	2162.66	3604	Rad21	RAD21 cohesin complex component	15	51962605	51991760	protein_coding	transcription from RNA polymerase II promoter; positive regulation of transcription from RNA polymerase II promoter; DNA repair; cellular response to DNA damage stimulus; cell cycle; cell division; apoptotic process; regulation of transcription from RNA polymerase II promoter; chromosome segregation; sister chromatid cohesion; protein localization to chromatin; double-strand break repair; negativ…	protein binding; transcriptional activator activity, RNA polymerase II transcription regulatory region sequence-specific binding; chromatin binding; protein complex binding	nucleus; nucleoplasm; chromosome; membrane; chromatin; chromosome, centromeric region; condensed nuclear chromosome; nuclear chromosome; nuclear cohesin complex; cohesin complex; nuclear matrix	-1.01917	1.92e-05	0.00045503
ENSMUSG00000055069	211	272	18	76	51	172.998	235.764	19.7753	68.0754	50.3108	58.2288	79.3552	6.6561	22.9133	16.934	2971	Rab39	RAB39, member RAS oncogene family	9	53684110	53706232	protein_coding	transport; autophagy; protein transport; phagosome acidification; phagosome-lysosome fusion	nucleotide binding; GTPase activity; GTP binding; protein binding	membrane; plasma membrane; cytoplasmic vesicle; lysosome; phagocytic vesicle; Golgi apparatus; phagocytic vesicle membrane	-1.80746	0.000114606	0.0018866
ENSMUSG00000030559	317	484	85	19	19	259.906	419.522	93.3832	17.0188	18.7432	241.101	389.167	86.6263	15.7874	17.387	1078	Rab38	RAB38, member RAS oncogene family	7	88430273	88491572	protein_coding	transport; protein transport; vesicle-mediated transport; protein localization to membrane; mitochondrion organization; endosome to melanosome transport; phagosome acidification; organelle organization; platelet dense granule organization; melanosome assembly	nucleotide binding; GTPase activity; GTP binding; AP-1 adaptor complex binding; GTP-dependent protein binding; protein binding; AP-3 adaptor complex binding; BLOC-2 complex binding	membrane; plasma membrane; cytoplasmic vesicle; Golgi apparatus; mitochondrion; trans-Golgi network; vesicle; early endosome; lysosome; phagocytic vesicle; melanosome; phagocytic vesicle membrane; melanosome membrane; ER-mitochondrion membrane contact site; cytoplasm; endoplasmic reticulum; cytosol	-2.25726	5.15e-05	0.00100201
ENSMUSG00000031504	66	65	14	18	25	54.113	56.3407	15.3808	16.1231	24.6622	38.8743	40.4747	11.0494	11.5827	17.7171	1392	Rab20	RAB20, member RAS oncogene family	8	11453518	11478710	protein_coding	transport; protein transport; regulation of endocytosis; phagosome acidification; phagosome-lysosome fusion	nucleotide binding; GTPase activity; GTP binding	membrane; Golgi apparatus; cytoplasmic vesicle; plasma membrane; intracellular membrane-bounded organelle; phagocytic vesicle; phagocytic vesicle membrane; early endosome; endocytic vesicle	-1.32147	0.00404592	0.0278442
ENSMUSG00000021069	138	85	28	43	25	113.145	73.6763	30.7615	38.5163	24.6622	60.3442	39.294	16.4061	20.542	13.1531	1875	Pygl	liver glycogen phosphorylase	12	70190811	70231488	protein_coding	metabolic process; carbohydrate metabolic process; glucose homeostasis; glycogen metabolic process; glycogen catabolic process; necroptotic process; 5-phosphoribose 1-diphosphate biosynthetic process	transferase activity; transferase activity, transferring glycosyl groups; catalytic activity; protein binding; nucleotide binding; pyridoxal phosphate binding; ATP binding; drug binding; phosphorylase activity; glycogen phosphorylase activity; AMP binding; bile acid binding; purine nucleobase binding; vitamin binding; carbohydrate binding; protein homodimerization activity	cytoplasm; extracellular exosome	-1.37709	0.00110549	0.0107575
ENSMUSG00000060260	897	444	172	362	257	735.445	384.851	188.964	324.254	253.527	240.577	125.892	61.8134	106.069	82.9332	3057	Pwwp2b	PWWP domain containing 2B	7	139248482	139269903	protein_coding			nucleoplasm	-1.01613	0.0071484	0.0417205
ENSMUSG00000094483	9948	8455	2639	3129	4148	8156.31	7328.63	2899.27	2802.73	4091.94	980.443	880.951	348.512	336.908	491.879	8319	Purb	purine rich element binding protein B	11	6467599	6475917	protein_coding	regulation of transcription, DNA-templated; transcription, DNA-templated; negative regulation of transcription, DNA-templated; negative regulation of transcription from RNA polymerase II promoter; apoptotic process; cell differentiation; cell proliferation; DNA unwinding involved in DNA replication	transcription factor activity, sequence-specific DNA binding; DNA binding; protein binding; RNA binding; SMAD binding; single-stranded DNA binding; RNA polymerase II regulatory region sequence-specific DNA binding; transcription factor binding; mRNA binding; double-stranded DNA binding; transcriptional repressor activity, RNA polymerase II transcription regulatory region sequence-specific binding…	nucleus; DNA replication factor A complex	-1.17807	1.67e-05	0.000410802
ENSMUSG00000021938	3745	3867	475	782	584	3070.5	3351.84	521.847	700.46	576.108	1772.81	1935.24	301.298	404.423	332.626	1732	Pspc1	paraspeckle protein 1	14	56720710	56778316	protein_coding	regulation of transcription, DNA-templated; transcription, DNA-templated; mRNA splicing, via spliceosome; negative regulation of transcription, DNA-templated; rhythmic process; regulation of circadian rhythm	nucleic acid binding; protein binding; RNA binding; transcription regulatory region sequence-specific DNA binding; core promoter binding	nucleus; nucleoplasm; cytoplasm; nuclear speck; nucleolus; nuclear matrix; fibrillar center; paraspeckles	-2.31958	9.67e-21	1.98e-17
ENSMUSG00000045009	245	258	42	79	53	200.874	223.629	46.1423	70.7626	52.2838	60.7972	67.6844	13.9656	21.4172	15.8244	3304	Prrt3	proline-rich transmembrane protein 3	6	113493639	113501931	protein_coding			membrane; integral component of membrane	-1.75575	2.88e-07	1.49e-05
ENSMUSG00000024393	21171	25475	7283	10197	8732	17358	22081.2	8001.29	9133.75	8614	23859.8	30352.2	10998.3	12555	11840.5	727.5	Prrc2a	proline-rich coiled-coil 2A	17	35149076	35164897	protein_coding	cell differentiation	RNA binding	nucleus; cytoplasm; membrane; extracellular exosome	-1.15079	8.6e-07	3.69e-05
ENSMUSG00000058741	54	64	11	22	21	44.2743	55.4739	12.0849	19.706	20.7162	35.7051	44.7371	9.74588	15.892	16.7066	1240	Prr19	proline rich 19	7	25301411	25304132	protein_coding				-1.25526	0.00837294	0.0465396
ENSMUSG00000079104	1498	1431	395	836	345	1228.2	1240.36	433.957	748.829	340.338	714.071	721.141	252.301	435.366	197.871	1720	Prps1l3	phosphoribosyl pyrophosphate synthetase 1-like 3	12	57230412	57239882	protein_coding	nucleoside metabolic process; nucleotide biosynthetic process; cellular biosynthetic process; ribonucleoside monophosphate biosynthetic process	magnesium ion binding; ribose phosphate diphosphokinase activity		-1.16235	0.00142364	0.0130578
ENSMUSG00000046794	692	330	63	229	69	567.367	286.038	69.2134	205.122	68.0675	132.408	66.7532	16.1525	47.8697	15.8851	4285	Ppp1r3b	protein phosphatase 1, regulatory (inhibitor) subunit 3B	8	35375739	35388139	protein_coding	regulation of catalytic activity; carbohydrate metabolic process; glycogen metabolic process; protein dephosphorylation; regulation of glycogen catabolic process; regulation of glycogen biosynthetic process	protein phosphatase regulator activity; phosphoprotein phosphatase activity; enzyme binding	protein phosphatase type 1 complex; glycogen granule; intracellular membrane-bounded organelle	-1.56524	0.00144049	0.0131869
ENSMUSG00000039220	5065	5310	169	1321	294	4152.76	4602.6	185.668	1183.26	290.027	5145.93	5703.35	230.072	1466.24	359.389	807	Ppp1r10	protein phosphatase 1, regulatory subunit 10	17	35916434	35932283	protein_coding	negative regulation of catalytic activity	metal ion binding; DNA binding; RNA binding; protein binding; protein phosphatase inhibitor activity	nucleus; nucleoplasm; nuclear body; nuclear chromosome, telomeric region; chromatin; PTW/PP1 phosphatase complex	-2.32744	1.54e-05	0.000386265
ENSMUSG00000032015	86	166	25	22	10	70.5109	143.886	27.4656	19.706	9.86486	27.9583	57.0522	10.8904	7.81365	3.91152	2522	Pou2f3	POU domain, class 2, transcription factor 3	9	43123939	43210369	protein_coding	regulation of transcription, DNA-templated; transcription from RNA polymerase II promoter; transcription, DNA-templated; negative regulation by host of viral transcription; positive regulation of transcription from RNA polymerase II promoter	transcription factor activity, sequence-specific DNA binding; DNA binding; sequence-specific DNA binding; RNA polymerase II core promoter proximal region sequence-specific DNA binding; transcriptional activator activity, RNA polymerase II core promoter proximal region sequence-specific binding	nucleus	-2.03222	5.4e-05	0.00103826
ENSMUSG00000032667	452	196	70	99	63	370.592	169.889	76.9038	88.6771	62.1486	145.33	66.6231	30.1584	34.7753	24.372	2550	Pon2	paraoxonase 2	6	5264147	5298455	protein_coding	aromatic compound catabolic process; response to toxic substance; response to oxidative stress	metal ion binding; hydrolase activity; identical protein binding; arylesterase activity; acyl-L-homoserine-lactone lactonohydrolase activity	membrane; extracellular region; plasma membrane; nucleus; mitochondrion; lysosome; intracellular membrane-bounded organelle	-1.62171	6.48e-05	0.00120961
ENSMUSG00000027395	6169	7505	2152	3362	2785	5057.93	6505.19	2364.24	3011.44	2747.36	7024.9	9034.98	3283.67	4182.56	3815.78	720	Polr1b	polymerase (RNA) I polypeptide B	2	129100995	129126594	protein_coding	transcription, DNA-templated; embryo implantation; chromatin silencing at rDNA; nucleologenesis; transcription initiation from RNA polymerase I promoter; rRNA transcription	transferase activity; metal ion binding; DNA binding; protein binding; DNA-directed 5'-3' RNA polymerase activity; nucleotidyltransferase activity; ribonucleoside binding; RNA polymerase I activity	nucleus; cytosol; nucleolus; nucleoplasm; DNA-directed RNA polymerase I complex	-1.04201	3.84e-05	0.000805675
ENSMUSG00000046204	456	732	16	95	81	373.872	634.483	17.578	85.0942	79.9054	187.029	317.4	8.7934	42.5684	39.9727	1999	Pnma2	paraneoplastic antigen MA2	14	66911170	66921023	protein_coding			nucleus; nucleolus	-2.4691	1.18e-06	4.74e-05
ENSMUSG00000021759	2891	2214	563	1125	759	2370.31	1919.05	618.526	1007.69	748.743	1651.79	1337.32	431.029	702.226	521.772	1435	Plpp1	phospholipid phosphatase 1	13	112800792	112867894	protein_coding	lipid metabolic process; signal transduction; protein dephosphorylation; ceramide metabolic process; diacylglycerol biosynthetic process; phospholipid metabolic process; phospholipid dephosphorylation; sphingosine metabolic process	hydrolase activity; phosphatidate phosphatase activity; lipid phosphatase activity	membrane; integral component of membrane; plasma membrane; integral component of plasma membrane; extracellular exosome	-1.34678	7.09e-06	0.000209595
ENSMUSG00000030867	4040	5428	1755	2105	1570	3312.37	4704.88	1928.09	1885.51	1548.78	4587.77	6516.46	2670.48	2611.51	2145.13	722	Plk1	polo-like kinase 1	7	122159439	122169873	protein_coding	protein phosphorylation; phosphorylation; negative regulation of apoptotic process; positive regulation of ubiquitin-protein transferase activity; negative regulation of transcription from RNA polymerase II promoter; cell cycle; cell division; positive regulation of peptidyl-threonine phosphorylation; protein destabilization; protein ubiquitination; microtubule bundle formation; centrosome cycle;…	protein kinase activity; ATP binding; transferase activity; protein binding; nucleotide binding; kinase activity; protein serine/threonine kinase activity; protein kinase binding; microtubule binding; magnesium ion binding; anaphase-promoting complex binding	nucleus; microtubule cytoskeleton; cytoplasm; chromosome; cytoskeleton; condensed nuclear chromosome, centromeric region; centrosome; microtubule organizing center; chromatin; spindle microtubule; spindle pole; spindle; midbody; chromosome, centromeric region; kinetochore; spindle midzone; condensed chromosome kinetochore; synaptonemal complex; condensed nuclear chromosome outer kinetochore	-1.10347	4.69e-05	0.000934346
ENSMUSG00000032068	3781	2168	328	816	421	3100.02	1879.18	360.349	730.915	415.311	2553.56	1547.92	296.828	602.071	342.101	1214	Plet1	placenta expressed transcript 1	9	50494525	50505482	protein_coding	cell differentiation; positive regulation of cell migration; negative regulation of cell-matrix adhesion; wound healing, spreading of epidermal cells		membrane; external side of plasma membrane; plasma membrane; anchored component of membrane; apical plasma membrane	-2.08186	4.46e-08	2.97e-06
ENSMUSG00000051344	5042	4967	867	1870	1777	4133.91	4305.3	952.509	1675.01	1752.99	2093.12	2179.9	482.283	848.108	887.588	1975	Plekhm3	pleckstrin homology domain containing, family M, member 3	1	64785983	64956824	protein_coding		metal ion binding		-1.41875	1.26e-05	0.00032896
ENSMUSG00000046223	8203	1616	674	1804	649	6725.59	1400.72	740.474	1615.89	640.23	5778	1203.37	636.146	1388.23	550.025	1164	Plaur	plasminogen activator, urokinase receptor	7	24462484	24475968	protein_coding	phosphorylation; positive regulation of protein phosphorylation; negative regulation of apoptotic process; regulation of proteolysis; urokinase plasminogen activator signaling pathway; positive regulation of DNA binding; negative regulation of intrinsic apoptotic signaling pathway; positive regulation of release of cytochrome c from mitochondria; positive regulation of epidermal growth factor rec…	kinase activity; urokinase plasminogen activator receptor activity; protein domain specific binding; enzyme binding; protein binding; receptor binding	membrane; integral component of membrane; plasma membrane; cell surface; focal adhesion; extracellular region; extracellular exosome; integral component of plasma membrane; anchored component of membrane	-1.61148	0.00196469	0.0165856
ENSMUSG00000097076	347	494	91	157	130	284.503	428.19	99.975	140.629	128.243	213.271	320.982	74.9437	105.419	96.1343	1334	Platr7	pluripotency associated transcript 7	10	84547417	84553338	lincRNA				-1.41664	2.01e-05	0.000471784
ENSMUSG00000097639	217	270	41	102	76	177.917	234.031	45.0437	91.3643	74.9729	180.443	237.354	45.6832	92.6616	76.0375	986	Platr4	pluripotency associated transcript 4	3	41484024	41493192	lincRNA				-1.38088	0.000389374	0.00481804
ENSMUSG00000051413	1442	1518	381	799	396	1182.29	1315.77	418.576	715.687	390.649	213.873	238.02	75.7193	129.466	70.6672	5528	Plagl2	pleiomorphic adenoma gene-like 2	2	153227759	153241426	protein_coding	transcription, DNA-templated; transcription from RNA polymerase II promoter; positive regulation of transcription from RNA polymerase II promoter; post-embryonic development; positive regulation of protein targeting to mitochondrion; lipid metabolic process; positive regulation of intrinsic apoptotic signaling pathway; chylomicron assembly	transcription factor activity, sequence-specific DNA binding; nucleic acid binding; transcriptional activator activity, RNA polymerase II core promoter proximal region sequence-specific binding; sequence-specific DNA binding; RNA polymerase II transcription factor activity, sequence-specific DNA binding	nucleus	-1.19394	0.000390053	0.00482321
ENSMUSG00000033847	205	110	19	39	4	168.078	95.3458	20.8739	34.9334	3.94594	60.7219	34.4458	7.54115	12.6205	1.42556	2768	Pla2g4c	phospholipase A2, group IVC (cytosolic, calcium-independent)	7	13324655	13360672	protein_coding	metabolic process; lipid metabolic process; lipid catabolic process; phospholipid catabolic process; glycerophospholipid catabolic process	hydrolase activity; phospholipase A2 activity; phospholipase activity; calcium-independent phospholipase A2 activity	nucleus; nucleoplasm; cytoplasm; cytoskeleton; cell cortex; spindle; nuclear envelope	-2.00731	0.000431379	0.00521872
ENSMUSG00000037578	214	149	64	66	60	175.457	129.15	70.3121	59.1181	59.1892	51.2284	37.7081	20.5291	17.2608	17.2815	3425	Pkd2l1	polycystic kidney disease 2-like 1	19	44147637	44192442	protein_coding	transport; ion transport; calcium ion transport; calcium ion transmembrane transport; detection of chemical stimulus involved in sensory perception of sour taste; cation transport; smoothened signaling pathway; sodium ion transmembrane transport; sensory perception of sour taste; detection of mechanical stimulus; protein homotrimerization; cellular response to acidic pH; potassium ion transmembra…	calcium ion binding; protein binding; calcium channel activity; cation channel activity; cation transmembrane transporter activity; sour taste receptor activity; calcium activated cation channel activity; sodium channel activity; cytoskeletal protein binding; calcium-activated potassium channel activity; identical protein binding; muscle alpha-actinin binding; alpha-actinin binding	membrane; integral component of membrane; plasma membrane; intracellular membrane-bounded organelle; endoplasmic reticulum; cell surface; cilium; cation channel complex; calcium channel complex; cell projection; receptor complex; ciliary membrane; non-motile cilium	-1.1733	0.000604283	0.00676452
ENSMUSG00000020808	840	1107	365	255	460	688.711	959.526	400.998	228.411	453.784	1011.32	1409	588.838	335.405	666.349	681	Pimreg	PICALM interacting mitotic regulator	11	72042032	72047370	protein_coding	cell cycle; cell division		nucleus; cytosol; nucleolus	-1.08189	0.00272053	0.020943
ENSMUSG00000028698	7466	2958	722	1668	662	6121.33	2563.94	793.208	1494.08	653.054	3344.99	1401.06	433.447	816.435	356.86	1830	Pik3r3	phosphoinositide-3-kinase regulatory subunit 3	4	116221618	116303056	protein_coding	regulation of phosphatidylinositol 3-kinase activity; phosphorylation; insulin receptor signaling pathway; positive regulation of glucose import in response to insulin stimulus	phosphatidylinositol 3-kinase regulator activity; protein binding; kinase activity; phosphotyrosine residue binding; 1-phosphatidylinositol-3-kinase regulator activity	phosphatidylinositol 3-kinase complex	-1.86055	2.07e-05	0.000483625
ENSMUSG00000031834	1476	1859	507	914	523	1210.16	1611.34	557.003	818.696	515.932	1582.95	2107.71	728.585	1070.89	674.862	764.5	Pik3r2	phosphoinositide-3-kinase regulatory subunit 2	8	70768176	70776713	protein_coding	signal transduction; transport; protein transport; positive regulation of transcription from RNA polymerase II promoter; cellular response to insulin stimulus; regulation of actin filament polymerization; positive regulation of cell adhesion; cellular glucose homeostasis; insulin receptor signaling pathway; regulation of autophagy; phosphatidylinositol 3-kinase signaling; response to endoplasmic …	protein binding; phosphatidylinositol 3-kinase regulator activity; receptor tyrosine kinase binding; protein phosphatase binding; phosphotyrosine residue binding; transcription factor binding; phosphatidylinositol 3-kinase regulatory subunit binding; 1-phosphatidylinositol-3-kinase regulator activity; protein heterodimerization activity	nucleus; focal adhesion; phosphatidylinositol 3-kinase complex	-1.08124	0.000535841	0.00618617
ENSMUSG00000033149	2300	1300	655	923	598	1885.76	1126.81	719.6	826.758	589.919	2839.99	1697.01	1083.73	1245.12	888.432	664	Phldb2	pleckstrin homology like domain, family B, member 2	16	45746243	45953598	protein_coding	negative regulation of stress fiber assembly; microtubule cytoskeleton organization; establishment of protein localization; regulation of microtubule cytoskeleton organization; negative regulation of focal adhesion assembly; negative regulation of wound healing, spreading of epidermal cells; regulation of epithelial to mesenchymal transition; regulation of gastrulation; positive regulation of bas…	cadherin binding	membrane; cytosol; cytoplasm; focal adhesion; plasma membrane; cell leading edge; intermediate filament cytoskeleton; basal cortex	-1.00187	0.0016692	0.0147178
ENSMUSG00000037791	6633	5995	1351	2316	1455	5438.36	5196.35	1484.24	2074.51	1435.34	8328.27	7957.66	2272.96	3176.89	2198.07	653	Phf12	PHD finger protein 12	11	77982754	78030539	protein_coding	regulation of transcription, DNA-templated; transcription, DNA-templated; negative regulation of transcription from RNA polymerase II promoter; negative regulation of transcription, DNA-templated	metal ion binding; RNA polymerase II regulatory region sequence-specific DNA binding; chromatin binding; transcription cofactor activity; histone binding; phosphatidylinositol binding; RNA polymerase II transcription corepressor activity; transcription corepressor binding	nucleus; nucleoplasm; transcriptional repressor complex; Sin3 complex	-1.59152	2.86e-09	2.78e-07
ENSMUSG00000030729	1706	2067	732	992	574	1398.74	1791.64	804.194	888.563	566.243	430.845	551.867	247.711	273.699	174.416	3246.5	Pgm2l1	phosphoglucomutase 2-like 1	7	100227394	100278868	protein_coding	phosphorylation; carbohydrate metabolic process; organic substance metabolic process; glucose metabolic process	transferase activity; metal ion binding; isomerase activity; intramolecular transferase activity, phosphotransferases; phosphoglucomutase activity; glucose-1,6-bisphosphate synthase activity	cytosol	-1.01393	0.000677806	0.00741205
ENSMUSG00000092035	98314	33163	10323	10718	1983	80607.1	28745	11341.1	9600.42	1956.2	12099.5	4314.78	1702.36	1441.07	293.636	6662	Peg10	paternally expressed 10	6	4747306	4760517	protein_coding	apoptotic process; negative regulation of transforming growth factor beta receptor signaling pathway; cell differentiation; placenta development	zinc ion binding; metal ion binding; DNA binding; nucleic acid binding; RNA binding	nucleus; cytosol; cytoplasm	-2.21521	3.85e-05	0.000805897
ENSMUSG00000035357	281	228	36	99	18	230.39	197.626	39.5505	88.6771	17.7568	126.762	108.735	21.761	48.7907	9.76988	1817.5	Pdzrn3	PDZ domain containing RING finger 3	6	101149609	101377897	protein_coding	protein ubiquitination; neuromuscular junction development	transferase activity; zinc ion binding; metal ion binding; protein binding; ubiquitin-protein transferase activity; ubiquitin protein ligase activity	nucleus; nucleoplasm; cytosol; neuromuscular junction	-1.71392	0.000851803	0.00887772
ENSMUSG00000022197	170	88	17	40	34	139.382	76.2767	18.6766	35.8291	33.5405	119.13	65.1937	15.9629	30.6232	28.6671	1170	Pdzd2	PDZ domain containing 2	15	12359711	12739924	protein_coding			cytoplasm	-1.59336	0.000482875	0.00567416
ENSMUSG00000022090	424	147	71	121	85	347.635	127.417	78.0024	108.383	83.8513	409.223	149.99	91.8216	127.585	98.7067	849.5	Pdlim2	PDZ and LIM domain 2	14	70164218	70177681	protein_coding		metal ion binding; filamin binding; myosin heavy chain binding; muscle alpha-actinin binding; alpha-actinin binding	cytoplasm; extracellular exosome; cytoskeleton; stress fiber; cortical actin cytoskeleton	-1.20416	0.00620062	0.0375191
ENSMUSG00000022489	510	830	164	287	244	418.146	719.428	180.175	257.074	240.703	141.552	243.544	60.9935	87.0258	81.4836	2954	Pde1b	phosphodiesterase 1B, Ca2+-calmodulin dependent	15	103503298	103530052	protein_coding	signal transduction; locomotory behavior; cAMP catabolic process; visual learning; cGMP catabolic process; response to amphetamine; cellular response to granulocyte macrophage colony-stimulating factor stimulus; cellular response to macrophage colony-stimulating factor stimulus; regulation of neurotransmitter levels; serotonin metabolic process; regulation of dopamine metabolic process; monocyte …	metal ion binding; hydrolase activity; phosphoric diester hydrolase activity; calmodulin binding; 3',5'-cyclic-nucleotide phosphodiesterase activity; cyclic-nucleotide phosphodiesterase activity; 3',5'-cyclic-AMP phosphodiesterase activity; calmodulin-dependent cyclic-nucleotide phosphodiesterase activity; calcium- and calmodulin-regulated 3',5'-cyclic-GMP phosphodiesterase activity	nucleus; cytosol; cytoplasm; neuronal cell body	-1.22157	0.000372074	0.0046695
ENSMUSG00000035246	1063	1833	406	678	190	871.547	1588.81	446.042	607.304	187.432	179.073	326.445	91.6462	124.78	38.5109	4867	Pcyt1b	phosphate cytidylyltransferase 1, choline, beta isoform	X	93654863	93749951	protein_coding	spermatogenesis; biosynthetic process; ovarian follicle development; lipid metabolic process; phospholipid biosynthetic process; CDP-choline pathway; phosphatidylcholine biosynthetic process	transferase activity; catalytic activity; nucleotidyltransferase activity; choline-phosphate cytidylyltransferase activity	endoplasmic reticulum	-1.34435	0.00294639	0.0221906
ENSMUSG00000021587	439	355	46	45	59	359.934	307.707	50.5368	40.3078	58.2027	253.653	216.848	35.6144	28.4058	41.0167	1419	Pcsk1	proprotein convertase subtilisin/kexin type 1	13	75089826	75134861	protein_coding	proteolysis; regulation of insulin secretion; nerve growth factor processing; protein processing; peptide hormone processing; peptide biosynthetic process	hydrolase activity; peptidase activity; serine-type endopeptidase activity; serine-type peptidase activity; endopeptidase activity	extracellular space; cytoplasmic vesicle; transport vesicle; endoplasmic reticulum lumen; secretory granule lumen	-2.5595	1.96e-15	1.25e-12
ENSMUSG00000041328	7145	6156	629	2269	1442	5858.14	5335.9	691.036	2032.41	1422.51	3405.9	3102.27	401.765	1181.63	827.042	1720	Pcf11	PCF11 cleavage and polyadenylation factor subunit	7	92643543	92669934	protein_coding	mRNA polyadenylation; termination of RNA polymerase II transcription; mRNA cleavage	mRNA binding; RNA polymerase II core binding	nucleoplasm; cytoplasm; mitochondrion; mRNA cleavage factor complex	-1.78814	1.07e-05	0.000290495
ENSMUSG00000002221	8288	8182	3237	4076	2927	6795.28	7092	3556.25	3650.99	2887.44	9232.72	9635.87	4831.86	4960.58	3923.16	736	Paxip1	PAX interacting (with transcription-activation domain) protein 1	5	27740080	27791691	protein_coding	regulation of transcription, DNA-templated; transcription, DNA-templated; DNA repair; cellular response to DNA damage stimulus; DNA recombination; adipose tissue development; positive regulation of histone H3-K4 methylation; positive regulation of protein ubiquitination; positive regulation of histone acetylation; positive regulation of response to DNA damage stimulus; endothelial cell migration;…	protein binding	nucleus; chromosome; histone methyltransferase complex; nucleoplasm; nuclear matrix; MLL3/4 complex	-1.00236	1.28e-05	0.000334265
ENSMUSG00000025330	417	483	97	257	110	341.896	418.655	106.567	230.202	108.513	224.931	275.431	70.1097	151.449	71.3904	1520	Padi4	peptidyl arginine deiminase, type IV	4	140745865	140774236	protein_coding	regulation of transcription, DNA-templated; transcription, DNA-templated; chromatin organization; covalent chromatin modification; immune system process; innate immune response; protein citrullination; stem cell population maintenance; chromatin remodeling; nucleosome assembly; histone H3-R26 citrullination; arginine deiminase pathway; histone citrullination	metal ion binding; hydrolase activity; calcium ion binding; protein homodimerization activity; protein-arginine deiminase activity; arginine binding; arginine deiminase activity	nucleus; protein complex; cytoplasm	-1.20166	0.00279796	0.021405
ENSMUSG00000090919	133	148	19	55	17	109.046	128.284	20.8739	49.2651	16.7703	36.7096	43.1858	7.02706	16.5848	5.6456	2970.5	Pabpc4l	poly(A) binding protein, cytoplasmic 4-like	3	46442197	46448219	protein_coding		nucleic acid binding; RNA binding		-1.68222	0.00051285	0.00597029
ENSMUSG00000027071	226	135	32	85	34	185.296	117.015	35.156	76.1369	33.5405	140.91	88.9851	26.7346	57.8988	25.5061	1315	P2rx3	purinergic receptor P2X, ligand-gated ion channel, 3	2	84998583	85037462	protein_coding	ion transport; transport; excitatory postsynaptic potential; response to ATP; purinergic nucleotide receptor signaling pathway; cation transmembrane transport; response to organic substance; response to cold; response to heat; cation transport; chemical synaptic transmission; response to mechanical stimulus; response to hypoxia; neuromuscular synaptic transmission; response to carbohydrate; regul…	ATP binding; ion channel activity; purinergic nucleotide receptor activity; extracellular ATP-gated cation channel activity	membrane; integral component of membrane; integral component of plasma membrane; postsynapse; axon; receptor complex; neuron projection; integral component of nuclear inner membrane; rough endoplasmic reticulum; Golgi apparatus; neuronal cell body; terminal bouton; dendritic spine; membrane raft	-1.39891	0.00211483	0.0174145
ENSMUSG00000075592	10940	11340	2236	5583	4279	8969.64	9829.29	2456.53	5000.85	4221.17	1245.61	1364.99	341.137	694.466	586.193	7201	Nynrin	NYN domain and retroviral integrase containing	14	55854036	55874735	protein_coding	DNA integration	nucleic acid binding	membrane; integral component of membrane	-1.16957	0.000542547	0.00623236
ENSMUSG00000046719	255	233	110	70	90	209.073	201.96	120.849	62.701	88.7838	99.606	96.2172	57.5745	29.8718	42.2981	2099	Nxph3	neurexophilin 3	11	95509845	95514570	protein_coding		receptor binding	extracellular region	-1.0708	0.00341911	0.024753
ENSMUSG00000026999	394	400	102	209	89	323.038	346.712	112.06	187.207	87.7973	466.818	501.029	161.936	270.531	126.875	692	Nup35	nucleoporin 35	2	80617236	80658906	protein_coding	regulation of transcription, DNA-templated; transport; protein transport; mRNA transport; cellular response to leukemia inhibitory factor; nucleocytoplasmic transport; nuclear pore organization; NLS-bearing protein import into nucleus	nucleic acid binding; protein homodimerization activity; nucleocytoplasmic transporter activity; phospholipid binding; single-stranded DNA binding	membrane; nucleus; nucleoplasm; plasma membrane; nuclear membrane; nuclear pore; nuclear pore central transport channel; nuclear pore nuclear basket	-1.23754	0.00105509	0.0103692
ENSMUSG00000020029	10255	9284	2965	5381	2847	8408.01	8047.19	3257.43	4819.92	2808.53	2619.32	2506.91	1014.77	1501.53	874.93	3210	Nudt4	nudix (nucleoside diphosphate linked moiety X)-type motif 4	10	95547007	95564146	protein_coding	diphosphoinositol polyphosphate metabolic process; diadenosine pentaphosphate catabolic process; diadenosine hexaphosphate catabolic process; adenosine 5'-(hexahydrogen pentaphosphate) catabolic process	metal ion binding; hydrolase activity; RNA binding; endopolyphosphatase activity; diphosphoinositol-polyphosphate diphosphatase activity; bis(5'-adenosyl)-hexaphosphatase activity; bis(5'-adenosyl)-pentaphosphatase activity; inositol diphosphate tetrakisphosphate diphosphatase activity; inositol bisdiphosphate tetrakisphosphate diphosphatase activity; inositol diphosphate pentakisphosphate diphos…	cytosol; cytoplasm; nucleus	-1.1043	0.000258187	0.0035313
ENSMUSG00000036639	1157	1489	455	533	316	948.618	1290.64	499.875	477.423	311.73	1565.38	2129.76	824.876	787.827	514.405	606	Nudt1	nudix (nucleoside diphosphate linked moiety X)-type motif 1	5	140321656	140338137	protein_coding	DNA repair; dATP catabolic process; purine nucleotide catabolic process; dGTP catabolic process; DNA protection; aging; male gonad development; response to cadmium ion	hydrolase activity; 8-oxo-7,8-dihydroguanosine triphosphate pyrophosphatase activity; metal ion binding; RNA binding; GTPase activity; snoRNA binding; 8-oxo-7,8-dihydrodeoxyguanosine triphosphate pyrophosphatase activity; GTP diphosphatase activity; 2-hydroxy-adenosine triphosphate pyrophosphatase activity; 2-hydroxy-(deoxy)adenosine-triphosphate pyrophosphatase activity; ATP diphosphatase activi…	membrane; nucleus; cytosol; cytoplasm; cytoplasmic vesicle; extracellular exosome; mitochondrion; nuclear membrane; mitochondrial matrix; acrosomal vesicle; extracellular space; plasma membrane	-1.28555	5.05e-05	0.000988266
ENSMUSG00000059974	133	43	15	19	17	109.046	37.2716	16.4794	17.0188	16.7703	124.057	42.4022	18.7479	19.3616	19.0788	879	Ntm	neurotrimin	9	28994750	29963141	protein_coding	cell adhesion		membrane; plasma membrane; anchored component of membrane	-1.69749	0.00103376	0.0102212
ENSMUSG00000032420	550	566	55	67	78	450.942	490.598	60.4244	60.0138	76.9459	144.348	157.042	19.342	19.2106	24.6306	3124	Nt5e	5' nucleotidase, ecto	9	88327197	88372092	protein_coding	dephosphorylation; nucleotide catabolic process; negative regulation of inflammatory response; leukocyte cell-cell adhesion; AMP catabolic process; adenosine biosynthetic process	metal ion binding; hydrolase activity; nucleotide binding; hydrolase activity, acting on ester bonds; 5'-nucleotidase activity	membrane; integral component of membrane; plasma membrane; cytosol; cell surface; extracellular exosome; anchored component of membrane	-2.67774	4.48e-20	7.51e-17
ENSMUSG00000020297	305	276	110	85	59	250.068	239.231	120.849	76.1369	58.2027	126.681	121.191	61.2203	38.5699	29.4846	1974	Nsg2	neuron specific gene family member 2	11	32000463	32059202	protein_coding	clathrin coat assembly; dopamine receptor signaling pathway; endosomal transport	clathrin light chain binding	membrane; integral component of membrane; Golgi apparatus; cytoplasmic vesicle membrane; cytoplasmic vesicle; endosome; Golgi cisterna membrane; multivesicular body membrane	-1.37577	0.000277318	0.00374573
ENSMUSG00000052854	817	513	67	47	21	669.854	444.658	73.6079	42.0992	20.7162	101.431	67.3317	11.146	6.37481	3.13692	6604	Nrk	Nik related kinase	X	138914430	139010532	protein_coding	protein phosphorylation; phosphorylation; negative regulation of cell proliferation; regulation of apoptotic process; regulation of mitotic cell cycle; activation of JNKK activity; regulation of spongiotrophoblast cell proliferation; parturition	protein kinase activity; ATP binding; transferase activity; nucleotide binding; kinase activity; protein serine/threonine kinase activity	cytoplasm	-3.09835	8.86e-12	2.15e-09
ENSMUSG00000032311	113	173	23	39	4	92.648	149.953	25.2684	34.9334	3.94594	98.3525	159.186	26.8242	37.0843	4.1889	942	Nrg4	neuregulin 4	9	55220222	55326844	protein_coding	intracellular signal transduction; animal organ development	growth factor activity; receptor binding	membrane; integral component of membrane; extracellular space; plasma membrane; intracellular; extracellular region	-1.8426	0.00125428	0.0118896
ENSMUSG00000026398	4615	4646	728	1655	1000	3783.81	4027.06	799.8	1482.43	986.486	2093.4	2227.97	442.489	820.155	545.774	1807.5	Nr5a2	nuclear receptor subfamily 5, group A, member 2	1	136842571	136960448	protein_coding	positive regulation of transcription from RNA polymerase II promoter; regulation of transcription, DNA-templated; transcription from RNA polymerase II promoter; transcription, DNA-templated; positive regulation of transcription, DNA-templated; steroid hormone mediated signaling pathway; intracellular receptor signaling pathway; cholesterol homeostasis; cellular response to leukemia inhibitory fac…	transcription factor activity, sequence-specific DNA binding; zinc ion binding; metal ion binding; DNA binding; sequence-specific DNA binding; lipid binding; steroid hormone receptor activity; transcription regulatory region DNA binding; RNA polymerase II core promoter proximal region sequence-specific DNA binding; transcriptional activator activity, RNA polymerase II core promoter proximal regio…	nucleus; cytoplasm; cytosol; RNA polymerase II transcription factor complex	-1.71275	8.97e-08	5.49e-06
ENSMUSG00000006649	116	276	27	24	40	95.1077	239.231	29.6629	21.4975	39.4594	47.865	120.398	14.9285	10.8191	19.8588	1987	Nphs1	nephrosis 1, nephrin	7	30458315	30487223	protein_coding	multicellular organism development; cell adhesion; MAPK cascade; muscle organ development; JNK cascade; positive regulation of actin filament polymerization; skeletal muscle tissue development; protein localization to synapse; myoblast fusion; regulation of excretion; glomerular basement membrane development; glomerular visceral epithelial cell development	protein binding; myosin binding	membrane; integral component of membrane; plasma membrane; intracellular; extracellular exosome; integral component of plasma membrane; cell projection; slit diaphragm	-2.0734	1.18e-05	0.000317952
ENSMUSG00000037171	5230	4923	827	2526	817	4288.05	4267.16	908.564	2262.61	805.959	2046.8	2036.83	433.682	1080.01	384.706	2095	Nodal	nodal	10	61417972	61425338	protein_coding	positive regulation of transcription from RNA polymerase II promoter; positive regulation of angiogenesis; multicellular organism development; negative regulation of transcription from RNA polymerase II promoter; in utero embryonic development; nervous system development; cell migration; brain development; heart development; positive regulation of cysteine-type endopeptidase activity involved in …	growth factor activity; cytokine activity; protein binding; transforming growth factor beta receptor binding; type I activin receptor binding; receptor agonist activity	extracellular space; extracellular region	-1.47551	0.000529991	0.0061263
ENSMUSG00000032271	257	332	9	5	40	210.713	287.771	9.88763	4.47864	39.4594	285.906	390.463	13.4161	6.07686	53.5406	737	Nnmt	nicotinamide N-methyltransferase	9	48591877	48605153	protein_coding	methylation; response to organonitrogen compound; animal organ regeneration; response to drug	transferase activity; methyltransferase activity; nicotinamide N-methyltransferase activity	cytosol; cytoplasm	-2.8042	8.26e-07	3.58e-05
ENSMUSG00000000120	1975	1558	337	369	264	1619.29	1350.44	370.237	330.524	260.432	469.905	391.887	107.44	95.9152	75.5753	3446	Ngfr	nerve growth factor receptor (TNFR superfamily, member 16)	11	95568818	95587735	protein_coding	signal transduction; activation of cysteine-type endopeptidase activity involved in apoptotic process; Rho protein signal transduction; positive regulation of protein localization to nucleus; positive regulation of pri-miRNA transcription from RNA polymerase II promoter; negative regulation of blood vessel endothelial cell proliferation involved in sprouting angiogenesis	calmodulin binding; coreceptor activity; ubiquitin protein ligase binding	membrane; integral component of membrane; intracellular; plasma membrane	-2.1019	1.15e-14	5.87e-12
ENSMUSG00000036931	106	215	19	57	30	86.9088	186.358	20.8739	51.0565	29.5946	43.3028	92.8539	10.4005	25.4392	14.7457	2007	Nfkbid	nuclear factor of kappa light polypeptide gene enhancer in B cells inhibitor, delta	7	30421732	30428746	protein_coding	negative regulation of I-kappaB kinase/NF-kappaB signaling; inflammatory response; regulation of transcription from RNA polymerase II promoter; negative regulation of NF-kappaB transcription factor activity; positive regulation of thymocyte apoptotic process; negative regulation of T cell differentiation in thymus	protein binding; transcription cofactor activity; NF-kappaB binding	nucleus	-1.66556	0.000587088	0.0066162
ENSMUSG00000008575	646	919	165	285	328	529.652	796.571	181.273	255.283	323.567	161.455	242.82	55.2578	77.8182	98.6336	3280.5	Nfib	nuclear factor I/B	4	82290173	82705750	protein_coding	regulation of transcription, DNA-templated; transcription from RNA polymerase II promoter; transcription, DNA-templated; DNA replication; positive regulation of transcription from RNA polymerase II promoter; negative regulation of transcription from RNA polymerase II promoter; negative regulation of DNA binding; negative regulation of cell proliferation; forebrain development; lung development; s…	transcription factor activity, sequence-specific DNA binding; DNA binding; RNA polymerase II core promoter proximal region sequence-specific DNA binding; transcriptional activator activity, RNA polymerase II core promoter proximal region sequence-specific binding; RNA polymerase II transcription corepressor activity; RNA polymerase II transcription factor activity, sequence-specific DNA binding; …	nucleus; intracellular; fibrillar center; cerebellar mossy fiber	-1.26913	0.000283203	0.00379367
ENSMUSG00000058794	483	225	15	65	2	396.009	195.026	16.4794	58.2224	1.97297	331.527	163.27	13.7961	48.742	1.65171	1194.5	Nfe2	nuclear factor, erythroid derived 2	15	103248212	103258403	protein_coding	regulation of transcription, DNA-templated; transcription, DNA-templated; regulation of transcription from RNA polymerase II promoter	transcription factor activity, sequence-specific DNA binding; DNA binding; protein N-terminus binding; WW domain binding	nucleus; protein-DNA complex	-2.31583	0.000168213	0.00253144
ENSMUSG00000034701	125	144	39	40	41	102.487	124.816	42.8464	35.8291	40.4459	37.5547	45.737	15.7004	13.129	14.8208	2729	Neurod1	neurogenic differentiation 1	2	79452521	79456751	protein_coding	regulation of transcription, DNA-templated; transcription from RNA polymerase II promoter; multicellular organism development; positive regulation of transcription from RNA polymerase II promoter; nervous system development; transcription, DNA-templated; insulin secretion; positive regulation of transcription, DNA-templated; neuron development; anterior/posterior pattern specification; positive r…	DNA binding; protein binding; protein heterodimerization activity; protein dimerization activity; transcription factor binding; sequence-specific DNA binding; chromatin binding; transcription coactivator activity; RNA polymerase II core promoter proximal region sequence-specific DNA binding; transcriptional activator activity, RNA polymerase II core promoter proximal region sequence-specific bind…	nucleus; cytoplasm; intracellular; nucleoplasm; RNA polymerase II transcription factor complex	-1.38053	0.000140179	0.00220708
ENSMUSG00000036902	622	392	81	100	26	509.974	339.778	88.9887	89.5729	25.6486	103.317	68.8367	18.0285	18.1469	5.19624	4936	Neto2	neuropilin (NRP) and tolloid (TLL)-like 2	8	85636588	85700924	protein_coding	regulation of kainate selective glutamate receptor activity	ionotropic glutamate receptor binding	membrane; integral component of membrane; plasma membrane; synapse; postsynaptic density	-2.22435	2.4e-06	8.61e-05
ENSMUSG00000022055	4582	3885	1404	1478	1695	3756.76	3367.44	1542.47	1323.89	1672.09	1111.47	996.285	456.352	391.683	494.702	3380	Nefl	neurofilament, light polypeptide	14	68083863	68089095	protein_coding	intermediate filament organization; axon development; neuron projection morphogenesis; neuromuscular process controlling balance; microtubule cytoskeleton organization; negative regulation of neuron apoptotic process; positive regulation of axonogenesis; intermediate filament bundle assembly; neurofilament cytoskeleton organization; anterograde axonal transport; retrograde axonal transport; respo…	protein binding; structural molecule activity; identical protein binding; protein C-terminus binding; structural constituent of cytoskeleton; protein binding, bridging; protein domain specific binding; phospholipase binding; protein heterodimerization activity	cytoplasm; intermediate filament; axon; neurofilament; axon cytoplasm; neuron projection; myelin sheath; TSC1-TSC2 complex; growth cone	-1.18451	4.18e-07	1.99e-05
ENSMUSG00000020396	2657	3268	777	1287	769	2178.46	2832.64	853.632	1152.8	758.608	545.433	709.223	213.729	288.634	189.937	3994	Nefh	neurofilament, heavy polypeptide	11	4938754	4948064	protein_coding	axon development; cellular response to leukemia inhibitory factor; microtubule cytoskeleton organization; intermediate filament bundle assembly; intermediate filament cytoskeleton organization; neurofilament cytoskeleton organization; neurofilament bundle assembly; regulation of organelle transport along microtubule; peripheral nervous system neuron axonogenesis	structural molecule activity; protein kinase binding	cytoplasm; intermediate filament; mitochondrion; axon; neurofilament; postsynaptic density; myelin sheath; neurofibrillary tangle	-1.35631	3.68e-06	0.00012151
ENSMUSG00000039804	2475	1924	246	749	287	2029.24	1667.69	270.262	670.901	283.122	2303.33	1892.95	306.767	761.522	321.364	881	Ncoa5	nuclear receptor coactivator 5	2	165000357	165034867	protein_coding	regulation of transcription, DNA-templated; transcription, DNA-templated; glucose homeostasis; negative regulation of insulin receptor signaling pathway	RNA binding; chromatin binding	extracellular space; nucleus; actin cytoskeleton	-1.92341	3.11e-06	0.00010656
ENSMUSG00000028693	25326	39855	8358	13968	9206	20764.6	34545.5	9182.32	12511.5	9081.59	15513.4	25809.1	6860.15	9347.43	6784.9	1338.5	Nasp	nuclear autoantigenic sperm protein (histone-binding)	4	116601052	116627941	protein_coding	DNA replication-dependent nucleosome assembly; DNA replication-independent nucleosome assembly; male gonad development; response to testosterone; transport; protein transport; cell cycle; nucleosome assembly; DNA replication; cell proliferation; histone exchange; blastocyst development	histone binding; protein binding; protein complex binding; Hsp90 protein binding	nuclear chromatin; nucleoplasm; protein complex; nucleus; cytoplasm	-1.33212	2.47e-05	0.000554746
ENSMUSG00000058799	23608	22615	10911	10224	6445	19356.1	19602.2	11987.1	9157.93	6357.9	13578.4	13751.1	8409.05	6424.36	4460.12	1425.5	Nap1l1	nucleosome assembly protein 1-like 1	10	111473223	111498150	protein_coding	nucleosome assembly	RNA binding; protein binding	nucleus; membrane; melanosome	-1.01058	0.00134179	0.0124879
ENSMUSG00000025402	924	839	297	502	284	757.582	727.229	326.292	449.656	280.162	558.895	536.502	240.717	331.727	206.685	1355.5	Nab2	Ngfi-A binding protein 2	10	127660918	127668568	protein_coding	regulation of transcription, DNA-templated; transcription, DNA-templated; negative regulation of transcription, DNA-templated; endochondral ossification; myelination; Schwann cell differentiation; negative regulation of transcription from RNA polymerase III promoter; regulation of epidermis development; positive regulation of tau-protein kinase activity	transcription factor binding; identical protein binding	nucleus	-1.00681	0.000732661	0.0078581
ENSMUSG00000002881	1371	1407	303	331	392	1124.07	1219.56	332.884	296.486	386.703	819.894	889.541	242.804	216.255	282.059	1371	Nab1	Ngfi-A binding protein 1	1	52457294	52500679	protein_coding	negative regulation of transcription, DNA-templated; regulation of transcription, DNA-templated; transcription, DNA-templated; endochondral ossification; myelination; Schwann cell differentiation; regulation of epidermis development	transcription factor binding	nucleus	-1.71183	9.52e-12	2.26e-09
ENSMUSG00000021555	7221	6704	1932	3725	2045	5920.46	5810.9	2122.55	3336.59	2017.36	8784.06	8621.51	3149.18	4950.43	2993.12	674	Naa35	N(alpha)-acetyltransferase 35, NatC auxiliary subunit	13	59585259	59635922	protein_coding	negative regulation of apoptotic process; smooth muscle cell proliferation; N-terminal protein amino acid acetylation	protein binding; peptide alpha-N-acetyltransferase activity	cytoplasm; polysome; NatC complex	-1.15453	0.000139201	0.00219731
ENSMUSG00000046000	506	263	105	143	80	414.866	227.963	115.356	128.089	78.9189	121.164	66.5781	33.6903	37.4092	23.0487	3424	Naa11	N(alpha)-acetyltransferase 11, NatA catalytic subunit	5	97382198	97392379	protein_coding	N-terminal protein amino acid acetylation; internal protein amino acid acetylation; N-terminal peptidyl-serine acetylation; N-terminal peptidyl-glutamic acid acetylation	transferase activity; N-acetyltransferase activity; transferase activity, transferring acyl groups; peptide alpha-N-acetyltransferase activity; peptide-serine-N-acetyltransferase activity; peptide-glutamate-N-acetyltransferase activity	nucleus; cytoplasm; cytosolic ribosome; NatA complex	-1.42116	0.000193505	0.00282923
ENSMUSG00000037795	6736	5906	1715	4017	1639	5522.81	5119.21	1884.14	3598.14	1616.85	2563.98	2376.6	874.718	1670.45	750.627	2154	N4bp2	NEDD4 binding protein 2	5	65763521	65830108	protein_coding	phosphorylation; nucleic acid phosphodiester bond hydrolysis	protein binding; endonuclease activity; ATP binding; ATP-dependent polydeoxyribonucleotide 5'-hydroxyl-kinase activity	cytosol	-1.05648	0.00426788	0.0287249
ENSMUSG00000031461	166	69	10	2	0	136.102	59.8079	10.9863	1.79146	0	182.933	80.3869	14.7665	2.40787	0	744	Myom2	myomesin 2	8	15057653	15133541	protein_coding	muscle contraction; striated muscle contraction; actin filament organization; striated muscle myosin thick filament assembly; sarcomere organization; extraocular skeletal muscle development	structural constituent of cytoskeleton; structural constituent of muscle; actin filament binding; muscle alpha-actinin binding; structural molecule activity conferring elasticity; kinase binding	mitochondrion; M band; cytoskeleton; muscle myosin complex; Z disc	-2.77934	9.2e-06	0.000258224
ENSMUSG00000020437	133	133	34	49	23	109.046	115.282	37.3533	43.8907	22.6892	177.889	188.062	60.9352	71.5998	37.0133	613	Myo1g	myosin IG	11	6506548	6520965	protein_coding	immune system process; adaptive immune response; phagocytosis; cell-substrate adhesion; exocytosis; T cell migration; T cell mediated immunity; Fc-gamma receptor signaling pathway involved in phagocytosis; cell gliding	ATP binding; nucleotide binding; motor activity; lipid binding; actin binding; calmodulin binding; phosphatidylinositol-3,4,5-trisphosphate binding; phosphatidylinositol-3,4-bisphosphate binding; phosphatidylinositol-4,5-bisphosphate binding	membrane; plasma membrane; lamellipodium; filopodium; extracellular exosome; myosin complex; cell projection; microvillus; phagocytic cup; leading edge membrane	-1.49578	0.000256271	0.0035077
ENSMUSG00000025401	652	647	37	57	61	534.571	560.807	40.6492	51.0565	60.1757	237.534	249.192	18.0623	22.6868	26.7388	2250.5	Myo1a	myosin IA	10	127705170	127720940	protein_coding	sensory perception of sound; microvillus assembly; cell projection organization; vesicle localization	ATP binding; nucleotide binding; actin binding; calmodulin binding; motor activity; actin filament binding	cytoplasm; lateral plasma membrane; myosin complex; basolateral plasma membrane; apical plasma membrane; microvillus; basal plasma membrane; filamentous actin; cortical actin cytoskeleton; brush border; plasma membrane raft	-3.22406	1.97e-26	1.21e-22
ENSMUSG00000061086	711	446	82	67	32	582.945	386.584	90.0873	60.0138	31.5676	702.343	465.764	108.539	72.3058	38.0332	830	Myl4	myosin, light polypeptide 4	11	104550663	104595753	protein_coding	regulation of the force of heart contraction; positive regulation of ATPase activity; cardiac muscle contraction	calcium ion binding; actin monomer binding; actin filament binding	A band	-2.62556	8.33e-10	9.72e-08
ENSMUSG00000040752	140	129	33	32	11	114.785	111.815	36.2547	28.6633	10.8513	273.95	266.861	86.5266	68.4089	25.8982	419	Myh6	myosin, heavy polypeptide 6, cardiac muscle, alpha	14	54941981	54966927	protein_coding	in utero embryonic development; regulation of heart contraction; sarcomere organization; canonical Wnt signaling pathway; striated muscle contraction; adult heart development; muscle contraction; cardiac muscle fiber development; ATP metabolic process; ventricular cardiac muscle tissue morphogenesis; regulation of heart rate; BMP signaling pathway; regulation of blood pressure; regulation of the …	ATP binding; protein binding; nucleotide binding; actin binding; protein kinase binding; calmodulin binding; motor activity; ATPase activity; microfilament motor activity; actin-dependent ATPase activity; actin filament binding	cytoplasm; myosin complex; Z disc; stress fiber; myosin filament; myofibril	-1.80635	0.000170732	0.00255294
ENSMUSG00000060180	2039	1666	254	215	35	1671.76	1444.06	279.051	192.582	34.527	283.158	244.589	47.2647	32.6188	5.84807	5904	Myh13	myosin, heavy polypeptide 13, skeletal muscle	11	67321658	67371586	protein_coding	cellular response to starvation	ATP binding; nucleotide binding; actin binding; motor activity	extracellular exosome; myosin complex; myofibril	-2.51342	2.65e-06	9.34e-05
ENSMUSG00000028654	2709	3039	613	1439	681	2221.09	2634.15	673.458	1288.95	671.797	3050.95	3618.33	925.079	1770.54	922.798	728	Mycl	v-myc avian myelocytomatosis viral oncogene lung carcinoma derived	4	122995652	123002485	protein_coding	regulation of transcription, DNA-templated; regulation of auditory receptor cell differentiation	transcription factor activity, sequence-specific DNA binding; DNA binding; protein binding; protein dimerization activity	nucleus	-1.33905	0.0001628	0.00247673
ENSMUSG00000022346	403	360	6	26	8	330.417	312.041	6.59176	23.2889	7.89189	184.282	174.033	3.67638	12.9888	4.4015	1793	Myc	myelocytomatosis oncogene	15	61985391	61990374	protein_coding	regulation of transcription, DNA-templated; regulation of gene expression; transcription from RNA polymerase II promoter; positive regulation of transcription from RNA polymerase II promoter; transcription, DNA-templated; cellular response to DNA damage stimulus; positive regulation of gene expression; positive regulation of transcription, DNA-templated; skeletal muscle cell differentiation; ERK1…	transcription factor activity, sequence-specific DNA binding; DNA binding; protein binding; protein dimerization activity; RNA polymerase II core promoter proximal region sequence-specific DNA binding; transcriptional activator activity, RNA polymerase II core promoter proximal region sequence-specific binding; transcription factor binding; RNA polymerase II core promoter sequence-specific DNA bi…	nucleus; nucleoplasm; nuclear body; protein complex; nucleolus; axon; perinuclear region of cytoplasm; spindle; nuclear euchromatin; mitochondrion; cytoplasm	-3.93248	2.74e-17	2.81e-14
ENSMUSG00000078689	152	230	36	36	2	124.624	199.36	39.5505	32.2462	1.97297	194.118	310.529	61.6052	50.2278	3.07317	642	Mup6	major urinary protein 6	4	59964294	60007274	protein_coding	transport	transporter activity; small molecule binding; pheromone binding	extracellular region	-1.86947	0.00188695	0.0161213
ENSMUSG00000029009	4227	3555	671	2365	1465	3465.69	3081.4	737.178	2118.4	1445.2	1647.19	1464.55	350.37	1006.84	686.883	2104	Mthfr	5,10-methylenetetrahydrofolate reductase	4	148039077	148059551	protein_coding	metabolic process; oxidation-reduction process; methionine metabolic process; tetrahydrofolate interconversion; methionine biosynthetic process; one-carbon metabolic process; homocysteine metabolic process; heterochromatin maintenance; regulation of histone methylation; response to hypoxia; response to vitamin B2; response to drug; response to amino acid; S-adenosylmethionine metabolic process; t…	catalytic activity; oxidoreductase activity; methylenetetrahydrofolate reductase (NAD(P)H) activity; protein complex binding; flavin adenine dinucleotide binding; modified amino acid binding; NADP binding	cytosol; synapse	-1.05343	0.00898748	0.048923
ENSMUSG00000031760	61	34	7	10	13	50.0135	29.4705	7.69038	8.95729	12.8243	104.85	61.7831	16.1224	18.7784	26.8854	477	Mt3	metallothionein 3	8	94152607	94154146	protein_coding	apoptotic process; negative regulation of transcription, DNA-templated; positive regulation of transcription, DNA-templated; positive regulation of gene expression; cellular response to oxidative stress; negative regulation of apoptotic process; protein kinase B signaling; positive regulation of protein phosphorylation; positive regulation of transcription from RNA polymerase II promoter in respo…	metal ion binding; zinc ion binding; drug binding; copper ion binding; cysteine-type endopeptidase inhibitor activity involved in apoptotic process; protein kinase activator activity; cadmium ion binding	nucleus; perinuclear region of cytoplasm; cytosol; intracellular; synaptic vesicle; extracellular space; cytoplasm; mitochondrial outer membrane; rough endoplasmic reticulum; ribosome; microtubule; plasma membrane; postsynaptic density; inclusion body; axon; dendritic spine; astrocyte projection; astrocyte end-foot	-1.57379	0.00311687	0.0232091
ENSMUSG00000021469	203	199	77	74	59	166.439	172.489	84.5942	66.2839	58.2027	82.7641	85.7729	42.0657	32.9607	28.9422	2011	Msx2	msh homeobox 2	13	53466884	53473074	protein_coding	regulation of transcription, DNA-templated; multicellular organism development; transcription, DNA-templated; negative regulation of apoptotic process; negative regulation of transcription from RNA polymerase II promoter; regulation of apoptotic process; ossification; anterior/posterior pattern specification; negative regulation of cell proliferation; negative regulation of transcription, DNA-tem…	DNA binding; sequence-specific DNA binding; protein binding; transcription factor binding; transcription regulatory region DNA binding; RNA polymerase II regulatory region sequence-specific DNA binding; transcriptional repressor activity, RNA polymerase II transcription regulatory region sequence-specific binding; transcription factor activity, transcription factor binding; transcription cofactor…	nucleus; cytosol; nuclear speck	-1.18476	0.000368749	0.0046407
ENSMUSG00000023094	504	572	188	253	171	413.227	495.798	206.542	226.619	168.689	1112.32	1334.59	555.967	610.012	454.076	371.5	Msrb2	methionine sulfoxide reductase B2	2	19371440	19394976	protein_coding	oxidation-reduction process; response to oxidative stress; protein repair; actin filament polymerization	metal ion binding; oxidoreductase activity; actin binding; oxidoreductase activity, acting on a sulfur group of donors, disulfide as acceptor; peptide-methionine (R)-S-oxide reductase activity; zinc ion binding	mitochondrion	-1.11222	7.89e-05	0.001405
ENSMUSG00000047669	129	92	42	47	31	105.766	79.7438	46.1423	42.0992	30.5811	78.9891	59.5547	34.4603	31.4408	22.8387	1339	Msl3l2	male-specific lethal 3-like 2 (Drosophila)	10	56106917	56116880	protein_coding	regulation of transcription, DNA-templated; chromatin silencing; transcription, DNA-templated; chromatin organization; covalent chromatin modification; chromatin remodeling; histone deacetylation; histone H4 acetylation; histone H2A acetylation		nucleus; NuA4 histone acetyltransferase complex	-1.09281	0.00581236	0.0356732
ENSMUSG00000016386	263	245	63	122	47	215.632	212.361	69.2134	109.279	46.3648	231.863	228.345	74.423	117.504	49.8547	930	Mpped2	metallophosphoesterase domain containing 2	2	106693269	106868356	protein_coding		metal ion binding; hydrolase activity		-1.33913	0.000913442	0.00930449
ENSMUSG00000012429	550	539	178	229	234	450.942	467.195	195.555	205.122	230.838	168.766	174.848	73.1869	76.7672	86.3914	2672	Mplkip	M-phase specific PLK1 intereacting protein	13	17695192	17699748	protein_coding	cell cycle; cell division		nucleus; nucleoplasm; Golgi apparatus; cytoplasm; intracellular membrane-bounded organelle; cytoskeleton; centrosome; microtubule organizing center; midbody	-1.07089	2.22e-05	0.000513226
ENSMUSG00000028402	354	477	107	160	41	290.243	413.454	117.553	143.317	40.4459	313.606	446.736	127.016	154.853	43.7017	925.5	Mpdz	multiple PDZ domain protein	4	81278500	81442815	protein_coding	cell adhesion	protein binding; protein C-terminus binding	membrane; plasma membrane; cytoplasm; cell junction; synapse; postsynaptic membrane; cytoplasmic vesicle; apical plasma membrane; bicellular tight junction; cell projection; dendrite; neuron projection; postsynaptic density; Schmidt-Lanterman incisure; apicolateral plasma membrane	-1.52755	0.00104924	0.0103338
ENSMUSG00000015365	447	229	60	84	46	366.493	198.493	65.9176	75.2412	45.3784	290.867	157.534	52.3155	59.7152	36.0146	1260	Mov10l1	Moloney leukemia virus 10-like 1	15	88982909	89055152	protein_coding	germ cell development; spermatogenesis			-1.94864	8.43e-07	3.63e-05
ENSMUSG00000052396	176	441	93	142	61	144.301	382.25	102.172	127.193	60.1757	135.24	358.248	95.7565	119.207	56.3971	1067	Mogat2	monoacylglycerol O-acyltransferase 2	7	99219084	99238619	protein_coding	lipid metabolic process; intestinal absorption; triglyceride biosynthetic process; diacylglycerol biosynthetic process; glycerol metabolic process; monoacylglycerol metabolic process	transferase activity; transferase activity, transferring acyl groups; transferase activity, transferring acyl groups other than amino-acyl groups; acetyltransferase activity; 2-acylglycerol O-acyltransferase activity	membrane; integral component of membrane; endoplasmic reticulum; endoplasmic reticulum membrane	-1.22424	0.00820604	0.0459165
ENSMUSG00000074576	573	580	107	228	124	469.799	502.733	117.553	204.226	122.324	238.114	254.806	59.5808	103.51	61.9991	1973	Mocs3	molybdenum cofactor synthesis 3	2	168230622	168232594	protein_coding	metabolic process; tRNA processing; Mo-molybdopterin cofactor biosynthetic process; tRNA wobble uridine modification; tRNA wobble position uridine thiolation; enzyme active site formation via cysteine modification to L-cysteine persulfide; protein urmylation; tRNA thio-modification	transferase activity; metal ion binding; catalytic activity; nucleotide binding; ATP binding; small protein activating enzyme activity; sulfurtransferase activity; nucleotidyltransferase activity; thiosulfate sulfurtransferase activity; URM1 activating enzyme activity; molybdopterin-synthase sulfurtransferase activity; molybdopterin-synthase adenylyltransferase activity	cytosol; cytoplasm	-1.57818	3.43e-06	0.000114594
ENSMUSG00000038437	20373	18618	6046	8506	5123	16703.7	16137.7	6642.29	7619.07	5053.77	6830.38	6598.94	2716.13	3115.55	2066.56	2445.5	Mllt6	myeloid/lymphoid or mixed-lineage leukemia; translocated to, 6	11	97663414	97685463	protein_coding	positive regulation of transcription from RNA polymerase II promoter; excretion; renal system process; positive regulation of sodium ion transport; negative regulation of urine volume; renal sodium excretion; renal potassium excretion; negative regulation of histone H3-K79 methylation	metal ion binding		-1.28308	1.28e-06	5.07e-05
ENSMUSG00000009569	1960	1540	510	950	621	1606.99	1334.84	560.299	850.942	612.608	495.832	411.861	172.879	262.555	189.018	3241	Mkl2	MKL/myocardin-like 2	16	13256481	13417529	protein_coding	positive regulation of striated muscle tissue development; positive regulation of transcription from RNA polymerase II promoter; positive regulation of transcription via serum response element binding	transcription coactivator activity; cadherin binding; actin monomer binding	nucleus; cytoplasm	-1.05584	0.000265065	0.00360931
ENSMUSG00000040599	4446	4310	1432	2674	1229	3645.25	3735.82	1573.23	2395.18	1212.39	7959.06	8156.82	3435.01	5229.65	2647.14	458	Mis12	MIS12 kinetochore complex component	11	71019611	71027371	protein_coding	mitotic cell cycle; cell cycle; cell division; chromosome segregation; kinetochore assembly; mitotic sister chromatid segregation; protein localization to kinetochore; attachment of mitotic spindle microtubules to kinetochore		nucleus; chromosome; chromosome, centromeric region; kinetochore; condensed chromosome kinetochore; MIS12/MIND type complex; nuclear MIS12/MIND complex	-1.01001	0.00233924	0.0187592
ENSMUSG00000097023	100	100	8	22	42	81.9894	86.678	8.78901	19.706	41.4324	127.511	134.803	13.6688	30.647	64.4361	643	Mir9-3hg	Mir9-3 host gene	7	79500026	79534403	lincRNA				-1.44626	0.00668921	0.0396684
ENSMUSG00000098286	20	24	0	2	3	16.3979	20.8027	0	1.79146	2.95946	117.97	149.66	0	12.8882	21.2911	139	Mir8091	microRNA 8091	19	41588651	41588789	miRNA				-1.91299	0.00289022	0.0218927
ENSMUSG00000078032	227	177	35	92	28	186.116	153.42	38.4519	82.407	27.6216	2355.9	1942.03	486.733	1043.13	349.641	79	Mir291b	microRNA 291b	7	3219482	3219560	miRNA				-1.49997	0.00123511	0.0117532
ENSMUSG00000089726	489	458	58	228	89	400.928	396.985	63.7203	204.226	87.7973	113.385	112.27	18.0204	57.7563	24.8295	3536	Mir17hg	Mir17 host gene (non-protein coding)	14	115042879	115046727	lincRNA				-1.49241	0.000992335	0.00991635
ENSMUSG00000029022	3232	3841	1204	1973	1019	2649.9	3329.3	1322.75	1767.27	1005.23	2059.77	2587.88	1028.17	1373.71	781.368	1286.5	Miip	migration and invasion inhibitory protein	4	147860778	147868816	protein_coding	negative regulation of G2/M transition of mitotic cell cycle; negative regulation of cell migration			-1.05197	0.000804035	0.00845636
ENSMUSG00000030116	250	452	105	193	113	204.974	391.785	115.356	172.876	111.473	274.029	523.776	154.219	231.117	149.028	748	Mfap5	microfibrillar associated protein 5	6	122505845	122529290	protein_coding	supramolecular fiber organization; definitive hemopoiesis	protein binding; extracellular matrix constituent conferring elasticity	microfibril; extracellular space; proteinaceous extracellular matrix; extracellular region	-1.03815	0.00756624	0.0433403
ENSMUSG00000042436	226	230	64	70	55	185.296	199.36	70.3121	62.701	54.2567	139.268	149.838	52.8463	47.1259	40.7792	1330.5	Mfap4	microfibrillar-associated protein 4	11	61485431	61488900	protein_coding	cell adhesion; elastic fiber assembly; UV protection; cellular response to UV-B; supramolecular fiber organization; regulation of collagen metabolic process		extracellular space; proteinaceous extracellular matrix; extracellular region; extracellular exosome; extracellular matrix; microfibril; elastic fiber	-1.51159	2.01e-06	7.43e-05
ENSMUSG00000020522	3642	3006	582	1397	802	2986.05	2605.54	639.4	1251.33	791.162	981.448	856.382	210.156	411.284	260.037	3042.5	Mfap3	microfibrillar-associated protein 3	11	57518664	57533815	protein_coding			membrane; integral component of membrane	-1.51628	6.78e-06	0.000201018
ENSMUSG00000041975	854	683	137	418	183	700.19	592.011	150.512	374.415	180.527	438.441	370.702	94.2466	234.449	113.041	1597	Mettl8	methyltransferase like 8	2	70964561	71055583	protein_coding	methylation; skeletal muscle tissue development; histone acetylation; fat cell differentiation	transferase activity; methyltransferase activity; histone acetyltransferase activity	nucleus; cytoplasm	-1.28748	0.00156513	0.0140393
ENSMUSG00000051855	3474	3812	761	1001	768	2848.31	3304.17	836.054	896.624	757.621	4692.44	5443.44	1377.35	1477.14	1248.14	607	Mest	mesoderm specific transcript	6	30723547	30748465	protein_coding	response to retinoic acid; regulation of lipid storage	catalytic activity; hydrolase activity	membrane; integral component of membrane; extracellular exosome; endoplasmic reticulum; endoplasmic reticulum membrane	-1.81993	1.94e-15	1.25e-12
ENSMUSG00000029726	2080	1751	383	859	501	1705.38	1517.73	420.774	769.431	494.23	3552.87	3161.94	876.612	1602.98	1029.64	480	Mepce	methylphosphate capping enzyme	5	137781906	137787655	protein_coding	methylation; negative regulation of transcription from RNA polymerase II promoter; positive regulation of G1/S transition of mitotic cell cycle; negative regulation of chromatin binding; RNA methylation; snRNA metabolic process; snRNA modification	transferase activity; RNA binding; methyltransferase activity; S-adenosylmethionine-dependent methyltransferase activity; RNA methyltransferase activity		-1.40879	1.54e-05	0.000386265
ENSMUSG00000002679	1502	1692	452	785	609	1231.48	1466.59	496.579	703.147	600.77	1606.63	1913.36	647.852	917.348	783.784	766.5	Med6	mediator complex subunit 6	12	81573557	81595008	protein_coding	regulation of transcription, DNA-templated; positive regulation of transcription from RNA polymerase II promoter; transcription, DNA-templated; regulation of transcription from RNA polymerase II promoter; stem cell population maintenance; RNA polymerase II transcriptional preinitiation complex assembly; protein ubiquitination	protein binding; DNA binding; RNA polymerase II transcription cofactor activity; transcription factor binding; transcription coactivator activity; RNA polymerase II transcription coactivator activity involved in preinitiation complex assembly; ubiquitin protein ligase activity	nucleus; nucleoplasm; membrane; mediator complex; core mediator complex; ubiquitin ligase complex	-1.10603	4.13e-05	0.000856029
ENSMUSG00000026669	6825	10529	2967	5035	2601	5595.78	9126.33	3259.62	4509.99	2565.85	5059.47	8251.66	2947.22	4077.75	2319.94	1106	Mcm10	minichromosome maintenance 10 replication initiation factor	2	4989714	5012791	protein_coding	cellular response to DNA damage stimulus; DNA replication; cell proliferation; DNA replication initiation	metal ion binding; DNA binding; identical protein binding; enzyme binding; single-stranded DNA binding; DNA replication origin binding	nucleus; nucleolus; replication fork protection complex	-1.00448	0.00344142	0.0248237
ENSMUSG00000059474	8035	8972	2520	4851	3073	6587.85	7776.75	2768.54	4345.18	3031.47	3636.68	4292.99	1528.31	2398.66	1673.46	1811.5	Mbtd1	mbt domain containing 1	11	93885852	93946985	protein_coding	regulation of transcription, DNA-templated; transcription, DNA-templated; covalent chromatin modification; embryonic skeletal system development	zinc ion binding; metal ion binding; methylated histone binding	nucleus; membrane; integral component of membrane	-1.02049	0.000436128	0.00525549
ENSMUSG00000036109	318	231	55	56	19	260.726	200.226	60.4244	50.1608	18.7432	144.607	111.052	33.5133	27.8207	10.3956	1803	Mbnl3	muscleblind like splicing factor 3	X	51117269	51206532	protein_coding	multicellular organism development; mRNA processing; RNA splicing; regulation of RNA splicing; negative regulation of myoblast differentiation	metal ion binding; RNA binding	nucleus; cytoplasm	-2.06365	6.27e-06	0.000188014
ENSMUSG00000053907	16488	17258	6063	7718	6256	13518.4	14958.9	6660.97	6913.23	6171.46	18933.4	20950.8	9329.09	9682.4	8643.5	714	Mat2a	methionine adenosyltransferase II, alpha	6	72432799	72439558	protein_coding	S-adenosylmethionine biosynthetic process; one-carbon metabolic process; cellular response to leukemia inhibitory factor; protein heterooligomerization; protein hexamerization	ATP binding; transferase activity; metal ion binding; nucleotide binding; methionine adenosyltransferase activity; identical protein binding	cytosol; methionine adenosyltransferase complex	-1.07478	2.43e-07	1.29e-05
ENSMUSG00000001672	217	122	29	32	20	177.917	105.747	31.8602	28.6633	19.7297	133.772	79.5092	23.955	21.5514	14.8344	1330	Marveld3	MARVEL (membrane-associating) domain containing 3	8	109947914	109962203	protein_coding	response to osmotic stress; negative regulation of epithelial cell migration; cell-cell junction organization; negative regulation of JNK cascade; negative regulation of epithelial cell proliferation; bicellular tight junction assembly; protein localization to cell junction	mitogen-activated protein kinase kinase kinase binding	membrane; integral component of membrane; bicellular tight junction; cytoplasmic vesicle	-2.11096	5.55e-07	2.54e-05
ENSMUSG00000024969	4729	4626	1111	2178	1159	3877.28	4009.73	1220.57	1950.9	1143.34	4260.75	4406.29	1341.29	2143.84	1256.41	910	Mark2	MAP/microtubule affinity regulating kinase 2	19	7275396	7341860	protein_coding	protein phosphorylation; phosphorylation; microtubule cytoskeleton organization; establishment of cell polarity; positive regulation of neuron projection development; intracellular signal transduction; establishment or maintenance of epithelial cell apical/basal polarity; regulation of axonogenesis	protein kinase activity; ATP binding; transferase activity; nucleotide binding; kinase activity; protein serine/threonine kinase activity; magnesium ion binding; RNA binding; cadherin binding	nucleoplasm; actin filament; plasma membrane; membrane; lateral plasma membrane; microtubule bundle	-1.35757	1.24e-05	0.000326017
ENSMUSG00000069662	2001	1638	330	339	527	1640.61	1419.79	362.547	303.652	519.878	405.289	350.738	89.5619	75.0128	128.428	4048	Marcks	myristoylated alanine rich protein kinase C substrate	10	37133375	37138920	protein_coding	actin filament bundle assembly; protein homooligomerization; actin crosslink formation	actin binding; calmodulin binding; protein kinase C binding; identical protein binding; actin filament binding	membrane; cytoplasm; cytoskeleton; centrosome; cell cortex; focal adhesion; actin filament bundle; germinal vesicle; extracellular exosome	-1.82321	4.95e-09	4.41e-07
ENSMUSG00000001034	4506	3769	1253	1620	1501	3694.44	3266.9	1376.58	1451.08	1480.72	3890.94	3440.65	1449.79	1528.26	1559.47	949.5	Mapk7	mitogen-activated protein kinase 7	11	61488812	61494406	protein_coding	protein phosphorylation; phosphorylation; MAPK cascade; positive regulation of transcription from RNA polymerase II promoter; negative regulation of apoptotic process; cell cycle; cell differentiation; cellular response to hydrogen peroxide; regulation of gene expression; negative regulation of endothelial cell apoptotic process; peptidyl-serine phosphorylation; cellular response to growth factor…	protein kinase activity; ATP binding; transferase activity; nucleotide binding; kinase activity; protein serine/threonine kinase activity; MAP kinase activity; protein binding; mitogen-activated protein kinase binding	nucleus; nucleoplasm; cytosol; cytoplasm; PML body	-1.23267	5.88e-09	5.18e-07
ENSMUSG00000024558	464	398	28	81	84	380.431	344.979	30.7615	72.554	82.8648	93.8409	85.0959	7.58794	17.8969	20.4403	4054	Mapk4	mitogen-activated protein kinase 4	18	73928486	74065359	protein_coding	protein phosphorylation; MAPK cascade; phosphorylation; cell cycle; regulation of gene expression; cellular response to organic substance	protein kinase activity; ATP binding; nucleotide binding; protein serine/threonine kinase activity; MAP kinase activity; transferase activity; kinase activity; protein homodimerization activity; protein kinase binding; protein heterodimerization activity	nucleus; cytoplasm	-2.2413	6.68e-08	4.2e-06
ENSMUSG00000027254	1744	1069	378	620	487	1429.9	926.588	415.281	555.352	480.419	269.741	174.795	78.34	104.764	90.6279	5301	Map1a	microtubule-associated protein 1 A	2	121289600	121310832	protein_coding	microtubule cytoskeleton organization; sensory perception of sound; photoreceptor cell maintenance	microtubule binding; protein binding	microtubule; cytosol; cytoplasm; cytoskeleton; photoreceptor outer segment; postsynaptic density	-1.2011	6.75e-05	0.00124832
ENSMUSG00000028164	5612	6314	2014	2710	2423	4601.25	5472.85	2212.63	2427.42	2390.26	7257.49	8632.26	3489.96	3828.75	3770.12	634	Manba	mannosidase, beta A, lysosomal	3	135485611	135571404	protein_coding	carbohydrate metabolic process	hydrolase activity, hydrolyzing O-glycosyl compounds; beta-mannosidase activity; mannose binding	lysosome; intracellular membrane-bounded organelle	-1.06193	1.48e-06	5.74e-05
ENSMUSG00000050567	3035	2157	483	1494	621	2488.38	1869.65	530.636	1338.22	612.608	476.154	357.758	101.538	256.069	117.223	5226	Maml1	mastermind like 1 (Drosophila)	11	50255634	50292311	protein_coding	regulation of transcription, DNA-templated; positive regulation of transcription from RNA polymerase II promoter; transcription, DNA-templated; Notch signaling pathway; protein phosphorylation; positive regulation of myotube differentiation; myoblast differentiation; positive regulation of transcription of Notch receptor target; positive regulation of muscle cell differentiation; atrioventricular…	protein kinase binding; peptide antigen binding; transcription coactivator activity	nucleus; nucleoplasm; intracellular membrane-bounded organelle; nuclear speck; MAML1-RBP-Jkappa- ICN1 complex	-1.23257	0.00259069	0.020205
ENSMUSG00000040629	794	429	110	113	49	650.996	371.849	120.849	101.217	48.3378	402.222	229.749	74.6672	62.5377	29.8658	1618.5	Mael	maelstrom spermatogenic transposon silencer	1	166201201	166238747	protein_coding	regulation of gene silencing by miRNA; multicellular organism development; spermatogenesis; negative regulation of gene expression; negative regulation of apoptotic process; negative regulation of transcription from RNA polymerase II promoter; cell morphogenesis; cellular response to DNA damage stimulus; cell differentiation; meiotic cell cycle; DNA methylation involved in gamete generation; fert…	DNA binding; protein binding; sequence-specific DNA binding	nucleus; perinuclear region of cytoplasm; cytoplasm; chromatin; cytosol; nucleoplasm; chromatoid body; XY body; piP-body; autosome; P granule	-2.19287	2.48e-07	1.31e-05
ENSMUSG00000050447	83	142	13	45	17	68.0512	123.083	14.2821	40.3078	16.7703	19.471	35.2168	4.08645	11.533	4.79836	3495	Lypd6	LY6/PLAUR domain containing 6	2	50066429	50193569	protein_coding	regulation of neurotransmitter receptor activity; negative regulation of receptor activity	acetylcholine receptor regulator activity; acetylcholine receptor inhibitor activity	membrane; plasma membrane; cytoplasm; cell junction; synapse; extracellular region; anchored component of membrane; membrane raft; neuron projection	-1.60473	0.00177089	0.0153574
ENSMUSG00000022587	1931	4228	1277	871	618	1583.22	3664.75	1402.95	780.18	609.648	1915.57	4434.06	1697.45	943.956	737.627	826.5	Ly6e	lymphocyte antigen 6 complex, locus E	15	74955051	74959905	protein_coding			membrane; integral component of membrane	-1.29787	0.00275555	0.0211596
ENSMUSG00000079018	118	33	14	9	7	96.7475	28.6038	15.3808	8.06156	6.9054	179.162	52.9699	28.4829	14.9288	12.7878	540	Ly6c1	lymphocyte antigen 6 complex, locus C1	15	75044018	75048830	protein_coding			membrane; external side of plasma membrane; plasma membrane; anchored component of membrane	-1.94146	0.000658618	0.00725819
ENSMUSG00000043110	307	411	72	136	102	251.708	356.247	79.1011	121.819	100.622	67.7544	95.8941	21.2923	32.7911	27.0852	3715	Lrrn4	leucine rich repeat neuronal 4	2	132868305	132880891	protein_coding	visual learning; long-term memory		membrane; integral component of membrane; extracellular exosome; integral component of plasma membrane	-1.46706	1.62e-05	0.000400825
ENSMUSG00000026443	207	225	10	26	8	169.718	195.026	10.9863	23.2889	7.89189	83.073	95.4604	5.37751	11.3994	3.86289	2043	Lrrn2	leucine rich repeat protein 2, neuronal	1	132880273	132940005	protein_coding	axonogenesis		membrane; integral component of membrane; extracellular space; proteinaceous extracellular matrix	-3.13381	8.39e-12	2.09e-09
ENSMUSG00000033728	901	789	169	460	196	738.725	683.89	185.668	412.035	193.351	337.394	312.35	84.7992	188.187	88.3084	2189.5	Lrrc14	leucine rich repeat containing 14	15	76710623	76717699	protein_coding				-1.27722	0.00111455	0.0108266
ENSMUSG00000056260	794	589	17	125	23	650.996	510.534	18.6766	111.966	22.6892	556.407	436.354	15.9629	95.6975	19.3925	1170	Lrif1	ligand dependent nuclear receptor interacting factor 1	3	106684987	106736577	protein_coding	regulation of transcription, DNA-templated; transcription, DNA-templated	retinoic acid receptor binding	nucleus; nuclear chromosome, telomeric region; microtubule organizing center; nuclear matrix	-2.67837	1.16e-06	4.67e-05
ENSMUSG00000033446	968	912	200	613	311	793.658	790.504	219.725	549.082	306.797	146.974	146.39	40.6898	101.682	56.8143	5400	Lpar6	lysophosphatidic acid receptor 6	14	73237895	73243294	protein_coding	G-protein coupled receptor signaling pathway; signal transduction; positive regulation of Rho protein signal transduction; positive regulation of cytosolic calcium ion concentration involved in phospholipase C-activating G-protein coupled signaling pathway	signal transducer activity; G-protein coupled receptor activity; lysophosphatidic acid receptor activity	membrane; integral component of membrane; plasma membrane; intracellular membrane-bounded organelle; integral component of plasma membrane	-1.01857	0.00923218	0.0496749
ENSMUSG00000049929	135	271	44	65	22	110.686	234.897	48.3395	58.2224	21.7027	26.1174	55.4265	11.4062	13.7382	5.12098	4238	Lpar4	lysophosphatidic acid receptor 4	X	106920625	106933900	protein_coding	G-protein coupled receptor signaling pathway; signal transduction; positive regulation of Rho protein signal transduction; positive regulation of cytosolic calcium ion concentration involved in phospholipase C-activating G-protein coupled signaling pathway	signal transducer activity; G-protein coupled receptor activity; lipid binding; lysophosphatidic acid binding; lysophosphatidic acid receptor activity	membrane; integral component of membrane; plasma membrane; integral component of plasma membrane	-1.67803	0.0004816	0.00566279
ENSMUSG00000078952	14575	12316	3357	2595	2512	11950	10675.3	3688.09	2324.42	2478.05	4383.7	3916.09	1352.93	852.684	909.044	2726	Lncenc1	long non-coding RNA, embryonic stem cells expressed 1	13	97434970	97497007	lincRNA				-1.88412	9.75e-11	1.59e-08
ENSMUSG00000028266	449	274	59	162	156	368.132	237.498	64.8189	145.108	153.892	274.726	177.237	48.3723	108.29	114.845	1340	Lmo4	LIM domain only 4	3	144188530	144205220	protein_coding	regulation of transcription, DNA-templated; positive regulation of transcription from RNA polymerase II promoter; transcription, DNA-templated; negative regulation of protein complex assembly; neural tube closure; ventricular septum development; transcription from RNA polymerase II promoter; ventral spinal cord interneuron differentiation; thymus development; regulation of cell migration; spinal …	metal ion binding; protein binding; transcription factor binding; enhancer sequence-specific DNA binding	cell leading edge; transcription factor complex	-1.15188	0.00619501	0.0374975
ENSMUSG00000044626	1856	2006	393	474	114	1521.72	1738.76	431.76	424.575	112.459	406.009	463.917	115.197	113.281	30.0052	3748	Liph	lipase, member H	16	21953826	21995542	protein_coding	lipid metabolic process; lipid catabolic process	hydrolase activity; heparin binding; carboxylic ester hydrolase activity; phospholipase activity	membrane; extracellular space; plasma membrane; extracellular region	-1.97616	2.27e-05	0.000519622
ENSMUSG00000063804	550	733	50	78	15	450.942	635.35	54.9313	69.8668	14.7973	155.39	218.935	18.9288	24.0754	5.099	2902	Lin28b	lin-28 homolog B (C. elegans)	10	45376620	45486395	protein_coding	regulation of transcription, DNA-templated; miRNA catabolic process; gene silencing by RNA; pre-miRNA processing; RNA 3'-end processing	zinc ion binding; metal ion binding; DNA binding; nucleic acid binding; RNA binding	nucleus; cytosol; nucleolus	-2.93948	1.67e-09	1.73e-07
ENSMUSG00000050966	2593	4071	510	1026	1561	2125.99	3528.66	560.299	919.018	1539.9	4419.93	7336.1	1164.86	1910.64	3201.47	481	Lin28a	lin-28 homolog A (C. elegans)	4	134003330	134018841	protein_coding	positive regulation of protein kinase B signaling; cellular response to glucose stimulus; positive regulation of TOR signaling; regulation of transcription, DNA-templated; stem cell population maintenance; negative regulation of translation; positive regulation of translation; miRNA catabolic process; gene silencing by RNA; pre-miRNA processing; RNA 3'-end processing; negative regulation of glial…	zinc ion binding; metal ion binding; DNA binding; nucleic acid binding; RNA binding; mRNA binding; G-quadruplex RNA binding; miRNA binding; translation initiation factor binding; sequence-specific mRNA binding	nucleus; cytoplasm; nucleolus; endoplasmic reticulum; P-body; cytoplasmic stress granule; rough endoplasmic reticulum	-1.30476	0.00189322	0.016137
ENSMUSG00000050335	12300	2272	1679	2051	469	10084.7	1969.33	1844.59	1837.14	462.662	10094.8	1971.3	1846.44	1838.98	463.125	999	Lgals3	lectin, galactose binding, soluble 3	14	47367751	47386160	protein_coding	monocyte chemotaxis; neutrophil chemotaxis; epithelial cell differentiation; regulation of T cell proliferation; negative regulation of endocytosis; eosinophil chemotaxis; macrophage chemotaxis; positive chemotaxis; regulation of T cell apoptotic process; mononuclear cell migration; positive regulation of mononuclear cell migration; positive regulation of calcium ion import; regulation of extrins…	carbohydrate binding; RNA binding; IgE binding; chemoattractant activity; laminin binding	immunological synapse; extracellular space; nucleus; cytoplasm; mitochondrial inner membrane; membrane; extracellular matrix; extracellular exosome	-1.61806	0.00339222	0.024623
ENSMUSG00000055745	359	304	49	109	124	294.342	263.501	53.8327	97.6344	122.324	66.5029	59.5349	12.1628	22.0593	27.6377	4426	Ldoc1l	leucine zipper, down-regulated in cancer 1-like	15	84553398	84557823	protein_coding				-1.43991	0.000213304	0.00306284
ENSMUSG00000024544	175	159	36	76	44	143.481	137.818	39.5505	68.0754	43.4054	57.5537	55.282	15.8646	27.3066	17.4109	2493	Ldlrad4	low density lipoprotein receptor class A domain containing 4	18	67933257	68255549	protein_coding	negative regulation of cell migration; negative regulation of transforming growth factor beta receptor signaling pathway; negative regulation of signal transduction; negative regulation of epithelial to mesenchymal transition; negative regulation of SMAD protein complex assembly; negative regulation of pathway-restricted SMAD protein phosphorylation	R-SMAD binding	membrane; integral component of membrane; nucleoplasm; intracellular membrane-bounded organelle; early endosome membrane; endosome	-1.32832	0.000488794	0.00572547
ENSMUSG00000074890	660	772	176	434	197	541.13	669.155	193.358	388.746	194.338	212.083	262.259	75.7822	152.36	76.1661	2551.5	Lcmt2	leucine carboxyl methyltransferase 2	2	121128307	121140653	protein_coding	methylation; tRNA processing; C-terminal protein methylation; tRNA methylation; wybutosine biosynthetic process	transferase activity; methyltransferase activity; protein C-terminal carboxyl O-methyltransferase activity; S-adenosylmethionine-dependent methyltransferase activity; tRNA methyltransferase activity	cytosol	-1.10064	0.00370193	0.0262106
ENSMUSG00000096740	459	635	94	201	178	376.331	550.406	103.271	180.041	175.595	806.713	1179.86	221.374	385.941	376.408	466.5	Lbhd1	LBH domain containing 1	19	8883732	8892627	protein_coding				-1.4558	4.84e-05	0.000957414
ENSMUSG00000060594	80	75	22	38	23	65.5915	65.0085	24.1698	34.0377	22.6892	60.987	60.4449	22.4731	31.6482	21.0964	1075.5	Layn	layilin	9	51054640	51077094	protein_coding		carbohydrate binding; hyaluronic acid binding	membrane; integral component of membrane; ruffle; cell surface	-1.10886	0.00893151	0.0487334
ENSMUSG00000026639	213	221	47	45	29	174.637	191.558	51.6354	40.3078	28.6081	169.716	186.16	50.1802	39.1718	27.8018	1029	Lamb3	laminin, beta 3	1	193207699	193343878	protein_coding	cell adhesion; receptor-mediated endocytosis; brown fat cell differentiation; extracellular matrix organization; extracellular matrix disassembly; endodermal cell differentiation	protein complex binding	proteinaceous extracellular matrix; extracellular region; basement membrane; laminin-5 complex	-1.98442	9.89e-08	5.94e-06
ENSMUSG00000002900	2993	3335	865	735	1009	2453.94	2890.71	950.311	658.361	995.365	990.292	1166.55	383.499	265.682	401.681	2478	Lamb1	laminin B1	12	31265234	31329644	protein_coding	cell adhesion; cell migration; neuron projection development; substrate adhesion-dependent cell spreading; embryo implantation; learning or memory; odontogenesis; receptor-mediated endocytosis; positive regulation of cell migration; axon guidance; negative regulation of cell adhesion; extracellular matrix organization; neuronal-glial interaction involved in cerebral cortex radial glia guided migr…	protein binding; integrin binding; enzyme binding; extracellular matrix structural constituent; glycosphingolipid binding	extracellular space; nucleus; proteinaceous extracellular matrix; extracellular region; extracellular exosome; extracellular matrix; basement membrane; perinuclear region of cytoplasm; basal lamina; laminin-1 complex; laminin-2 complex; laminin complex; laminin-8 complex; laminin-10 complex	-1.53128	7.57e-08	4.73e-06
ENSMUSG00000087166	21211	24598	2612	9431	2835	17390.8	21321.1	2869.61	8447.62	2796.69	10695.4	13112.6	1764.83	5195.34	1719.98	1626	L1td1	LINE-1 type transposase domain containing 1	4	98726734	98738480	protein_coding	transposition, RNA-mediated	single-stranded RNA binding	intracellular ribonucleoprotein complex	-1.74857	0.000105533	0.00177426
ENSMUSG00000074199	273	147	22	42	7	223.831	127.417	24.1698	37.6206	6.9054	648.786	369.324	70.0573	109.045	20.0157	345	Krtdap	keratinocyte differentiation associated protein	7	30787896	30791097	protein_coding	cell differentiation		extracellular region; extracellular space; lamellar body	-2.31207	1.27e-05	0.000331142
ENSMUSG00000049382	16158	4160	2228	2158	608	13247.8	3605.81	2447.74	1932.98	599.784	7339.53	1997.68	1356.09	1070.9	332.29	1805	Krt8	keratin 8	15	101996711	102004342	protein_coding	multicellular organism development; extrinsic apoptotic signaling pathway; tumor necrosis factor-mediated signaling pathway; response to other organism; hepatocyte apoptotic process; cell morphogenesis involved in differentiation; sarcomere organization; response to hydrostatic pressure; cell differentiation involved in embryonic placenta development	protein binding; structural molecule activity; scaffold protein binding; protein complex binding	cell periphery; nucleus; cytoplasm; cell-cell junction; extracellular exosome; sarcolemma; keratin filament; intermediate filament; Z disc; nucleoplasm; intermediate filament cytoskeleton; nuclear matrix; apicolateral plasma membrane; dystrophin-associated glycoprotein complex; costamere	-1.85713	0.000408756	0.00500747
ENSMUSG00000053654	435	744	125	248	146	356.654	644.885	137.328	222.141	144.027	273.928	495.303	105.475	170.615	110.62	1302	Krt42	keratin 42	11	100262882	100269871	protein_coding		structural molecule activity	cytoplasm; intermediate filament	-1.42247	0.000153353	0.00236997
ENSMUSG00000020911	6092	1278	357	693	95	4994.8	1107.75	392.209	620.74	93.7162	6069.01	1345.98	476.561	754.241	113.871	823	Krt19	keratin 19	11	100140810	100148665	protein_coding	sarcomere organization; response to estrogen; Notch signaling pathway; cell differentiation involved in embryonic placenta development	protein binding; structural molecule activity; structural constituent of muscle; protein complex binding	cell periphery; plasma membrane; extracellular exosome; sarcolemma; intermediate filament; Z disc; dystrophin-associated glycoprotein complex; costamere; apicolateral plasma membrane; terminal web	-1.74999	0.00629556	0.0379566
ENSMUSG00000023043	26931	6972	4640	4711	1494	22080.6	6043.19	5097.62	4219.78	1473.81	15771.8	4316.57	3641.16	3014.13	1052.72	1400	Krt18	keratin 18	15	102028216	102032026	protein_coding	negative regulation of apoptotic process; cell-cell adhesion; intermediate filament cytoskeleton organization; extrinsic apoptotic signaling pathway; tumor necrosis factor-mediated signaling pathway; hepatocyte apoptotic process; Golgi to plasma membrane CFTR protein transport	protein binding; RNA binding; structural molecule activity; scaffold protein binding; cadherin binding involved in cell-cell adhesion	cell periphery; nucleus; cytosol; cytoplasm; extracellular exosome; intermediate filament; nucleolus; microtubule organizing center; keratin filament; nuclear matrix; centriolar satellite; cell-cell adherens junction	-1.58236	0.0020131	0.016886
ENSMUSG00000045545	357	109	41	20	1	292.702	94.4791	45.0437	17.9146	0.986486	207.59	67.0064	31.9459	12.7054	0.699636	1410	Krt14	keratin 14	11	100203162	100207548	protein_coding	intermediate filament bundle assembly; aging; hair cycle; epithelial cell differentiation; response to zinc ion; response to ionizing radiation	structural molecule activity; protein binding; keratin filament binding	cell periphery; nucleus; cytoplasm; extracellular exosome; intermediate filament; intracellular; keratin filament; basal part of cell	-1.98426	0.00158057	0.0141392
ENSMUSG00000064023	409	174	71	38	17	335.337	150.82	78.0024	34.0377	16.7703	450.116	202.443	104.701	45.6882	22.5104	745	Klk8	kallikrein related-peptidase 8	7	43797577	43803826	protein_coding	proteolysis; synapse organization; response to wounding; neuron projection morphogenesis; cell death; negative regulation of axon regeneration; memory; keratinocyte proliferation; negative regulation of myelination; regulation of synapse organization	hydrolase activity; peptidase activity; serine-type endopeptidase activity; serine-type peptidase activity	cytoplasm; extracellular region; extracellular space	-1.97317	0.000195159	0.00284664
ENSMUSG00000067616	126	33	3	13	1	103.307	28.6038	3.29588	11.6445	0.986486	108.175	29.9516	3.45118	12.1932	1.03297	955	Klk11	kallikrein related-peptidase 11	7	43774604	43779263	protein_coding	proteolysis	hydrolase activity; peptidase activity; serine-type endopeptidase activity; serine-type peptidase activity	extracellular space; extracellular region; extracellular exosome	-2.26863	0.000279074	0.00375842
ENSMUSG00000029178	6773	5361	868	1955	1393	5553.14	4646.81	953.607	1751.15	1374.18	5412.42	4529.05	929.442	1706.77	1339.35	1026	Klf3	Kruppel-like factor 3 (basic)	5	64803388	64832901	protein_coding	regulation of transcription, DNA-templated; transcription, DNA-templated; negative regulation of transcription from RNA polymerase II promoter; cellular response to peptide	metal ion binding; DNA binding; nucleic acid binding; RNA polymerase II regulatory region sequence-specific DNA binding; transcriptional repressor activity, RNA polymerase II transcription regulatory region sequence-specific binding	nucleus; nucleoplasm	-1.77579	2.29e-08	1.7e-06
ENSMUSG00000055148	3439	4405	1544	1401	947	2819.62	3818.17	1696.28	1254.92	934.202	1526.59	2067.23	918.397	679.435	505.794	1847	Klf2	Kruppel-like factor 2 (lung)	8	72319033	72321656	protein_coding	regulation of transcription, DNA-templated; positive regulation of transcription from RNA polymerase II promoter; transcription, DNA-templated; positive regulation of transcription, DNA-templated; in utero embryonic development; multicellular organism growth; cell morphogenesis; positive regulation of nitric oxide biosynthetic process; regulation of gene expression, epigenetic; erythrocyte matura…	metal ion binding; DNA binding; nucleic acid binding; transcription factor activity, sequence-specific DNA binding; protein binding; RNA polymerase II transcription factor activity, sequence-specific DNA binding; sequence-specific DNA binding	nucleus; nuclear chromatin	-1.25739	0.000119933	0.00195187
ENSMUSG00000029195	217	491	63	115	10	177.917	425.589	69.2134	103.009	9.86486	91.0527	217.804	35.4214	52.7169	5.04855	1954	Klb	klotho beta	5	65348314	65384007	protein_coding	carbohydrate metabolic process; fibroblast growth factor receptor signaling pathway; positive regulation of cell proliferation; glycosyl compound metabolic process; positive regulation of MAPKKK cascade by fibroblast growth factor receptor signaling pathway	hydrolase activity, hydrolyzing O-glycosyl compounds; fibroblast growth factor binding; fibroblast growth factor receptor binding	membrane; integral component of membrane; plasma membrane; integral component of plasma membrane	-1.67376	0.00393372	0.027358
ENSMUSG00000036915	76	146	3	4	13	62.312	126.55	3.29588	3.58291	12.8243	67.0021	136.075	3.54395	3.8526	13.7896	930	Kirrel2	kin of IRRE like 2 (Drosophila)	7	30447534	30457690	protein_coding	single organismal cell-cell adhesion; negative regulation of protein phosphorylation	protein binding	membrane; integral component of membrane; plasma membrane; cell-cell junction; slit diaphragm	-2.86151	3.34e-07	1.68e-05
ENSMUSG00000031788	307	671	72	135	241	251.708	581.61	79.1011	120.923	237.743	351.547	812.304	110.476	168.887	332.044	716	Kifc3	kinesin family member C3	8	95099828	95202812	protein_coding	microtubule-based movement; Golgi organization; microtubule-based process; epithelial cell-cell adhesion; zonula adherens maintenance	ATP binding; nucleotide binding; microtubule binding; motor activity; microtubule motor activity; ATP-dependent microtubule motor activity, minus-end-directed	membrane; Golgi apparatus; cytoplasm; cell junction; cytoplasmic vesicle membrane; cytoplasmic vesicle; extracellular exosome; cytoskeleton; microtubule; centrosome; microtubule organizing center; adherens junction; kinesin complex; zonula adherens	-1.25917	0.00863283	0.0475257
ENSMUSG00000006740	13482	13429	3323	6671	6038	11053.8	11640	3650.73	5975.41	5956.4	5882.82	6194.78	1942.91	3180.1	3169.99	1879	Kif5b	kinesin family member 5B	18	6201002	6242174	protein_coding	microtubule-based movement; centrosome localization; regulation of membrane potential; microtubule-based process; cytoplasm organization; mitochondrial transport; protein localization; axon guidance; positive regulation of synaptic transmission, GABAergic; vesicle transport along microtubule; positive regulation of establishment of protein localization to plasma membrane; positive regulation of p…	ATP binding; protein binding; nucleotide binding; microtubule binding; microtubule motor activity; ATP-dependent microtubule motor activity, plus-end-directed; cadherin binding; JUN kinase binding; microtubule lateral binding; motor activity	cytosol; cytoplasm; membrane; cytoskeleton; microtubule; endocytic vesicle; microtubule organizing center; neuron projection; vesicle; kinesin complex; perinuclear region of cytoplasm; ciliary rootlet; membrane-bounded organelle; microtubule cytoskeleton; axonal growth cone	-1.05438	0.00042921	0.00519931
ENSMUSG00000018476	9846	7342	1859	4750	2586	8072.68	6363.9	2042.35	4254.71	2551.05	2182.69	1720.67	552.209	1150.39	689.753	3698.5	Kdm6b	KDM1 lysine (K)-specific demethylase 6B	11	69398508	69413675	protein_coding	positive regulation of transcription from RNA polymerase II promoter; regulation of gene expression; oxidation-reduction process; covalent chromatin modification; inflammatory response; cellular response to hydrogen peroxide; histone H3-K27 demethylation; cell fate commitment; cardiac muscle cell differentiation; inflammatory response to antigenic stimulus; response to activity; histone demethyla…	metal ion binding; oxidoreductase activity; dioxygenase activity; sequence-specific DNA binding; histone demethylase activity (H3-K27 specific); beta-catenin binding; chromatin binding	nucleus	-1.17766	0.000883146	0.00910082
ENSMUSG00000042207	33933	32790	10684	15036	6590	27821.5	28421.7	11737.7	13468.2	6500.94	7790.95	7959.04	3286.96	3771.54	1820.48	3571	Kdm5b	lysine (K)-specific demethylase 5B	1	134560171	134635285	protein_coding	single fertilization; regulation of transcription, DNA-templated; oxidation-reduction process; transcription, DNA-templated; covalent chromatin modification; positive regulation of gene expression; positive regulation of mammary gland epithelial cell proliferation; post-embryonic development; negative regulation of transcription, DNA-templated; cellular response to leukemia inhibitory factor; rhy…	metal ion binding; DNA binding; oxidoreductase activity; oxidoreductase activity, acting on paired donors, with incorporation or reduction of molecular oxygen, 2-oxoglutarate as one donor, and incorporation of one atom each of oxygen into both donors; dioxygenase activity; zinc ion binding; histone binding; protein binding; transcription corepressor activity; histone demethylase activity (H3-K4 s…	nucleus; cytosol	-1.2986	0.000138823	0.00219321
ENSMUSG00000053470	13659	11435	3976	4731	3930	11198.9	9911.63	4368.14	4237.69	3876.89	12835.5	11360	5006.46	4856.95	4443.43	872.5	Kdm3a	lysine (K)-specific demethylase 3A	6	71588972	71632990	protein_coding	regulation of gene expression; regulation of transcription, DNA-templated; oxidation-reduction process; positive regulation of transcription from RNA polymerase II promoter; spermatogenesis; transcription, DNA-templated; covalent chromatin modification; positive regulation of transcription, DNA-templated; cell differentiation; androgen receptor signaling pathway; cellular response to leukemia inh…	metal ion binding; protein binding; oxidoreductase activity; dioxygenase activity; transcription factor activity, sequence-specific DNA binding; iron ion binding; transcription regulatory region sequence-specific DNA binding; chromatin DNA binding; core promoter binding; androgen receptor binding; histone demethylase activity (H3-K9 specific)	nucleus; nucleoplasm; cytoplasm; membrane; chromatin	-1.29703	8.75e-10	1.01e-07
ENSMUSG00000042529	612	554	166	191	165	501.775	480.196	182.372	171.084	162.77	204.057	195.281	74.1651	69.5747	66.1937	2459	Kcnj12	potassium inwardly-rectifying channel, subfamily J, member 12	11	61022564	61071131	protein_coding	transport; ion transport; potassium ion transport; regulation of ion transmembrane transport; protein homotetramerization; potassium ion import; potassium ion transmembrane transport	voltage-gated ion channel activity; inward rectifier potassium channel activity	membrane; integral component of membrane; plasma membrane; integral component of plasma membrane; intrinsic component of membrane	-1.44621	6.02e-09	5.26e-07
ENSMUSG00000050556	154	247	40	83	57	126.264	214.095	43.945	74.3455	56.2297	42.7361	72.464	14.8739	25.1635	19.0319	2954.5	Kcnb1	potassium voltage gated channel, Shab-related subfamily, member 1	2	167095969	167190155	protein_coding	transmembrane transport; protein homooligomerization; ion transport; transport; potassium ion transport; potassium ion transmembrane transport; regulation of ion transmembrane transport; exocytosis; action potential; protein targeting to plasma membrane; cellular response to glucose stimulus; positive regulation of norepinephrine secretion; positive regulation of catecholamine secretion; positive…	protein binding; ion channel activity; voltage-gated potassium channel activity; potassium channel activity; voltage-gated ion channel activity; ion channel binding; delayed rectifier potassium channel activity; protein heterodimerization activity; ubiquitin-like protein binding	membrane; integral component of membrane; plasma membrane; intracellular; cell junction; synapse; postsynaptic membrane; voltage-gated potassium channel complex; cell projection; dendrite; neuron projection; axon; sarcolemma; neuronal cell body membrane; perikaryon; lateral plasma membrane	-1.37131	0.000638296	0.00707151
ENSMUSG00000046380	544	529	44	212	52	446.022	458.527	48.3395	189.894	51.2973	76.2041	78.3405	8.25893	32.444	8.76427	5853	Jrk	jerky	15	74702301	74709535	protein_coding		DNA binding; nucleic acid binding; mRNA binding	nucleus; cytoplasm; intracellular ribonucleoprotein complex	-1.80454	0.000368416	0.00463968
ENSMUSG00000020737	6197	6808	2785	2857	1903	5080.88	5901.04	3059.67	2559.1	1877.28	7816.74	9078.52	4707.19	3937.07	2888.13	650	Jpt1	Jupiter microtubule associated homolog 1	11	115497353	115514387	protein_coding			nucleus; cytoplasm; nuclear membrane; nucleolus	-1.06798	0.00022324	0.0031685
ENSMUSG00000021690	2202	1554	498	1059	676	1805.41	1346.98	547.116	948.577	666.865	340.033	253.692	103.045	178.656	125.598	5309.5	Jmy	junction-mediating and regulatory protein	13	93430101	93499808	protein_coding	Arp2/3 complex-mediated actin nucleation; regulation of transcription from RNA polymerase II promoter; 'de novo' actin filament nucleation	actin binding; transcription coactivator activity	cell leading edge	-1.04413	0.00122585	0.0116922
ENSMUSG00000020387	387	492	87	155	74	317.299	426.456	95.5805	138.838	73	51.472	69.1793	15.505	22.5222	11.842	6164.5	Jade2	jade family PHD finger 2	11	51813455	51857653	protein_coding	protein ubiquitination; regulation of neurogenesis; positive regulation of neurogenesis; histone H4-K5 acetylation; histone H4-K8 acetylation; histone H3 acetylation; protein autoubiquitination; protein polyubiquitination; SMAD protein signal transduction; neuron projection extension; histone H4-K12 acetylation	transferase activity; metal ion binding; protein binding; ubiquitin protein ligase activity	nucleoplasm; extracellular exosome; histone acetyltransferase complex	-1.68983	3.47e-06	0.000115442
ENSMUSG00000023150	6637	6888	1998	2465	2405	5441.64	5970.38	2195.05	2207.97	2372.5	1641.52	1801.02	662.158	666.055	715.686	3315	Ivns1abp	influenza virus NS1A binding protein	1	151344477	151364422	protein_coding	negative regulation of intrinsic apoptotic signaling pathway	protein binding	nucleus; cytosol; cytoplasm; actin cytoskeleton; cytoskeleton	-1.29271	4.72e-10	5.92e-08
ENSMUSG00000069874	492	121	37	125	52	403.388	104.88	40.6492	111.966	51.2973	116.25	30.2249	11.7145	32.2669	14.7831	3470	Irgm2	immunity-related GTPase family M member 2	11	58199618	58222782	protein_coding	positive regulation of protein phosphorylation; defense response to bacterium; cellular response to lipopolysaccharide; autophagosome assembly; positive regulation of autophagy; positive regulation of peptidyl-threonine phosphorylation; protein destabilization; positive regulation of peptidyl-serine phosphorylation; regulation of protein complex assembly; innate immune response; protein stabiliza…	GTP binding; protein kinase binding; GTPase activity; protein serine/threonine kinase activator activity; CARD domain binding; BH3 domain binding	membrane; Golgi apparatus; cytosol; mitochondrion; Golgi membrane; endoplasmic reticulum membrane; symbiont-containing vacuole	-1.49048	0.00501675	0.0321382
ENSMUSG00000046879	1560	104	26	36	46	1279.03	90.1452	28.5643	32.2462	45.3784	566.195	39.9049	12.6447	14.2746	20.0878	2259	Irgm1	immunity-related GTPase family M member 1	11	48861968	48871683	protein_coding	autophagy; immune system process; innate immune response; defense response; positive regulation of interferon-gamma-mediated signaling pathway; cellular response to interferon-beta; autophagosome assembly; positive regulation of autophagosome maturation; autophagy of host cells involved in interaction with symbiont	hydrolase activity; nucleotide binding; GTP binding; GTPase activity	membrane; Golgi membrane; Golgi apparatus; plasma membrane; cytoplasmic vesicle; endosome; endoplasmic reticulum; lysosome; lysosomal membrane; late endosome membrane; autophagosome; cell projection; autophagosome membrane; late endosome; endoplasmic reticulum membrane; phagocytic cup; phagocytic vesicle membrane; autolysosome	-3.01826	3.16e-07	1.59e-05
ENSMUSG00000002325	1479	860	373	582	461	1212.62	745.431	409.787	521.314	454.77	505.049	310.467	170.674	217.124	189.409	2401	Irf9	interferon regulatory factor 9	14	55603571	55610030	protein_coding	regulation of transcription, DNA-templated; transcription, DNA-templated; type I interferon biosynthetic process	transcription factor activity, sequence-specific DNA binding; DNA binding; regulatory region DNA binding; core promoter binding; protein binding	nucleus; cytosol	-1.00903	0.00103567	0.0102323
ENSMUSG00000035161	4059	3149	618	1304	708	3327.95	2729.49	678.951	1168.03	698.432	1385.49	1136.34	282.661	486.274	290.771	2402	Ints6	integrator complex subunit 6	14	62676330	62761169	protein_coding	snRNA processing		nucleus; nucleoplasm; actin cytoskeleton; integrator complex	-1.70326	1.6e-07	8.99e-06
ENSMUSG00000071652	3577	4153	664	1449	1048	2932.76	3599.74	729.488	1297.91	1033.84	3656.81	4488.45	909.586	1618.34	1289.07	802	Ints5	integrator complex subunit 5	19	8888926	8897890	protein_coding	snRNA processing		membrane; integral component of membrane; nucleus; cytoplasm; nuclear membrane; integrator complex	-1.56406	6.73e-07	3.01e-05
ENSMUSG00000037035	385	203	59	140	73	315.659	175.956	64.8189	125.402	72.0135	74.1855	41.3529	15.2336	29.4717	16.9244	4255	Inhbb	inhibin beta-B	1	119415465	119422248	protein_coding	eye development; response to mechanical stimulus; cellular response to insulin stimulus; fat cell differentiation; positive regulation of apoptotic signaling pathway; positive regulation of pathway-restricted SMAD protein phosphorylation; regulation of MAPK cascade; SMAD protein signal transduction; cellular response to starvation; positive regulation of follicle-stimulating hormone secretion; oo…	growth factor activity; protein homodimerization activity; cytokine activity; hormone activity; transforming growth factor beta receptor binding	extracellular space; extracellular region; cell periphery; perinuclear region of cytoplasm	-1.30707	0.00170131	0.0149367
ENSMUSG00000034336	297	323	8	77	20	243.509	279.97	8.78901	68.9711	19.7297	75.157	86.4105	2.71266	21.2874	6.08942	3240	Ina	internexin neuronal intermediate filament protein, alpha	19	47014698	47025327	protein_coding	multicellular organism development; nervous system development; cell differentiation; cellular response to leukemia inhibitory factor; intermediate filament cytoskeleton organization; neurofilament cytoskeleton organization; substantia nigra development	protein binding; structural molecule activity	extracellular space; nucleoplasm; nuclear membrane; intermediate filament; neurofilament; intermediate filament cytoskeleton; myelin sheath; cytoplasmic ribonucleoprotein granule	-2.26411	5.08e-05	0.000992629
ENSMUSG00000026127	6034	6537	1689	2500	1596	4947.24	5666.14	1855.58	2239.32	1574.43	6649.52	7615.78	2494.06	3009.84	2116.17	744	Imp4	IMP4, U3 small nucleolar ribonucleoprotein	1	34439851	34449356	protein_coding	rRNA processing; ribosome biogenesis	RNA binding; snoRNA binding; rRNA primary transcript binding; snoRNP binding	nucleus; nucleolus; intracellular ribonucleoprotein complex; fibrillar center; small-subunit processome; Mpp10 complex	-1.4189	4.26e-08	2.88e-06
ENSMUSG00000031750	684	540	102	189	123	560.808	468.061	112.06	169.293	121.338	830.826	693.424	166.015	250.804	179.76	675	Il34	interleukin 34	8	110741829	110805924	protein_coding	immune system process; innate immune response; positive regulation of protein phosphorylation; positive regulation of cell proliferation; inflammatory response; positive regulation of macrophage differentiation; positive regulation of monocyte differentiation	cytokine activity; growth factor activity; macrophage colony-stimulating factor receptor binding	extracellular space; extracellular region	-1.81024	4.71e-09	4.26e-07
ENSMUSG00000017493	92	84	13	14	33	75.4303	72.8096	14.2821	12.5402	32.554	98.7954	95.3629	18.7061	16.4246	42.6379	763.5	Igfbp4	insulin-like growth factor binding protein 4	11	99041244	99054392	protein_coding	regulation of glucose metabolic process; regulation of cell growth; positive regulation of MAPK cascade; positive regulation of insulin-like growth factor receptor signaling pathway; regulation of growth; type B pancreatic cell proliferation; inflammatory response	insulin-like growth factor binding; growth factor binding; insulin-like growth factor I binding; insulin-like growth factor II binding	extracellular space; extracellular region	-1.55848	0.00167978	0.0147828
ENSMUSG00000020427	2012	783	237	265	116	1649.63	678.689	260.374	237.368	114.432	798.851	328.663	126.089	114.948	55.4152	2065	Igfbp3	insulin-like growth factor binding protein 3	11	7206086	7213923	protein_coding	positive regulation of catalytic activity; negative regulation of protein phosphorylation; regulation of glucose metabolic process; negative regulation of cell proliferation; regulation of cell growth; positive regulation of apoptotic process; protein phosphorylation; positive regulation of MAPK cascade; negative regulation of smooth muscle cell proliferation; osteoblast differentiation; positive…	insulin-like growth factor I binding; insulin-like growth factor binding; fibronectin binding; growth factor binding; insulin-like growth factor II binding; protein tyrosine phosphatase activator activity	extracellular space; extracellular region; nucleus; extracellular exosome; insulin-like growth factor ternary complex	-2.17036	9.1e-07	3.86e-05
ENSMUSG00000033581	11972	10661	3291	5068	3474	9815.77	9240.75	3615.58	4539.55	3427.05	13557.7	12763.5	4993.89	6270.1	4733.5	724	Igf2bp2	insulin-like growth factor 2 mRNA binding protein 2	16	22059009	22163299	protein_coding	transport; mRNA transport; regulation of translation	nucleic acid binding; RNA binding; mRNA binding; mRNA 3'-UTR binding; mRNA 5'-UTR binding	nucleus; cytosol; cytoplasm; cytoskeleton	-1.24759	2.23e-07	1.19e-05
ENSMUSG00000013415	47406	39775	9700	17002	9355	38867.9	34476.2	10656.7	15229.2	9228.58	56330.3	49965.5	15444.5	22071.3	13374.8	690	Igf2bp1	insulin-like growth factor 2 mRNA binding protein 1	11	95957163	96005940	protein_coding	transport; mRNA transport; negative regulation of translation; regulation of translation; RNA localization; regulation of mRNA stability involved in response to stress; pallium cell proliferation in forebrain; CRD-mediated mRNA stabilization; neuronal stem cell population maintenance	nucleic acid binding; RNA binding; mRNA binding; mRNA 3'-UTR binding; translation regulator activity; mRNA 5'-UTR binding	nucleus; nucleoplasm; cytosol; cytoplasm; intracellular ribonucleoprotein complex; cell projection; dendrite; dendritic spine; perinuclear region of cytoplasm; growth cone; axon; cytoplasmic stress granule; lamellipodium; filopodium; CRD-mediated mRNA stability complex	-1.54959	1.31e-07	7.59e-06
ENSMUSG00000048583	906	687	202	384	208	742.824	595.478	221.922	343.96	205.189	775.391	621.585	231.652	359.039	214.185	958	Igf2	insulin-like growth factor 2	7	142650766	142666816	protein_coding	positive regulation of protein phosphorylation; positive regulation of transcription from RNA polymerase II promoter; carbohydrate metabolic process; positive regulation of receptor activity; positive regulation of protein kinase B signaling; positive regulation of multicellular organism growth; glucose metabolic process; positive regulation of protein serine/threonine kinase activity; animal org…	growth factor activity; protein binding; hormone activity; insulin-like growth factor receptor binding; insulin receptor binding; receptor activator activity; protein serine/threonine kinase activator activity	extracellular region; extracellular space; extracellular exosome	-1.27629	9.68e-05	0.00166403
ENSMUSG00000028576	1814	1389	495	924	402	1487.29	1203.96	543.82	827.653	396.567	868.236	702.836	317.466	483.16	231.505	1713	Ift74	intraflagellar transport 74	4	94614491	94693229	protein_coding	cilium assembly; positive regulation of transcription from RNA polymerase II promoter; intraciliary transport; heart development; negative regulation of epithelial cell proliferation; cell projection organization; keratinocyte development; determination of left/right symmetry; non-motile cilium assembly; Notch signaling pathway; epidermis development; intraciliary transport involved in cilium ass…	chromatin binding; beta-tubulin binding	nucleus; cytoplasmic vesicle; intraciliary transport particle B; centrosome; cilium; cell projection	-1.08646	0.00207982	0.0172461
ENSMUSG00000053560	2319	2635	538	694	754	1901.33	2283.97	591.061	621.636	743.811	1249.23	1500.63	388.345	408.433	488.706	1522	Ier2	immediate early response 2	8	84661331	84662852	protein_coding	transcription from RNA polymerase II promoter; positive regulation of transcription from RNA polymerase II promoter; cell motility; neuron differentiation; response to fibroblast growth factor	DNA binding; RNA polymerase II regulatory region sequence-specific DNA binding; transcriptional activator activity, RNA polymerase II transcription regulatory region sequence-specific binding	nucleus; nucleoplasm; cytoplasm	-1.60787	1.21e-10	1.94e-08
ENSMUSG00000021379	332	374	133	108	175	272.205	324.176	146.117	96.7387	172.635	70.7209	84.2234	37.9624	25.1335	44.8519	3849	Id4	inhibitor of DNA binding 4	13	48261228	48266026	protein_coding	regulation of transcription, DNA-templated; positive regulation of transcription from RNA polymerase II promoter; transcription, DNA-templated; negative regulation of transcription, DNA-templated; positive regulation of gene expression; G1/S transition of mitotic cell cycle; negative regulation of transcription from RNA polymerase II promoter; cellular protein localization; brain development; cer…	protein binding; protein dimerization activity; RNA polymerase II transcription factor binding	nucleus; cytoplasm	-1.01381	0.00330727	0.0242015
ENSMUSG00000007872	884	721	107	161	64	724.786	624.949	117.553	144.212	63.1351	982.095	846.814	159.286	195.41	85.5489	738	Id3	inhibitor of DNA binding 3	4	136143497	136145755	protein_coding	regulation of transcription, DNA-templated; multicellular organism development; transcription, DNA-templated; negative regulation of transcription, DNA-templated; negative regulation of gene expression; negative regulation of transcription from RNA polymerase II promoter; heart development; rhythmic process; muscle organ development; circadian rhythm; odontogenesis; epithelial cell differentiatio…	protein binding; protein dimerization activity; transcription factor activity, sequence-specific DNA binding; protein domain specific binding; transcription factor binding; leptomycin B binding	nucleus; cytoplasm	-2.39021	1.67e-10	2.53e-08
ENSMUSG00000042745	396	384	164	168	86	324.678	332.844	180.175	150.482	84.8378	310.103	317.902	172.087	143.727	81.0294	1047	Id1	inhibitor of DNA binding 1	2	152736251	152737410	protein_coding	regulation of transcription, DNA-templated; multicellular organism development; transcription, DNA-templated; negative regulation of transcription, DNA-templated; negative regulation of gene expression; negative regulation of apoptotic process; negative regulation of transcription from RNA polymerase II promoter; negative regulation of DNA binding; heart development; protein destabilization; rhyt…	protein binding; protein dimerization activity; transcription factor activity, sequence-specific DNA binding; protein self-association; protein C-terminus binding; transcription factor binding; protein homodimerization activity; protein N-terminus binding; proteasome binding	nucleus; nucleoplasm; Golgi apparatus; cytoplasm; centrosome	-1.12898	0.00225105	0.0181881
ENSMUSG00000053414	2504	1844	219	514	663	2053.01	1598.34	240.599	460.405	654.04	409.865	319.094	48.0334	91.9155	130.573	5009	Hunk	hormonally upregulated Neu-associated kinase	16	90386397	90499553	protein_coding	protein phosphorylation; phosphorylation; intracellular signal transduction	protein kinase activity; ATP binding; transferase activity; nucleotide binding; kinase activity; protein serine/threonine kinase activity	cytoplasm; nucleus	-1.7911	7.81e-06	0.000225449
ENSMUSG00000049511	217	153	4	49	8	177.917	132.617	4.3945	43.8907	7.89189	59.3353	44.2279	1.46557	14.6376	2.63195	2998.5	Htr1b	5-hydroxytryptamine (serotonin) receptor 1B	9	81628291	81633828	protein_coding	chemical synaptic transmission; G-protein coupled receptor signaling pathway; signal transduction; bone remodeling; vasoconstriction; feeding behavior; behavior; cellular response to drug; regulation of behavior; response to drug; cellular response to temperature stimulus; negative regulation of cAMP biosynthetic process; G-protein coupled receptor internalization; adenylate cyclase-inhibiting se…	signal transducer activity; G-protein coupled receptor activity; neurotransmitter receptor activity; G-protein coupled serotonin receptor activity; drug binding; serotonin binding	membrane; integral component of membrane; plasma membrane; integral component of plasma membrane; cytoplasm	-2.11821	0.000381308	0.00474371
ENSMUSG00000015656	19181	32641	1226	1585	635	15726.4	28292.6	1346.92	1419.73	626.419	19097	34356.5	1635.6	1724.02	760.678	823.5	Hspa8	heat shock protein 8	9	40800984	40810087	protein_coding	regulation of transcription, DNA-templated; transcription, DNA-templated; mRNA processing; RNA splicing; negative regulation of transcription, DNA-templated; cellular protein complex disassembly; ATP metabolic process; regulation of protein stability; chaperone mediated protein folding requiring cofactor; regulation of cell cycle; protein folding; protein refolding; chaperone-mediated autophagy; …	protein binding; nucleotide binding; ATP binding; RNA binding; G-protein coupled receptor binding; ubiquitin protein ligase binding; enzyme binding; heat shock protein binding; cadherin binding; MHC class II protein complex binding; ATPase activity; ATPase activity, coupled; unfolded protein binding; phosphatidylserine binding; C3HC4-type RING finger domain binding	membrane; extracellular space; plasma membrane; nucleus; cytosol; cytoplasm; focal adhesion; extracellular exosome; extracellular matrix; lysosomal membrane; intracellular; blood microparticle; intracellular ribonucleoprotein complex; nucleolus; spliceosomal complex; ubiquitin ligase complex; melanosome; myelin sheath; Prp19 complex; lysosomal matrix; late endosome	-3.82075	2.12e-21	4.89e-18
ENSMUSG00000046093	135	69	18	13	16	110.686	59.8079	19.7753	11.6445	15.7838	184.476	99.6798	32.9588	19.4075	26.3063	600	Hpcal4	hippocalcin-like 4	4	123183227	123194701	protein_coding	regulation of molecular function; signal transduction	metal ion binding; calcium ion binding; calcium channel regulator activity; protein C-terminus binding; protein domain specific binding	intracellular	-2.04284	1.81e-05	0.000432943
ENSMUSG00000059208	13969	15228	4290	5947	4867	11453.1	13199.3	4713.11	5326.9	4801.23	7451.6	8587.72	3066.43	3465.78	3123.77	1537	Hnrnpm	heterogeneous nuclear ribonucleoprotein M	17	33646233	33686860	protein_coding	mRNA splicing, via spliceosome; mRNA processing; RNA splicing; alternative mRNA splicing, via spliceosome	nucleic acid binding; RNA binding; protein domain specific binding; protein binding	nucleus; nucleoplasm; membrane; extracellular exosome; extracellular matrix; intracellular ribonucleoprotein complex; spliceosomal complex; catalytic step 2 spliceosome; nuclear matrix; paraspeckles	-1.27017	4.62e-09	4.24e-07
ENSMUSG00000000568	13268	15283	3260	5637	6086	10878.4	13247	3581.52	5049.22	6003.75	9853.58	11999.1	3244.13	4573.57	5438.18	1104	Hnrnpd	heterogeneous nuclear ribonucleoprotein D	5	99955935	99978938	protein_coding	regulation of transcription, DNA-templated; transcription, DNA-templated; rhythmic process; regulation of mRNA stability; positive regulation of translation; regulation of circadian rhythm; circadian regulation of translation; regulation of telomere maintenance; liver development; brain development; positive regulation of gene expression; negative regulation of gene expression; cerebellum develop…	DNA binding; nucleic acid binding; RNA binding; protein binding; telomeric DNA binding; AT DNA binding; chromatin binding; mRNA binding; transcription factor binding; mRNA 3'-UTR AU-rich region binding; histone deacetylase binding	nucleus; nucleoplasm; cytoplasm; extracellular exosome; intracellular ribonucleoprotein complex; cytosol; viral nucleocapsid	-1.22278	4.64e-05	0.000927965
ENSMUSG00000007836	7262	8822	2671	3412	2884	5954.07	7646.74	2934.43	3056.23	2845.03	2223.33	2855.39	1095.75	1141.23	1062.37	2678	Hnrnpa0	heterogeneous nuclear ribonucleoprotein A0	13	58125879	58128556	protein_coding	inflammatory response; response to lipopolysaccharide; 3'-UTR-mediated mRNA stabilization	nucleic acid binding; RNA binding; protein kinase binding; AU-rich element binding	nucleus; nucleoplasm; intracellular ribonucleoprotein complex	-1.15838	6.07e-07	2.75e-05
ENSMUSG00000005413	14529	7250	3191	5487	3513	11912.2	6284.16	3505.72	4914.86	3465.53	10168.4	5364.2	2992.5	4195.36	2958.2	1171.5	Hmox1	heme oxygenase 1	8	75093621	75100589	protein_coding	protein homooligomerization; oxidation-reduction process; cellular response to heat; apoptotic process; response to oxidative stress; positive regulation of apoptotic process; positive regulation of I-kappaB kinase/NF-kappaB signaling; heme oxidation; negative regulation of extrinsic apoptotic signaling pathway via death domain receptors; cellular iron ion homeostasis; cellular response to arseni…	metal ion binding; protein homodimerization activity; oxidoreductase activity; signal transducer activity; heme oxygenase (decyclizing) activity; heme binding; phospholipase D activity; enzyme binding	nucleus; membrane; integral component of membrane; perinuclear region of cytoplasm; endoplasmic reticulum; endoplasmic reticulum membrane; intracellular membrane-bounded organelle; nucleolus; cytosol; caveola	-1.09923	0.00135867	0.0126005
ENSMUSG00000066456	144	74	31	38	21	118.065	64.1418	34.0574	34.0377	20.7162	175.953	95.5913	50.7562	50.7268	30.8736	671	Hmgn3	high mobility group nucleosomal binding domain 3	9	83109948	83146685	protein_coding	positive regulation of transcription from RNA polymerase II promoter; regulation of insulin secretion involved in cellular response to glucose stimulus; covalent chromatin modification; regulation of transcription from RNA polymerase II promoter; positive regulation of sequence-specific DNA binding transcription factor activity	nucleosomal DNA binding; chromatin binding; DNA binding	nucleus; chromatin	-1.38415	0.00224538	0.018165
ENSMUSG00000056758	5616	4995	683	1621	1117	4604.53	4329.57	750.362	1451.98	1101.91	1241.11	1167	202.254	391.368	297.009	3710	Hmga2	high mobility group AT-hook 2	10	120361275	120476469	protein_coding	regulation of transcription, DNA-templated; transcription from RNA polymerase II promoter; positive regulation of transcription from RNA polymerase II promoter; spermatogenesis; transcription, DNA-templated; cell cycle; chromosome condensation; cell division; negative regulation of transcription, DNA-templated; negative regulation of transcription from RNA polymerase II promoter; somatic stem cel…	DNA binding; protein binding; transcriptional activator activity, RNA polymerase II core promoter proximal region sequence-specific binding; DNA-(apurinic or apyrimidinic site) lyase activity; C2H2 zinc finger domain binding; core promoter binding; AT DNA binding; transcriptional repressor activity, RNA polymerase II core promoter proximal region sequence-specific binding; regulatory region DNA b…	nucleus; chromatin; nuclear chromosome; protein-DNA complex; senescence-associated heterochromatin focus; SMAD protein complex	-1.87562	7.36e-09	6.26e-07
ENSMUSG00000078249	260	1077	45	21	26	213.172	933.523	49.4382	18.8103	25.6486	244.184	1069.33	56.6302	21.5467	29.3799	873	Hmga1-rs1	high mobility group AT-hook I, related sequence 1	11	120762794	120764419	protein_coding	positive regulation of transcription from RNA polymerase II promoter; regulation of transcription, DNA-templated; transcription from RNA polymerase II promoter; spermatogenesis; transcription, DNA-templated; negative regulation of transcription, DNA-templated; negative regulation of cell proliferation; positive regulation of transcription, DNA-templated; base-excision repair; senescence-associate…	DNA binding; transcriptional activator activity, RNA polymerase II core promoter proximal region sequence-specific binding; transcription factor binding; enzyme binding; ligand-dependent nuclear receptor transcription coactivator activity; enhancer sequence-specific DNA binding; AT DNA binding; DNA-(apurinic or apyrimidinic site) lyase activity; retinoic acid receptor binding; peroxisome prolifer…	nucleus; chromosome; focal adhesion; chromatin; senescence-associated heterochromatin focus; RNA polymerase II transcription factor complex	-3.31874	3.33e-10	4.48e-08
ENSMUSG00000018102	164	168	43	54	60	134.463	145.619	47.2409	48.3693	59.1892	116.317	125.968	40.8658	41.842	51.2017	1156	Hist1h2bc	histone cluster 1, H2bc	13	23684199	23692908	protein_coding	antibacterial humoral response; defense response to Gram-positive bacterium; antimicrobial humoral immune response mediated by antimicrobial peptide; nucleosome assembly; innate immune response in mucosa	DNA binding; protein heterodimerization activity	extracellular space; nucleus; nucleoplasm; cytosol; nucleosome; chromosome; extracellular exosome	-1.32469	9.35e-05	0.00161345
ENSMUSG00000040289	83	61	19	17	15	68.0512	52.8736	20.8739	15.2274	14.7973	72.2412	56.1291	22.1591	16.165	15.7084	942	Hey1	hairy/enhancer-of-split related with YRPW motif 1	3	8663359	8667256	protein_coding	regulation of transcription, DNA-templated; transcription, DNA-templated; negative regulation of transcription from RNA polymerase II promoter; angiogenesis; Notch signaling pathway; negative regulation of Notch signaling pathway; negative regulation of transcription, DNA-templated; cellular response to glucocorticoid stimulus; negative regulation of transcription regulatory region DNA binding; n…	DNA binding; protein dimerization activity; transcription factor activity, protein binding; transcription factor activity, sequence-specific DNA binding; microsatellite binding	nucleus	-1.56553	0.00058578	0.0066162
ENSMUSG00000048878	5082	4042	1798	1522	2114	4166.7	3503.53	1975.33	1363.3	2085.43	1192.19	1002.44	565.187	390.071	596.69	3495	Hexim1	hexamethylene bis-acetamide inducible 1	11	103116231	103119725	protein_coding	regulation of transcription, DNA-templated; transcription, DNA-templated; negative regulation of transcription from RNA polymerase II promoter; negative regulation of transcription, DNA-templated; heart development; negative regulation of cyclin-dependent protein serine/threonine kinase activity; positive regulation of signal transduction by p53 class mediator	cyclin-dependent protein serine/threonine kinase inhibitor activity; protein binding; snRNA binding; 7SK snRNA binding	nucleus; nucleoplasm; cytoplasm	-1.02037	0.00034449	0.0043954
ENSMUSG00000022528	1688	1005	129	253	108	1383.98	871.114	141.723	226.619	106.541	2613.75	1645.16	267.654	427.987	201.21	529.5	Hes1	hairy and enhancer of split 1 (Drosophila)	16	30064384	30067796	protein_coding	positive regulation of cell proliferation; ventricular septum morphogenesis; outflow tract morphogenesis; positive regulation of transcription from RNA polymerase II promoter; regulation of transcription, DNA-templated; transcription, DNA-templated; negative regulation of transcription from RNA polymerase II promoter; negative regulation of transcription, DNA-templated; in utero embryonic develop…	DNA binding; protein dimerization activity; transcription factor activity, sequence-specific DNA binding; protein homodimerization activity; protein binding; sequence-specific DNA binding; chaperone binding; histone deacetylase binding; transcription factor binding; RNA polymerase II transcription factor activity, sequence-specific DNA binding; transcriptional repressor activity, RNA polymerase I…	nucleus; nucleoplasm; cytoplasm; intracellular	-2.55186	2.59e-11	5.42e-09
ENSMUSG00000025001	20733	29005	7786	12073	8602	16998.9	25141	8553.9	10814.1	8485.75	21779.5	32211.4	10959.5	13855.4	10872.2	780.5	Hells	helicase, lymphoid specific	19	38930915	38971051	protein_coding	regulation of transcription, DNA-templated; multicellular organism development; transcription, DNA-templated; negative regulation of apoptotic process; cell cycle; cell division; cellular response to leukemia inhibitory factor; urogenital system development; negative regulation of intrinsic apoptotic signaling pathway; DNA methylation; maintenance of DNA methylation; lymphocyte differentiation; c…	ATP binding; hydrolase activity; nucleotide binding; chromatin binding; helicase activity; protein binding	nucleus; chromosome, centromeric region; pericentric heterochromatin	-1.11511	7.59e-05	0.00136774
ENSMUSG00000042807	520	497	165	166	190	426.345	430.79	181.273	148.691	187.432	278.202	281.103	118.286	97.0251	122.305	1532.5	Hecw2	HECT, C2 and WW domain containing E3 ubiquitin protein ligase 2	1	53806876	54195168	protein_coding	proteasome-mediated ubiquitin-dependent protein catabolic process; protein ubiquitination; protein ubiquitination involved in ubiquitin-dependent protein catabolic process; regulation of mitotic metaphase/anaphase transition	transferase activity; ubiquitin-protein transferase activity; ubiquitin protein ligase activity; ligase activity	cytoplasm; cytoskeleton; mitotic spindle; spindle	-1.24669	3.08e-06	0.000105662
ENSMUSG00000031657	4086	5049	969	2117	913	3350.09	4376.37	1064.57	1896.26	900.662	1727.74	2257.03	549.03	977.956	464.498	1939	Heatr3	HEAT repeat containing 3	8	88137855	88172027	protein_coding	protein import into nucleus; ribosomal large subunit biogenesis	unfolded protein binding	intracellular	-1.44098	7.64e-05	0.00136956
ENSMUSG00000050107	2766	3319	684	1618	597	2267.83	2876.84	751.46	1449.29	588.932	807.056	1023.79	267.424	515.761	209.584	2810	Haspin	histone H3 associated protein kinase	11	73135485	73138294	protein_coding	protein phosphorylation; mitotic sister chromatid cohesion; intracellular signal transduction; protein localization to chromosome, centromeric region; regulation of spindle checkpoint; histone H3-T3 phosphorylation involved in chromosome passenger complex localization to kinetochore	protein kinase activity; ATP binding; histone kinase activity (H3-T3 specific)	nucleus; centrosome; spindle	-1.31045	0.000850482	0.00887772
ENSMUSG00000006930	12887	12814	2759	5235	2673	10566	11106.9	3031.11	4689.14	2636.88	10825.8	11380	3105.64	4804.45	2701.72	976	Hap1	huntingtin-associated protein 1	11	100347327	100356128	protein_coding	transport; autophagy; protein transport; exocytosis; regulation of exocytosis; cell projection organization; protein localization; positive regulation of neurogenesis; anterograde axonal transport; retrograde axonal transport; cerebellum development; hypothalamus cell differentiation; neurogenesis; positive regulation of inositol 1,4,5-trisphosphate-sensitive calcium-release channel activity; pos…	protein binding; ion channel binding; brain-derived neurotrophic factor binding	nucleus; cytosol; cytoplasm; cell junction; synapse; cytoplasmic vesicle; cytoskeleton; mitochondrion; nucleolus; endoplasmic reticulum; inclusion body; lysosome; axon cytoplasm; autophagosome; cell projection; centriole; axon; synaptic vesicle; centrosome	-1.53972	8.35e-07	3.62e-05
ENSMUSG00000085412	102	47	12	9	1	83.6292	40.7387	13.1835	8.06156	0.986486	204.974	99.8497	32.3125	19.7587	2.41786	408	Halr1	Hoxa adjacent long noncoding RNA 1	6	52102949	52113684	lincRNA				-2.09238	0.000518819	0.00602359
ENSMUSG00000020017	268	285	103	30	10	219.732	247.032	113.158	26.8719	9.86486	136.862	153.866	70.4818	16.7374	6.14442	1605.5	Hal	histidine ammonia lyase	10	93488768	93519304	protein_coding	histidine metabolic process; histidine catabolic process; histidine catabolic process to glutamate and formamide; histidine catabolic process to glutamate and formate	catalytic activity; lyase activity; histidine ammonia-lyase activity; ammonia-lyase activity	cytoplasm	-1.5774	0.00748975	0.0430634
ENSMUSG00000073409	89	157	20	16	23	72.9706	136.085	21.9725	14.3317	22.6892	47.5999	88.7701	14.333	9.34877	14.8005	1533	H2-Q6	histocompatibility 2, Q region locus 6	17	35424850	35430055	protein_coding	antigen processing and presentation of peptide antigen via MHC class I	RNA binding; peptide antigen binding; receptor binding; T cell receptor binding; beta-2-microglobulin binding; TAP binding	Golgi apparatus; cell surface; membrane; extracellular exosome; plasma membrane; endoplasmic reticulum; endoplasmic reticulum exit site; Golgi medial cisterna; MHC class I protein complex	-2.05163	7.92e-06	0.000227402
ENSMUSG00000035929	163	275	35	43	83	133.643	238.365	38.4519	38.5163	81.8784	60.899	108.619	17.5219	17.5513	37.3107	2194.5	H2-Q4	histocompatibility 2, Q region locus 4	17	35379617	35385290	protein_coding	antigen processing and presentation of peptide antigen via MHC class I	RNA binding; peptide antigen binding; receptor binding; T cell receptor binding; beta-2-microglobulin binding; TAP binding	Golgi apparatus; cell surface; membrane; extracellular exosome; plasma membrane; endoplasmic reticulum; endoplasmic reticulum exit site; Golgi medial cisterna; MHC class I protein complex	-1.54818	0.000619462	0.00689822
ENSMUSG00000091705	75	50	14	14	12	61.4921	43.339	15.3808	12.5402	11.8378	50.9884	35.9362	12.7535	10.3982	9.81578	1206	H2-Q2	histocompatibility 2, Q region locus 2	17	35342242	35346762	protein_coding	immune response; immune system process; antigen processing and presentation; multicellular organism growth; female pregnancy; antigen processing and presentation of peptide antigen via MHC class I	RNA binding; peptide antigen binding; receptor binding; T cell receptor binding; beta-2-microglobulin binding; TAP binding	membrane; integral component of membrane; Golgi apparatus; cell surface; extracellular exosome; plasma membrane; endoplasmic reticulum; endoplasmic reticulum exit site; Golgi medial cisterna; MHC class I protein complex	-1.65444	0.000557798	0.00636862
ENSMUSG00000024459	4040	4860	1418	1727	1597	3312.37	4212.55	1557.85	1546.92	1575.42	3373.09	4289.77	1586.41	1575.28	1604.3	982	H2-M5	histocompatibility 2, M region locus 5	17	36984061	36989537	protein_coding	antigen processing and presentation of peptide antigen via MHC class I	receptor binding; peptide antigen binding	membrane; integral component of membrane; plasma membrane	-1.21955	1.27e-07	7.41e-06
ENSMUSG00000049932	2910	4790	1323	1535	1304	2385.89	4151.88	1453.48	1374.94	1286.38	1723.91	2999.91	1050.2	993.456	929.464	1384	H2afx	H2A histone family, member X	9	44334694	44336077	protein_coding	chromatin silencing; spermatogenesis; DNA repair; cellular response to DNA damage stimulus; cell cycle; DNA recombination; meiotic cell cycle; double-strand break repair via homologous recombination	DNA binding; protein heterodimerization activity; protein binding; histone binding; enzyme binding; damaged DNA binding	nucleus; nucleoplasm; nucleosome; chromosome; extracellular exosome; nuclear speck; nuclear chromatin; site of double-strand break; centrosome; chromatin; condensed nuclear chromosome; XY body; male germ cell nucleus; chromosome, telomeric region; replication fork	-1.17101	0.00012594	0.00203324
ENSMUSG00000022668	437	330	94	200	66	358.294	286.038	103.271	179.146	65.1081	454.976	363.222	131.138	227.487	82.6769	787.5	Gtpbp8	GTP-binding protein 8 (putative)	16	44736768	44746363	protein_coding		metal ion binding; nucleotide binding; GTP binding	mitochondrion	-1.28732	0.00239529	0.01906
ENSMUSG00000029864	57	35	12	11	10	46.734	30.3373	13.1835	9.85302	9.86486	49.3756	32.0521	13.9287	10.4099	10.4225	946.5	Gstk1	glutathione S-transferase kappa 1	6	42245935	42250447	protein_coding	oxidation-reduction process; cellular oxidant detoxification; glutathione metabolic process; epithelial cell differentiation	transferase activity; glutathione transferase activity; protein disulfide oxidoreductase activity; receptor binding; glutathione peroxidase activity	membrane; extracellular exosome; intracellular; mitochondrion; mitochondrial inner membrane; peroxisome; mitochondrial matrix	-1.4507	0.00497306	0.031936
ENSMUSG00000024211	99	122	5	27	41	81.1695	105.747	5.49313	24.1847	40.4459	28.6818	37.3665	1.94104	8.54582	14.2918	2830	Grm8	glutamate receptor, metabotropic 8	6	27275119	28135178	protein_coding	G-protein coupled receptor signaling pathway; signal transduction; adenylate cyclase-inhibiting G-protein coupled glutamate receptor signaling pathway; negative regulation of cAMP biosynthetic process; sensory perception of smell; response to stimulus; chemical synaptic transmission; synaptic transmission, glutamatergic; regulation of synaptic transmission, glutamatergic	signal transducer activity; G-protein coupled receptor activity; glutamate receptor activity; group III metabotropic glutamate receptor activity	membrane; integral component of membrane; plasma membrane; integral component of plasma membrane; presynaptic membrane	-1.49196	0.00787151	0.0447142
ENSMUSG00000019312	1049	917	197	463	142	860.069	794.838	216.429	414.722	140.081	524.592	484.805	132.009	252.957	85.4413	1639.5	Grb7	growth factor receptor bound protein 7	11	98446394	98455373	protein_coding	signal transduction; positive regulation of signal transduction; negative regulation of translation; positive regulation of cell migration; stress granule assembly	RNA binding; lipid binding; protein kinase binding; SH3/SH2 adaptor activity; identical protein binding; protein binding; phosphatidylinositol binding	membrane; plasma membrane; cytosol; cytoplasm; cell junction; focal adhesion; cell projection; cytoplasmic stress granule	-1.47642	0.00046122	0.00548968
ENSMUSG00000023170	1550	1159	362	688	435	1270.84	1004.6	397.703	616.261	429.121	1096.49	866.78	343.143	531.718	370.251	1159	Gps2	G protein pathway suppressor 2	11	69913888	69916591	protein_coding	negative regulation of transcription from RNA polymerase II promoter; negative regulation of JNK cascade	protein binding; transcription corepressor activity	nucleus; transcriptional repressor complex	-1.16035	0.000127595	0.00205635
ENSMUSG00000037661	903	1018	176	505	360	740.364	882.382	193.358	452.343	355.135	380.357	453.317	99.3363	232.388	182.448	1946.5	Gpr160	G protein-coupled receptor 160	3	30855950	30897192	protein_coding	signal transduction; G-protein coupled receptor signaling pathway	signal transducer activity; G-protein coupled receptor activity	membrane; integral component of membrane; plasma membrane; receptor complex	-1.1535	0.00220103	0.0179084
ENSMUSG00000028069	2520	2547	508	1318	455	2066.13	2207.69	558.102	1180.57	448.851	1267.57	1354.41	342.394	724.276	275.369	1630	Gpatch4	G patch domain containing 4	3	88043108	88055993	protein_coding	hematopoietic progenitor cell differentiation	nucleic acid binding; RNA binding		-1.37363	0.000699219	0.00756543
ENSMUSG00000028850	736	703	236	299	297	603.442	609.347	259.276	267.823	292.986	488.222	492.999	209.77	216.685	237.044	1236	Gpatch3	G patch domain containing 3	4	133574745	133584243	protein_coding		nucleic acid binding		-1.1	3.67e-06	0.00012114
ENSMUSG00000027669	664	807	158	147	331	544.41	699.492	173.583	131.672	326.527	229.467	294.833	73.1646	55.4993	137.63	2372.5	Gnb4	guanine nucleotide binding protein (G protein), beta 4	3	32580332	32616585	protein_coding	signal transduction; G-protein coupled receptor signaling pathway; substantia nigra development	signal transducer activity; GTPase activity; protein complex binding	extracellular exosome; lysosomal membrane; myelin sheath; heterotrimeric G-protein complex	-1.38336	0.000630119	0.00699007
ENSMUSG00000096403	461	897	38	15	15	377.971	777.502	41.7478	13.4359	14.7973	448.364	922.304	49.5229	15.9382	17.5531	843	Gm9825	predicted gene 9825	6	7982541	7983383	processed_pseudogene				-3.85974	1.48e-15	1.01e-12
ENSMUSG00000067547	977	645	63	36	273	801.037	559.073	69.2134	32.2462	269.311	978.067	682.629	84.5097	39.3727	328.829	819	Gm7666	predicted pseudogene 7666	15	6653923	6654741	transcribed_processed_pseudogene				-1.83634	0.00112792	0.0109277
ENSMUSG00000070637	353	220	22	39	5	289.423	190.692	24.1698	34.9334	4.93243	319.804	210.709	26.7069	38.6005	5.4502	905	Gm694	predicted gene 694	4	141432672	141436105	protein_coding				-2.73635	2.79e-07	1.45e-05
ENSMUSG00000090744	823	844	95	396	95	674.773	731.563	104.369	354.709	93.7162	688.193	746.112	106.445	361.763	95.58	980.5	Gm6871	predicted gene 6871	7	41545674	41573662	protein_coding	regulation of transcription, DNA-templated	metal ion binding; nucleic acid binding	intracellular	-1.58918	0.00125076	0.0118623
ENSMUSG00000021908	77	82	22	31	27	63.1319	71.076	24.1698	27.7676	26.6351	33.6165	37.8466	12.87	14.7857	14.1827	1878	Gm6768	predicted gene 6768	12	119260978	119262855	processed_pseudogene				-1.19596	0.0033688	0.0245012
ENSMUSG00000072761	159	151	24	66	28	130.363	130.884	26.367	59.1181	27.6216	267.961	269.032	54.1974	121.517	56.7762	486.5	Gm6712	predicted gene 6712	17	17294443	17319511	lincRNA				-1.5394	0.000498964	0.00583718
ENSMUSG00000091273	109	80	2	8	23	89.3685	69.3424	2.19725	7.16583	22.6892	127.669	99.0606	3.13893	10.2369	32.4131	700	Gm6673	predicted gene 6673	5	17223710	17227934	unprocessed_pseudogene				-2.03121	0.00058688	0.0066162
ENSMUSG00000097833	69	102	12	17	17	56.5727	88.4116	13.1835	15.2274	16.7703	56.7999	88.7667	13.2365	15.2885	16.8376	996	Gm5976	predicted gene 5976	1	52503234	52504229	processed_pseudogene				-1.9221	2.89e-05	0.000634767
ENSMUSG00000093847	208	137	20	19	54	170.538	118.749	21.9725	17.0188	53.2703	148.876	103.666	19.1816	14.8571	46.5039	1145.5	Gm5039	predicted gene 5039	12	88320122	88324026	protein_coding	translation; translational initiation	RNA binding; translation initiation factor activity		-1.8388	0.000184096	0.00271534
ENSMUSG00000104554	101	22	4	12	0	82.8093	19.0692	4.3945	10.7487	0	91.502	21.0709	4.85581	11.8771	0	905	Gm4610	predicted gene 4610	3	122377097	122391811	antisense_RNA				-1.82625	0.00452865	0.0298322
ENSMUSG00000103009	168	110	17	32	21	137.742	95.3458	18.6766	28.6633	20.7162	70.8915	49.0715	9.61227	14.7521	10.662	1943	Gm4430	predicted gene 4430	2	129197252	129199194	TEC				-2.06987	7.26e-07	3.23e-05
ENSMUSG00000104728	60	56	7	20	13	49.1936	48.5397	7.69038	17.9146	12.8243	36.0922	35.6124	5.64225	13.1435	9.40889	1363	Gm42462	predicted gene 42462	5	43752909	43754271	TEC				-1.55471	0.00209031	0.0172752
ENSMUSG00000110631	2950	3691	359	1395	823	2418.69	3199.29	394.407	1249.54	811.878	706.186	934.098	115.155	364.83	237.045	3425	Gm42047	predicted gene, 42047	8	121833247	121841178	lincRNA				-1.55354	0.000260104	0.00355488
ENSMUSG00000102171	138	94	15	33	46	113.145	81.4774	16.4794	29.559	45.3784	44.2666	31.8769	6.44734	11.5646	17.7537	2556	Gm37874	predicted gene, 37874	14	47737339	47739894	TEC				-1.40168	0.00295055	0.0222113
ENSMUSG00000094942	1838	2416	243	1150	530	1506.97	2094.14	266.966	1030.09	522.838	898.608	1248.74	159.193	614.244	311.77	1677	Gm3604	predicted gene 3604	13	62368328	62383177	protein_coding	regulation of transcription, DNA-templated	metal ion binding; nucleic acid binding; transcription factor activity, sequence-specific DNA binding	intracellular	-1.32965	0.00394636	0.0274149
ENSMUSG00000101549	128	131	37	40	10	104.946	113.548	40.6492	35.8291	9.86486	292.33	316.29	113.229	99.8026	27.4787	359	Gm29630	predicted gene 29630	1	132274716	132280411	lincRNA				-1.55323	0.00231579	0.0186121
ENSMUSG00000098211	83	129	19	49	20	68.0512	111.815	20.8739	43.8907	19.7297	48.5387	79.7537	14.8887	31.3058	14.0726	1402	Gm27045	predicted gene, 27045	8	121542080	121543481	bidirectional_promoter_lncRNA				-1.38576	0.00405765	0.0279041
ENSMUSG00000097994	112	89	18	37	30	91.8281	77.1435	19.7753	33.142	29.5946	79.7812	67.023	17.1809	28.7941	25.7121	1151	Gm26982	predicted gene, 26982	6	113714971	113716121	antisense_RNA				-1.41416	0.0007358	0.00788259
ENSMUSG00000097248	56	74	6	3	7	45.9141	64.1418	6.59176	2.68719	6.9054	67.3227	94.0495	9.66533	3.94016	10.1252	682	Gm2694	predicted gene 2694	8	87460469	87525554	lincRNA				-2.58109	1.87e-06	7.01e-05
ENSMUSG00000098010	215	107	4	6	15	176.277	92.7455	4.3945	5.37437	14.7973	177.52	93.3993	4.42548	5.41226	14.9016	993	Gm21542	predicted gene, 21542	19	23666591	23667583	processed_pseudogene				-3.18724	1.1e-09	1.23e-07
ENSMUSG00000094462	66	68	4	14	16	54.113	58.9411	4.3945	12.5402	15.7838	439.943	479.196	35.7277	101.953	128.323	123	Gm21028	predicted gene, 21028	7	42578466	42578588	protein_coding		nucleic acid binding		-1.85409	0.000469343	0.00555895
ENSMUSG00000095193	1429	1855	148	637	183	1171.63	1607.88	162.597	570.579	180.527	745.311	1022.82	103.433	362.964	114.839	1572	Gm20939	predicted gene, 20939	17	94873986	94877497	protein_coding	regulation of transcription, DNA-templated	metal ion binding; nucleic acid binding	intracellular	-1.82734	0.000139747	0.00220403
ENSMUSG00000092390	479	617	45	162	54	392.729	534.804	49.4382	145.108	53.2703	279.324	380.372	35.1623	103.206	37.8878	1406	Gm20541	predicted gene 20541	17	38009647	38012396	unprocessed_pseudogene				-2.11321	4.52e-06	0.000142923
ENSMUSG00000092247	23	38	5	1	3	18.8576	32.9377	5.49313	0.895729	2.95946	44.9525	78.5165	13.0945	2.13523	7.05473	419.5	Gm20426	predicted gene 20426	6	90131441	90232817	transcribed_processed_pseudogene				-1.93136	0.00192449	0.0163519
ENSMUSG00000109765	152	264	26	105	19	124.624	228.83	28.5643	94.0515	18.7432	84.8937	155.879	19.458	64.0678	12.7679	1468	Gm18227	predicted gene, 18227	9	22167479	22170652	unprocessed_pseudogene				-1.45749	0.00784408	0.0446087
ENSMUSG00000097604	124	127	35	38	63	101.667	110.081	38.4519	34.0377	62.1486	46.8727	50.752	17.7279	15.6928	28.6531	2169	Gm17322	predicted gene, 17322	9	57998041	58007451	lincRNA				-1.09351	0.0070611	0.0413813
ENSMUSG00000091834	90	92	7	15	17	73.7905	79.7438	7.69038	13.4359	16.7703	100.191	108.274	10.4418	18.2429	22.7702	736.5	Gm17177	predicted gene 17177	13	3082188	3123373	transcribed_unprocessed_pseudogene				-2.18149	3.49e-06	0.000115662
ENSMUSG00000091594	2586	2620	237	1394	593	2120.25	2270.96	260.374	1248.65	584.986	1117.09	1196.5	137.184	657.874	308.212	1898	Gm17067	predicted gene 17067	7	42705469	42727017	protein_coding	regulation of transcription, DNA-templated	metal ion binding; nucleic acid binding; transcription factor activity, sequence-specific DNA binding	intracellular	-1.37073	0.00462687	0.0302824
ENSMUSG00000096981	91	52	8	20	15	74.6104	45.0726	8.78901	17.9146	14.7973	75.288	45.4819	8.86883	18.0773	14.9317	991	Gm16845	predicted gene, 16845	9	22071002	22086122	antisense_RNA				-1.71312	0.000624098	0.00692745
ENSMUSG00000083576	292	291	30	156	84	239.409	252.233	32.9588	139.734	82.8648	217.645	229.303	29.9625	127.031	75.3317	1100	Gm16411	predicted gene 16411	X	62255048	62256147	processed_pseudogene				-1.26363	0.00906685	0.0492533
ENSMUSG00000090039	91	104	11	36	33	74.6104	90.1452	12.0849	32.2462	32.554	36.096	43.6116	5.84658	15.6005	15.7494	2067	Gm15894	predicted gene 15894	8	110754992	110758970	antisense_RNA				-1.39329	0.00380597	0.0267215
ENSMUSG00000081426	35	39	10	9	3	28.6963	33.8044	10.9863	8.06156	2.95946	114.785	135.218	43.945	32.2462	11.8378	250	Gm15714	predicted gene 15714	16	16849449	16849698	processed_pseudogene				-1.51786	0.00855817	0.0472506
ENSMUSG00000080242	436	660	27	14	22	357.474	572.075	29.6629	12.5402	21.7027	768.761	1230.27	63.7912	26.9682	46.6725	465	Gm15487	predicted gene 15487	6	37806086	37806550	processed_pseudogene				-3.94116	9.82e-22	2.59e-18
ENSMUSG00000078902	549	514	145	221	179	450.122	445.525	159.301	197.956	176.581	151.251	149.706	53.5285	66.5175	59.335	2976	Gm14443	predicted gene 14443	2	175166255	175175871	protein_coding	regulation of transcription, DNA-templated	metal ion binding; nucleic acid binding; transcription factor activity, sequence-specific DNA binding	intracellular	-1.2648	1.26e-06	5.03e-05
ENSMUSG00000078868	372	568	38	88	33	305.001	492.331	41.7478	78.8241	32.554	192.916	311.405	26.4059	49.8571	20.5908	1581	Gm14412	predicted gene 14412	2	177314520	177324307	protein_coding	regulation of transcription, DNA-templated	metal ion binding; nucleic acid binding; transcription factor activity, sequence-specific DNA binding	intracellular	-2.58943	1.36e-09	1.48e-07
ENSMUSG00000082765	45	51	6	12	4	36.8952	44.2058	6.59176	10.7487	3.94594	40.3668	48.3652	7.21199	11.7601	4.31723	914	Gm14411	predicted gene 14411	2	177125463	177127709	unprocessed_pseudogene				-1.90337	0.000546952	0.00626345
ENSMUSG00000078872	322	313	25	76	32	264.006	271.302	27.4656	68.0754	31.5676	274.863	282.459	28.5952	70.8749	32.8658	960.5	Gm14401	predicted gene 14401	2	177074320	177087347	protein_coding	regulation of transcription, DNA-templated	nucleic acid binding; metal ion binding; transcription factor activity, sequence-specific DNA binding	intracellular	-2.31879	5.48e-08	3.49e-06
ENSMUSG00000078864	93	108	27	47	27	76.2502	93.6123	29.6629	42.0992	26.6351	70.9964	87.1623	27.6191	39.1986	24.7999	1074	Gm14322	predicted gene 14322	2	177759288	177770472	protein_coding	regulation of transcription, DNA-templated	metal ion binding; nucleic acid binding; transcription factor activity, sequence-specific DNA binding	intracellular	-1.20568	0.00334127	0.0243587
ENSMUSG00000078877	318	353	99	189	96	260.726	305.973	108.764	169.293	94.7027	214.943	252.245	89.6653	139.565	78.0731	1213	Gm14295	predicted gene 14295	2	176798612	176811223	protein_coding	regulation of transcription, DNA-templated	nucleic acid binding; metal ion binding	intracellular	-1.08351	0.00212867	0.0174882
ENSMUSG00000085682	27	46	6	10	9	22.1371	39.8719	6.59176	8.95729	8.87838	36.6509	66.0131	10.9135	14.8299	14.6993	604	Gm14267	predicted gene 14267	2	166502101	166505584	lincRNA				-1.45295	0.00875592	0.0480169
ENSMUSG00000079009	484	548	97	169	105	396.829	474.996	106.567	151.378	103.581	247.014	295.671	66.3347	94.2285	64.4762	1606.5	Gm14139	predicted gene 14139	2	150181755	150193279	protein_coding	regulation of transcription, DNA-templated	nucleic acid binding; metal ion binding; transcription factor activity, sequence-specific DNA binding	intracellular	-1.73041	2.78e-08	2e-06
ENSMUSG00000079008	674	650	113	244	180	552.609	563.407	124.145	218.558	177.568	183.104	186.682	41.1348	72.4181	58.8362	3018	Gm14124	predicted gene 14124	2	150257517	150270300	protein_coding	regulation of transcription, DNA-templated	metal ion binding; DNA binding; nucleic acid binding; transcription factor activity, sequence-specific DNA binding	intracellular	-1.56451	1.11e-06	4.52e-05
ENSMUSG00000075391	159	307	14	15	15	130.363	266.102	15.3808	13.4359	14.7973	234.889	479.462	27.7131	24.2089	26.6618	555	Gm13443	predicted gene 13443	2	35340409	35340963	processed_pseudogene				-3.25434	1.69e-13	6.36e-11
ENSMUSG00000082082	3407	4129	243	769	1497	2793.38	3578.94	266.966	688.815	1476.77	1773.57	2272.34	169.502	437.343	937.632	1575	Gm13230	predicted gene 13230	4	145446740	145450888	transcribed_unprocessed_pseudogene				-1.6067	0.00137246	0.0126965
ENSMUSG00000078502	864	968	207	378	456	708.389	839.043	227.416	338.585	449.838	283.582	335.886	91.0391	135.543	180.079	2498	Gm13212	predicted gene 13212	4	145585166	145625345	protein_coding	regulation of transcription, DNA-templated	metal ion binding; nucleic acid binding	intracellular	-1.0918	0.00149429	0.0135782
ENSMUSG00000083679	203	634	41	21	29	166.439	549.539	45.0437	18.8103	28.6081	145.234	479.528	39.3051	16.4139	24.9634	1146	Gm12892	predicted gene 12892	4	122008193	122009338	processed_pseudogene				-2.89377	7.75e-09	6.52e-07
ENSMUSG00000087332	118	97	15	35	7	96.7475	84.0777	16.4794	31.3505	6.9054	273.298	237.508	46.5519	88.5607	19.5068	354	Gm12690	predicted gene 12690	4	99569500	99573011	lincRNA				-1.81644	0.000573465	0.00650379
ENSMUSG00000101316	130	103	23	62	26	106.586	89.2784	25.2684	55.5352	25.6486	111.259	93.1925	26.3762	57.9699	26.7731	958	Gm12663	predicted gene 12663	11	16635109	16636066	processed_pseudogene				-1.23929	0.00670758	0.0397517
ENSMUSG00000084034	299	193	9	10	1	245.148	167.289	9.88763	8.95729	0.986486	643.434	439.078	25.9518	23.5099	2.5892	381	Gm12617	predicted gene 12617	11	60692695	60693075	processed_pseudogene				-3.9707	7.73e-15	4.46e-12
ENSMUSG00000082454	225	203	39	73	40	184.476	175.956	42.8464	65.3882	39.4594	99.8248	95.2145	23.1853	35.3832	21.3525	1848	Gm12183	predicted gene 12183	11	48751867	48753714	processed_pseudogene				-1.69712	3.45e-06	0.000114923
ENSMUSG00000083068	391	115	6	1	2	320.579	99.6798	6.59176	0.895729	1.97297	553.676	172.158	11.3847	1.54703	3.40755	579	Gm11800	predicted gene 11800	4	8118620	8119736	processed_pseudogene				-4.36334	1.56e-14	7.18e-12
ENSMUSG00000075611	200	105	13	14	3	163.979	91.0119	14.2821	12.5402	2.95946	437.277	242.699	38.0857	33.4405	7.89189	375	Gm11545	predicted gene 11545	11	94756976	94757763	unprocessed_pseudogene				-2.90304	3.6e-08	2.47e-06
ENSMUSG00000081007	158	81	7	6	4	129.543	70.2092	7.69038	5.37437	3.94594	350.117	189.755	20.7848	14.5253	10.6647	370	Gm11543	predicted gene 11543	11	94828186	94828930	unprocessed_pseudogene				-3.32285	6.55e-11	1.16e-08
ENSMUSG00000081123	36	38	5	11	7	29.5162	32.9377	5.49313	9.85302	6.9054	59.5084	66.4066	11.0749	19.865	13.9222	496	Gm11469	predicted gene 11469	2	166500273	166500768	processed_pseudogene				-1.57441	0.00406925	0.0279526
ENSMUSG00000074807	45	57	6	12	17	36.8952	49.4065	6.59176	10.7487	16.7703	32.5642	43.6068	5.81797	9.48698	14.8016	1133	Gm10762	predicted gene 10762	2	128966593	128967725	protein_coding				-1.50451	0.00451697	0.0297958
ENSMUSG00000073000	736	883	112	233	55	603.442	765.367	123.046	208.705	54.2567	705.78	895.166	143.914	244.099	63.4582	855	Gm10451	predicted gene 10451	12	76444497	76451336	lincRNA				-2.05051	8.32e-06	0.00023748
ENSMUSG00000071952	123	117	12	51	32	100.847	101.413	13.1835	45.6822	31.5676	806.776	811.306	105.468	365.457	252.54	125	Gm10351	predicted gene 10351	7	43099719	43099843	TEC				-1.43621	0.00320488	0.0236353
ENSMUSG00000069117	8080	14308	491	125	84	6624.74	12401.9	539.425	111.966	82.8648	11808.8	22106.8	961.542	199.583	147.709	561	Gm10260	predicted gene 10260	13	97760072	97760632	protein_coding	translation; ribosome biogenesis	nucleic acid binding; structural constituent of ribosome; RNA binding	intracellular; ribosome; intracellular ribonucleoprotein complex; cytosol; small ribosomal subunit	-4.01416	4.77e-13	1.63e-10
ENSMUSG00000066554	190	215	60	86	76	155.78	186.358	65.9176	77.0327	74.9729	105.328	126.003	44.569	52.0843	50.6916	1479	Gm10167	predicted pseudogene 10167	5	148182899	148184377	processed_pseudogene				-1.14636	0.000301232	0.00398694
ENSMUSG00000110444	786	1278	202	563	340	644.437	1107.75	221.922	504.295	335.405	325.473	559.467	112.082	254.695	169.397	1980	Gm10033	predicted gene 10033	8	69366510	69395539	transcribed_unprocessed_pseudogene				-1.16061	0.003673	0.0260658
ENSMUSG00000034520	5050	5801	1974	2157	1277	4140.47	5028.19	2168.69	1932.09	1259.74	2175.76	2642.25	1139.62	1015.28	661.977	1903	Gjc1	gap junction protein, gamma 1	11	102799579	102819700	protein_coding	ion transmembrane transport; vasculogenesis; heart development; cardiac muscle tissue development; cell communication; chemical synaptic transmission; cell development; visual perception; cell-cell signaling; gap junction assembly; AV node cell to bundle of His cell communication by electrical coupling	protein binding; ion channel activity; gap junction channel activity involved in AV node cell-bundle of His cell electrical coupling	membrane; integral component of membrane; plasma membrane; cell junction; connexin complex; gap junction	-1.26952	3.85e-05	0.000805897
ENSMUSG00000046352	154	167	32	17	2	126.264	144.752	35.156	15.2274	1.97297	52.4787	60.1631	14.6118	6.32892	0.820022	2406	Gjb2	gap junction protein, beta 2	14	57098600	57104702	protein_coding	transmembrane transport; cell communication; sensory perception of sound; cell-cell signaling; response to ischemia; female pregnancy; aging; gap junction assembly; response to estradiol; response to lipopolysaccharide; response to retinoic acid; response to progesterone; cellular response to oxidative stress; response to human chorionic gonadotropin; response to antibiotic; decidualization; inne…	protein binding; gap junction channel activity	membrane; integral component of membrane; plasma membrane; cell junction; connexin complex; gap junction; cytoplasm; cytosol; lateral plasma membrane; cell body; perinuclear region of cytoplasm; astrocyte projection	-2.0726	0.000488403	0.00572453
ENSMUSG00000050953	11254	9552	3409	4419	4499	9227.09	8279.49	3745.22	3958.22	4438.2	5284.7	4741.97	2145.03	2267.02	2541.93	1746	Gja1	gap junction protein, alpha 1	10	56377330	56402513	protein_coding	osteoblast differentiation; positive regulation of gene expression; negative regulation of gene expression; in utero embryonic development; heart development; regulation of heart contraction; signal transduction; cell communication; cell-cell signaling; adult heart development; lens development in camera-type eye; ion transmembrane transport; embryonic digit morphogenesis; positive regulation of …	protein binding; transmembrane transporter activity; receptor binding; signal transducer activity; scaffold protein binding; beta-tubulin binding; gap junction channel activity; ion transmembrane transporter activity; gap junction channel activity involved in cardiac conduction electrical coupling; gap junction channel activity involved in cell communication by electrical coupling; protein tyrosi…	membrane; integral component of membrane; plasma membrane; Golgi apparatus; cytosol; cytoplasm; cell junction; focal adhesion; cell-cell junction; extracellular exosome; endoplasmic reticulum; lateral plasma membrane; mitochondrion; intercalated disc; apical plasma membrane; contractile fiber; connexin complex; intermediate filament; gap junction; fascia adherens; mitochondrial outer membrane; ly…	-1.07054	1.06e-06	4.36e-05
ENSMUSG00000027573	4831	3945	1312	2287	1557	3960.91	3419.45	1441.4	2048.53	1535.96	2393.3	2066.13	870.935	1237.78	928.072	1655	Gid8	GID complex subunit 8	2	180710117	180718733	protein_coding			nucleus; nucleoplasm; cell junction	-1.07956	5.13e-05	0.000999338
ENSMUSG00000051235	1751	1929	194	604	212	1435.63	1672.02	213.133	541.02	209.135	928.913	1081.86	137.906	350.062	135.319	1545.5	Gen1	GEN1, Holliday junction 5' flap endonuclease	12	11238920	11265801	protein_coding	nucleic acid phosphodiester bond hydrolysis; DNA repair; cellular response to DNA damage stimulus; double-strand break repair via homologous recombination; regulation of centrosome duplication; positive regulation of mitotic cell cycle spindle assembly checkpoint; resolution of recombination intermediates; resolution of mitotic recombination intermediates	metal ion binding; hydrolase activity; DNA binding; catalytic activity; nuclease activity; endonuclease activity; crossover junction endodeoxyribonuclease activity	nucleus; extracellular exosome; centrosome	-1.99166	2.63e-06	9.29e-05
ENSMUSG00000050973	840	864	141	425	159	688.711	748.898	154.906	380.685	156.851	164.409	178.777	36.9793	90.8772	37.4436	4189	Gdpgp1	GDP-D-glucose phosphorylase 1	7	80232865	80242061	protein_coding	positive regulation of GTPase activity; glucose metabolic process	transferase activity; hydrolase activity; nucleotide binding; guanyl-nucleotide exchange factor activity; nucleotidyltransferase activity; GDP-D-glucose phosphorylase activity	cytoplasm	-1.43743	0.000588458	0.00662356
ENSMUSG00000091387	826	413	29	172	48	677.233	357.98	31.8602	154.065	47.3513	133.13	70.3716	6.26305	30.2861	9.3083	5087	Gcnt4	glucosaminyl (N-acetyl) transferase 4, core 2 (beta-1,6-N-acetylglucosaminyltransferase)	13	96924689	96950906	protein_coding	protein glycosylation; thyroid hormone metabolic process; homeostasis of number of cells; inter-male aggressive behavior; tissue morphogenesis; kidney morphogenesis	transferase activity; transferase activity, transferring glycosyl groups; beta-1,3-galactosyl-O-glycosyl-glycoprotein beta-1,6-N-acetylglucosaminyltransferase activity; acetylglucosaminyltransferase activity	membrane; integral component of membrane; Golgi membrane; Golgi apparatus	-2.15864	4.32e-05	0.000881307
ENSMUSG00000038843	3089	1359	648	1122	772	2532.65	1177.95	711.91	1005.01	761.567	551.296	256.412	154.965	218.765	165.774	4594	Gcnt1	glucosaminyl (N-acetyl) transferase 1, core 2	19	17326141	17356667	protein_coding	protein glycosylation; glycoprotein biosynthetic process; tissue morphogenesis; kidney morphogenesis; leukocyte tethering or rolling; response to insulin; cell adhesion molecule production	transferase activity; transferase activity, transferring glycosyl groups; beta-1,3-galactosyl-O-glycosyl-glycoprotein beta-1,6-N-acetylglucosaminyltransferase activity; acetylglucosaminyltransferase activity	membrane; integral component of membrane; Golgi membrane; Golgi apparatus; trans-Golgi network; Golgi cisterna; extracellular space	-1.0553	0.00403541	0.0277822
ENSMUSG00000034486	177	262	61	74	88	145.121	227.096	67.0162	66.2839	86.8108	86.5104	135.378	39.95	39.5135	51.7501	1677.5	Gbx2	gastrulation brain homeobox 2	1	89927956	89931179	protein_coding	regulation of transcription, DNA-templated; transcription from RNA polymerase II promoter; positive regulation of transcription from RNA polymerase II promoter; transcription, DNA-templated; inner ear morphogenesis; tube morphogenesis; cell proliferation; cerebellum development; autonomic nervous system development; axon guidance; neural crest cell migration; forebrain neuron development; branchi…	DNA binding; sequence-specific DNA binding; RNA polymerase II regulatory region sequence-specific DNA binding; RNA polymerase II core promoter sequence-specific DNA binding; transcriptional activator activity, RNA polymerase II transcription factor binding; transcriptional activator activity, RNA polymerase II transcription regulatory region sequence-specific binding	nucleus	-1.2204	0.000721361	0.00775514
ENSMUSG00000029298	167	194	19	47	88	136.922	168.155	20.8739	42.0992	86.8108	38.6677	47.4881	5.89491	11.8891	24.5159	3541	Gbp9	guanylate-binding protein 9	5	105077630	105139539	protein_coding	cellular response to interferon-gamma; defense response to protozoan; adhesion of symbiont to host; defense response to Gram-positive bacterium	nucleotide binding; GTPase activity; GTP binding	cytoplasmic vesicle; extracellular exosome; symbiont-containing vacuole membrane	-1.30781	0.00910556	0.0493037
ENSMUSG00000033066	1062	510	163	146	124	870.728	442.058	179.076	130.776	122.324	593.948	301.54	122.153	89.2063	83.4408	1466	Gas7	growth arrest specific 7	11	67455437	67688990	protein_coding				-1.98383	9.15e-08	5.59e-06
ENSMUSG00000031950	4520	3691	1844	1434	1332	3705.92	3199.29	2025.87	1284.47	1314	4947.83	4271.41	2704.76	1714.92	1754.34	749	Gabarapl2	gamma-aminobutyric acid (GABA) A receptor-associated protein-like 2	8	111940703	111953612	protein_coding	transport; autophagy; protein transport; autophagosome assembly; mitophagy; intra-Golgi vesicle-mediated transport; cellular response to nitrogen starvation; negative regulation of proteasomal protein catabolic process	ubiquitin protein ligase binding; protein binding	Golgi apparatus; cytoplasm; cytoplasmic vesicle; intracellular; cytosol; Golgi membrane; autophagosome; autophagosome membrane	-1.08963	0.000261012	0.00355938
ENSMUSG00000029405	47717	38561	12444	15768	9678	39122.9	33423.9	13671.3	14123.8	9547.21	17010	14532.1	5944.04	6140.8	4150.96	2300	G3bp2	GTPase activating protein (SH3 domain) binding protein 2	5	92052146	92083719	protein_coding	transport; mRNA transport; stress granule assembly; small GTPase mediated signal transduction	nucleic acid binding; RNA binding; mRNA binding	intracellular; cytosol; intracellular ribonucleoprotein complex	-1.46232	8.96e-08	5.49e-06
ENSMUSG00000009633	26	50	3	13	4	21.3172	43.339	3.29588	11.6445	3.94594	24.4745	49.7578	3.78402	13.3691	4.53036	871	G0s2	G0/G1 switch gene 2	1	193272161	193273217	protein_coding	apoptotic process; positive regulation of extrinsic apoptotic signaling pathway; extrinsic apoptotic signaling pathway		membrane; integral component of membrane; mitochondrion	-1.59319	0.00826395	0.0461844
ENSMUSG00000045005	5078	5850	1595	1847	2080	4163.42	5070.67	1752.31	1654.41	2051.89	848.812	1033.77	357.249	337.291	418.326	4905	Fzd5	frizzled class receptor 5	1	64730558	64737751	protein_coding	signal transduction; G-protein coupled receptor signaling pathway; multicellular organism development; Wnt signaling pathway; positive regulation of transcription from RNA polymerase II promoter; cell surface receptor signaling pathway; positive regulation of interferon-gamma production; negative regulation of cell proliferation; cell differentiation; labyrinthine layer blood vessel development; …	protein binding; signal transducer activity; G-protein coupled receptor activity; transmembrane signaling receptor activity; protein kinase binding; Wnt-activated receptor activity; ubiquitin protein ligase binding; amyloid-beta binding; Wnt-protein binding	perinuclear region of cytoplasm; membrane; integral component of membrane; Golgi membrane; Golgi apparatus; plasma membrane; cell surface; bicellular tight junction; amyloid-beta complex; early endosome	-1.28539	1.21e-07	7.12e-06
ENSMUSG00000049791	276	444	63	61	124	226.291	384.851	69.2134	54.6394	122.324	33.6742	57.2694	10.2996	8.13087	18.203	6720	Fzd4	frizzled class receptor 4	7	89404355	89413134	protein_coding	signal transduction; G-protein coupled receptor signaling pathway; multicellular organism development; Wnt signaling pathway; cell surface receptor signaling pathway; positive regulation of transcription, DNA-templated; vasculogenesis; sensory perception of sound; positive regulation of sequence-specific DNA binding transcription factor activity; cellular response to leukemia inhibitory factor; b…	protein binding; signal transducer activity; G-protein coupled receptor activity; protein homodimerization activity; protein heterodimerization activity; transmembrane signaling receptor activity; Wnt-activated receptor activity; ubiquitin protein ligase binding; amyloid-beta binding; PDZ domain binding; cytokine binding; Wnt-protein binding	membrane; integral component of membrane; plasma membrane; cell surface; cell-cell junction; extracellular exosome; amyloid-beta complex	-1.65837	9.32e-05	0.00161098
ENSMUSG00000004988	76	56	22	8	18	62.312	48.5397	24.1698	7.16583	17.7568	106.334	82.8323	41.2453	12.2284	30.3016	586	Fxyd4	FXYD domain-containing ion transport regulator 4	6	117933559	117937692	protein_coding	ion transport; transport; ion transmembrane transport; potassium ion transmembrane transport; regulation of sodium ion transmembrane transporter activity	ion channel activity; ATPase binding; sodium channel regulator activity; potassium channel activity	membrane; integral component of membrane; integral component of plasma membrane	-1.39464	0.00810835	0.0455218
ENSMUSG00000062382	99	73	25	38	23	81.1695	63.275	27.4656	34.0377	22.6892	113.603	88.5584	38.4404	47.6385	31.7553	714.5	Ftl1-ps1	ferritin light polypeptide 1, pseudogene 1	13	74399694	74407346	protein_coding				-1.19034	0.004697	0.0306544
ENSMUSG00000054752	2660	2597	413	843	534	2180.92	2251.03	453.733	755.099	526.784	1413.43	1458.87	294.059	489.371	341.402	1543	Fsd1l	fibronectin type III and SPRY domain containing 1-like	4	53631471	53707009	protein_coding			intracellular	-1.81924	1.13e-09	1.26e-07
ENSMUSG00000035615	1179	329	120	261	32	966.655	285.171	131.835	233.785	31.5676	200.884	59.2624	27.3972	48.5838	6.56017	4812	Frmpd1	FERM and PDZ domain containing 1	4	45184875	45285936	protein_coding	signal transduction		membrane; plasma membrane; cytoplasm; cytoskeleton; extracellular exosome; cytosol; protein complex	-1.66108	0.00344081	0.0248237
ENSMUSG00000023991	1423	1707	539	795	577	1166.71	1479.59	592.159	712.104	569.203	591.638	750.301	300.284	361.108	288.642	1972	Foxp4	forkhead box P4	17	47867133	47924645	protein_coding	regulation of transcription, DNA-templated; transcription, DNA-templated; negative regulation of transcription from RNA polymerase II promoter; heart development; embryonic foregut morphogenesis; lung secretory cell differentiation; regulation of lung goblet cell differentiation; negative regulation of lung goblet cell differentiation	transcription factor activity, sequence-specific DNA binding; metal ion binding; DNA binding; sequence-specific DNA binding; protein homodimerization activity; protein heterodimerization activity; RNA polymerase II core promoter proximal region sequence-specific DNA binding; transcriptional repressor activity, RNA polymerase II core promoter proximal region sequence-specific binding	nucleus	-1.0291	7.07e-05	0.00129841
ENSMUSG00000042002	48	109	19	15	27	39.3549	94.4791	20.8739	13.4359	26.6351	41.5575	99.7667	22.0421	14.1879	28.1258	947	Foxn4	forkhead box N4	5	114254164	114273807	protein_coding	regulation of transcription, DNA-templated; multicellular organism development; transcription, DNA-templated; neuron fate commitment; nervous system development; positive regulation of transcription, DNA-templated; cell differentiation; amacrine cell differentiation; regulation of heart contraction; retina layer formation; atrioventricular canal development; ventral spinal cord interneuron fate c…	transcription factor activity, sequence-specific DNA binding; DNA binding; sequence-specific DNA binding; chromatin binding; enhancer sequence-specific DNA binding	nucleus	-1.37796	0.00745736	0.0429392
ENSMUSG00000067261	932	675	123	218	218	764.141	585.077	135.131	195.269	215.054	328.804	251.754	58.1459	84.0227	92.5361	2324	Foxd3	forkhead box D3	4	99656299	99658622	protein_coding	regulation of transcription, DNA-templated; negative regulation of transcription from RNA polymerase II promoter; positive regulation of transcription from RNA polymerase II promoter	transcription factor activity, sequence-specific DNA binding; DNA binding; sequence-specific DNA binding; RNA polymerase II regulatory region sequence-specific DNA binding; transcriptional repressor activity, RNA polymerase II transcription regulatory region sequence-specific binding	nucleus; nuclear chromatin	-1.76063	2.71e-08	1.97e-06
ENSMUSG00000029135	1339	337	110	363	94	1097.84	292.105	120.849	325.15	92.7297	316.198	84.1316	34.8067	93.6491	26.7079	3472	Fosl2	fos-like antigen 2	5	32135801	32157842	protein_coding	regulation of transcription, DNA-templated; transcription from RNA polymerase II promoter; positive regulation of transcription from RNA polymerase II promoter; transcription, DNA-templated; regulation of transcription from RNA polymerase II promoter; keratinocyte development; positive regulation of transcription, DNA-templated; positive regulation of fibroblast proliferation	transcription factor activity, sequence-specific DNA binding; DNA binding; chromatin binding; RNA polymerase II regulatory region sequence-specific DNA binding; transcriptional activator activity, RNA polymerase II transcription regulatory region sequence-specific binding	nucleus; nucleoplasm	-1.5237	0.00439265	0.0293007
ENSMUSG00000003545	197	124	21	50	23	161.519	107.481	23.0711	44.7864	22.6892	44.5079	29.6172	6.35744	12.3413	6.25219	3629	Fosb	FBJ osteosarcoma oncogene B	7	19302696	19310051	protein_coding	regulation of transcription, DNA-templated; regulation of transcription from RNA polymerase II promoter; positive regulation of transcription from RNA polymerase II promoter; transcription from RNA polymerase II promoter; female pregnancy; response to mechanical stimulus; response to progesterone; cellular response to hormone stimulus; response to drug; response to morphine; response to corticost…	transcription factor activity, sequence-specific DNA binding; DNA binding; RNA polymerase II core promoter proximal region sequence-specific DNA binding; transcriptional activator activity, RNA polymerase II core promoter proximal region sequence-specific binding; double-stranded DNA binding; sequence-specific DNA binding	nucleus; nucleoplasm; intracellular membrane-bounded organelle	-1.85343	2.8e-05	0.000616421
ENSMUSG00000028354	958	984	369	508	294	785.459	852.912	405.393	455.03	290.027	1186.49	1288.39	612.376	687.357	438.107	662	Fmn2	formin 2	1	174501825	174822729	protein_coding	transport; protein transport; multicellular organism development; cellular response to DNA damage stimulus; negative regulation of apoptotic process; actin nucleation; negative regulation of protein catabolic process; vesicle-mediated transport; cellular response to hypoxia; actin filament bundle assembly; meiotic chromosome movement towards spindle pole; intracellular transport; establishment of…	actin binding; microtubule binding	membrane; plasma membrane; nucleus; cytosol; cytoplasm; cytoplasmic vesicle membrane; cytoplasmic vesicle; cytoskeleton; nucleolus; endoplasmic reticulum; endoplasmic reticulum membrane; actin cytoskeleton; microvillus; cell cortex; spindle; actin filament	-1.02796	0.000416536	0.00507526
ENSMUSG00000051379	239	224	11	26	37	195.955	194.159	12.0849	23.2889	36.5	58.7747	58.236	3.62474	6.98529	10.9478	3334	Flrt3	fibronectin leucine rich transmembrane protein 3	2	140650914	140671469	protein_coding	multicellular organism development; cytokine-mediated signaling pathway; cell adhesion; neuron projection development; heart development; fibroblast growth factor receptor signaling pathway; positive regulation of synapse assembly; negative chemotaxis; axon guidance; synapse assembly; negative regulation of protein kinase activity; negative regulation of JAK-STAT cascade; neuron projection extens…	protein binding; protein homodimerization activity; chemorepellent activity; fibroblast growth factor receptor binding; protein kinase inhibitor activity	membrane; integral component of membrane; extracellular space; plasma membrane; cell junction; cytoplasm; extracellular region; integral component of plasma membrane; endoplasmic reticulum; endoplasmic reticulum membrane; focal adhesion; cell projection; axon; synaptic membrane; postsynaptic density; cell-cell junction; axonal growth cone; axon terminus; integral component of postsynaptic membrane	-2.60644	3.71e-09	3.49e-07
ENSMUSG00000047414	237	291	43	135	59	194.315	252.233	47.2409	120.923	58.2027	37.6506	48.8729	9.15344	23.4302	11.2774	5161	Flrt2	fibronectin leucine rich transmembrane protein 2	12	95692226	95785215	protein_coding	multicellular organism development; cytokine-mediated signaling pathway; cell adhesion; fibroblast growth factor receptor signaling pathway; positive regulation of synapse assembly; negative chemotaxis; axon guidance; negative regulation of protein kinase activity; negative regulation of JAK-STAT cascade; heart morphogenesis; regulation of neuron migration; cell adhesion involved in heart morphog…	protein binding; chemorepellent activity; fibroblast growth factor receptor binding; protein kinase inhibitor activity	membrane; integral component of membrane; extracellular space; plasma membrane; cell junction; synapse; cytoplasm; focal adhesion; proteinaceous extracellular matrix; extracellular region; extracellular exosome; endoplasmic reticulum; endoplasmic reticulum membrane; integral component of plasma membrane; neuron projection; organelle membrane; intracellular membrane-bounded organelle; cell-cell ju…	-1.35037	0.00200004	0.0168301
ENSMUSG00000048920	484	290	39	179	48	396.829	251.366	42.8464	160.335	47.3513	240.94	152.621	26.0148	97.35	28.7501	1647	Fkrp	fukutin related protein	7	16809246	16816732	protein_coding	protein glycosylation; protein processing; glycoprotein biosynthetic process; protein O-linked mannosylation	transferase activity	membrane; integral component of membrane; Golgi membrane; Golgi apparatus; extracellular space; plasma membrane; nucleus; cytosol; extracellular region; endoplasmic reticulum; sarcolemma; rough endoplasmic reticulum; dystrophin-associated glycoprotein complex	-1.57529	0.00201661	0.0169047
ENSMUSG00000048373	787	450	151	376	185	645.257	390.051	165.893	336.794	182.5	525.453	317.631	135.092	274.262	148.616	1228	Fgfbp1	fibroblast growth factor binding protein 1	5	43978858	43981779	protein_coding	positive regulation of cell proliferation; positive regulation of fibroblast growth factor receptor signaling pathway	fibroblast growth factor binding; growth factor binding	membrane; plasma membrane; cell surface; extracellular region; extracellular space	-1.04712	0.00839145	0.0466144
ENSMUSG00000021732	323	388	13	42	21	264.826	336.311	14.2821	37.6206	20.7162	386.607	490.965	20.8498	54.9206	30.2426	685	Fgf10	fibroblast growth factor 10	13	118669791	118792115	protein_coding	regulation of gene expression; positive regulation of transcription from RNA polymerase II promoter; positive regulation of transcription, DNA-templated; activation of MAPK activity; ERK1 and ERK2 cascade; inner ear morphogenesis; positive regulation of Ras protein signal transduction; fibroblast growth factor receptor signaling pathway; positive regulation of peptidyl-tyrosine phosphorylation; n…	growth factor activity; heparin binding; protein binding; fibroblast growth factor receptor binding; type 2 fibroblast growth factor receptor binding; chemoattractant activity	extracellular region; extracellular space; nucleus; cell surface; plasma membrane; extracellular matrix	-3.17791	5.4e-14	2.21e-11
ENSMUSG00000036585	65	53	4	1	0	53.2931	45.9394	4.3945	0.895729	0	127.496	109.903	10.5132	2.14289	0	418	Fgf1	fibroblast growth factor 1	18	38838673	38929404	protein_coding	multicellular organism development; positive regulation of transcription from RNA polymerase II promoter; cellular response to heat; activation of MAPK activity; positive regulation of protein phosphorylation; fibroblast growth factor receptor signaling pathway; cell differentiation; positive regulation of cell proliferation; angiogenesis; lung development; positive regulation of cell division; p…	growth factor activity; heparin binding; fibroblast growth factor receptor binding; integrin binding; protein binding; S100 protein binding; Hsp70 protein binding	extracellular region; extracellular space; nucleus; nucleoplasm; cytosol; cytoplasm; proteinaceous extracellular matrix; cell cortex; nucleolus	-3.08827	4.11e-07	1.98e-05
ENSMUSG00000037946	301	93	34	46	14	246.788	80.6106	37.3533	41.2035	13.8108	70.1302	22.9072	10.6147	11.7089	3.92464	3519	Fgd3	FYVE, RhoGEF and PH domain containing 3	13	49261554	49320311	protein_coding	positive regulation of GTPase activity; regulation of Rho protein signal transduction	metal ion binding; Rho guanyl-nucleotide exchange factor activity		-1.90062	0.000320995	0.00417068
ENSMUSG00000053158	416	424	154	138	201	341.076	367.515	169.188	123.611	198.284	147.397	158.822	73.1151	53.4186	85.6887	2314	Fes	feline sarcoma oncogene	7	80377756	80387946	protein_coding	protein phosphorylation; peptidyl-tyrosine phosphorylation; innate immune response; phosphorylation; regulation of cell differentiation; cell differentiation; regulation of cell shape; positive regulation of neuron projection development; regulation of cell proliferation; microtubule bundle formation; centrosome cycle; protein autophosphorylation; regulation of mast cell degranulation; cell adhes…	protein kinase activity; ATP binding; protein tyrosine kinase activity; transferase activity; nucleotide binding; kinase activity; non-membrane spanning protein tyrosine kinase activity; lipid binding; protein binding; microtubule binding; receptor binding; phosphatidylinositol binding; immunoglobulin receptor binding	membrane; Golgi apparatus; plasma membrane; microtubule cytoskeleton; cytoplasm; cell junction; cytoplasmic vesicle; focal adhesion; cytoskeleton; cytosol; extrinsic component of cytoplasmic side of plasma membrane	-1.03619	0.000966567	0.00970093
ENSMUSG00000033319	4877	4635	1412	2060	2027	3998.62	4017.53	1551.26	1845.2	1999.61	698.328	701.629	270.915	322.25	349.215	5726	Fem1c	fem-1 homolog c (C.elegans)	18	46501746	46525971	protein_coding	protein ubiquitination		nucleoplasm; cytosol; cytoplasm	-1.10775	2.04e-06	7.52e-05
ENSMUSG00000043683	1714	1648	340	729	555	1405.3	1428.45	373.533	652.986	547.5	206.176	209.574	54.8023	95.802	80.3257	6816	Fem1a	feminization 1 homolog a (C. elegans)	17	56256793	56263608	protein_coding	protein ubiquitination; negative regulation of inflammatory response; negative regulation of MAP kinase activity; regulation of ubiquitin-protein transferase activity	transcription factor binding; ubiquitin-protein transferase activity; EP4 subtype prostaglandin E2 receptor binding	cytoplasm	-1.33769	1.38e-05	0.00035562
ENSMUSG00000050428	729	645	219	360	223	597.703	559.073	240.599	322.462	219.986	162.177	151.695	65.2826	87.4949	59.6897	3685.5	Fbxo46	F-box protein 46	7	19119859	19140172	protein_coding				-1.07913	0.000163902	0.00248508
ENSMUSG00000047539	3238	2220	449	1500	1000	2654.82	1924.25	493.283	1343.59	986.486	1886.86	1367.63	350.592	954.935	701.127	1407	Fbxo28	F-box protein 28	1	182313102	182341629	protein_coding			chromosome; chromosome, centromeric region; kinetochore; condensed chromosome kinetochore	-1.13418	0.0049699	0.0319268
ENSMUSG00000025226	133	123	34	46	47	109.046	106.614	37.3533	41.2035	46.3648	84.1728	82.2956	28.8331	31.8051	35.7892	1295.5	Fbxl15	F-box and leucine-rich repeat protein 15	19	46328184	46330446	protein_coding	protein ubiquitination; bone mineralization; positive regulation of BMP signaling pathway; SCF-dependent proteasomal ubiquitin-dependent protein catabolic process; G2/M transition of mitotic cell cycle; dorsal/ventral pattern formation	ubiquitin-protein transferase activity	cytoplasm; SCF ubiquitin ligase complex	-1.24936	0.000464652	0.00551984
ENSMUSG00000006219	1885	3983	396	1108	935	1545.5	3452.39	435.056	992.467	922.365	2606.24	5821.9	733.652	1673.64	1555.42	593	Fblim1	filamin binding LIM protein 1	4	141576062	141606096	protein_coding	single organismal cell-cell adhesion; cell adhesion; regulation of cell shape; regulation of integrin activation	metal ion binding; filamin binding	cytoplasm; cell junction; focal adhesion; cytoskeleton; stress fiber; cell cortex; fibrillar center	-1.45654	0.00070271	0.00759079
ENSMUSG00000079043	456	467	55	183	113	373.872	404.786	60.4244	163.918	111.473	137.478	148.846	22.2189	60.2752	40.9902	2719.5	Fastkd5	FAST kinase domains 5	2	130613840	130630027	protein_coding	protein phosphorylation; mitochondrial RNA processing	protein kinase activity; RNA binding; rRNA binding	mitochondrion; ribonucleoprotein granule; mitochondrial nucleoid	-1.58551	0.000110314	0.00183315
ENSMUSG00000025153	26196	46554	15813	16284	9394	21477.9	40352.1	17372.6	14586	9267.05	24715.7	46435.1	19991.5	16784.9	10664	869	Fasn	fatty acid synthase	11	120805846	120824547	protein_coding	metabolic process; oxidation-reduction process; biosynthetic process; lipid metabolic process; osteoblast differentiation; fatty acid metabolic process; fatty acid biosynthetic process; cellular response to interleukin-4; acetyl-CoA metabolic process; mammary gland development	transferase activity; hydrolase activity; catalytic activity; RNA binding; oxidoreductase activity; hydrolase activity, acting on ester bonds; fatty acid synthase activity; [acyl-carrier-protein] S-acetyltransferase activity; [acyl-carrier-protein] S-malonyltransferase activity; 3-oxoacyl-[acyl-carrier-protein] synthase activity; 3-oxoacyl-[acyl-carrier-protein] reductase (NADPH) activity; 3-hydr…	Golgi apparatus; cytosol; cytoplasm; plasma membrane; membrane; extracellular exosome; mitochondrion; melanosome; glycogen granule	-1.05695	0.00447185	0.0296254
ENSMUSG00000025555	2891	1896	606	988	590	2370.31	1643.42	665.767	884.98	582.027	2696.6	1869.64	757.414	1006.8	662.147	879	Farp1	FERM, RhoGEF (Arhgef) and pleckstrin domain protein 1 (chondrocyte-derived)	14	121035200	121283744	protein_coding	positive regulation of GTPase activity; multicellular organism development; regulation of Rho protein signal transduction; negative regulation of phosphatase activity; synapse assembly; dendrite morphogenesis	guanyl-nucleotide exchange factor activity; cytoskeletal protein binding; Rho guanyl-nucleotide exchange factor activity; Rac guanyl-nucleotide exchange factor activity; Rac GTPase binding	membrane; plasma membrane; cytoplasm; cell junction; synapse; cytoskeleton; cytosol; cell projection; dendrite; dendritic spine; neuron projection; filopodium; extrinsic component of cytoplasmic side of plasma membrane	-1.39896	5.07e-06	0.000156224
ENSMUSG00000046761	1412	752	56	358	171	1157.69	651.819	61.5231	320.671	168.689	256.24	144.272	13.6173	70.9763	37.3371	4518	Fam83h	family with sequence similarity 83, member H	15	76001093	76014336	protein_coding	biomineral tissue development; intermediate filament cytoskeleton organization; positive regulation of cell migration; protein localization to cytoskeleton	protein kinase binding; keratin filament binding	cytoplasm; cytoskeleton; keratin filament	-1.86104	0.000248288	0.00343155
ENSMUSG00000069808	690	535	124	178	146	565.727	463.728	136.23	159.44	144.027	313.249	256.771	75.4317	88.2833	79.7492	1806	Fam57a	family with sequence similarity 57, member A	11	76179671	76214827	protein_coding			membrane; integral component of membrane; plasma membrane	-1.72033	1.66e-10	2.53e-08
ENSMUSG00000044468	1601	841	301	525	301	1312.65	728.962	330.686	470.258	296.932	2365.14	1313.45	595.831	847.311	535.013	555	Fam46c	family with sequence similarity 46, member C	3	100451628	100489324	protein_coding				-1.34963	0.000146733	0.0022909
ENSMUSG00000037750	2752	2282	680	1487	529	2256.35	1977.99	747.066	1331.95	521.851	692.556	607.119	229.302	408.824	160.175	3258	Fam222b	family with sequence similarity 222, member B	11	78094660	78156700	protein_coding			nucleoplasm	-1.15092	0.00313025	0.0232711
ENSMUSG00000070476	254	74	26	36	31	208.253	64.1418	28.5643	32.2462	30.5811	84.9319	26.159	11.6494	13.151	12.4719	2452	Fam217b	family with sequence similarity 217, member B	2	178414524	178424428	protein_coding			nucleoplasm; cytosol	-1.77786	0.000298771	0.00396006
ENSMUSG00000078670	273	321	36	45	105	223.831	278.237	39.5505	40.3078	103.581	287.701	357.63	50.8362	51.8095	133.138	778	Fam174b	family with sequence similarity 174, member B	7	73740302	73776919	protein_coding			membrane; integral component of membrane	-1.73789	0.000131567	0.002102
ENSMUSG00000039065	428	414	37	224	108	350.915	358.847	40.6492	200.643	106.541	148.441	151.797	17.1951	84.8745	45.0679	2364	Fam173b	family with sequence similarity 173, member B	15	31601852	31621227	protein_coding			membrane; integral component of membrane	-1.31698	0.00809291	0.0454767
ENSMUSG00000034871	79	83	23	18	5	64.7716	71.9428	25.2684	16.1231	4.93243	33.6826	37.4117	13.1401	8.38436	2.56497	1923	Fam151a	family with sequence simliarity 151, member A	4	106733889	106748292	protein_coding			membrane; integral component of membrane; extracellular exosome	-1.65473	0.00238981	0.0190246
ENSMUSG00000035184	202	129	36	88	47	165.619	111.815	39.5505	78.8241	46.3648	161.737	109.194	38.6236	76.9767	45.2782	1024	Fam124a	family with sequence similarity 124, member A	14	62555737	62608486	protein_coding				-1.16538	0.00560888	0.0348068
ENSMUSG00000074030	1417	1268	307	710	380	1161.79	1099.08	337.278	635.967	374.865	252.673	239.034	73.3532	138.314	81.5278	4598	Exoc8	exocyst complex component 8	8	124893108	124897705	protein_coding	transport; protein transport; endosome organization; exocytosis; extracellular matrix disassembly; membrane organization; exocyst localization; exocyst assembly; cellular protein localization	phosphatidylinositol binding; Ral GTPase binding	cytosol; cytoplasm; membrane; exocyst; late endosome; cell projection; perinuclear region of cytoplasm; growth cone; plasma membrane	-1.22296	0.000318351	0.00415095
ENSMUSG00000050248	415	281	109	122	130	340.256	243.565	119.75	109.279	128.243	193.108	138.232	67.9627	62.0198	72.7827	1762	Evc2	EvC ciliary complex subunit 2	5	37338499	37425055	protein_coding	smoothened signaling pathway	protein binding	membrane; integral component of membrane; plasma membrane; nucleus; cytoplasm; cytoskeleton; cilium; cell projection; ciliary membrane; plasma membrane protein complex	-1.20823	7.91e-05	0.00140674
ENSMUSG00000030199	2006	1442	227	895	469	1644.71	1249.9	249.388	801.677	462.662	1797.49	1366.01	272.555	876.15	505.642	915	Etv6	ets variant 6	6	134035700	134270158	protein_coding	regulation of transcription, DNA-templated; transcription from RNA polymerase II promoter; transcription, DNA-templated; negative regulation of transcription from RNA polymerase II promoter; neurogenesis; positive regulation of transcription from RNA polymerase II promoter; cell differentiation; hematopoietic stem cell proliferation; vitellogenesis; mesenchymal cell apoptotic process	transcription factor activity, sequence-specific DNA binding; DNA binding; sequence-specific DNA binding; protein binding; RNA polymerase II regulatory region sequence-specific DNA binding; protein domain specific binding; RNA polymerase II core promoter proximal region sequence-specific DNA binding; transcriptional activator activity, RNA polymerase II core promoter proximal region sequence-spec…	nucleus; cytosol; nucleolus	-1.31958	0.00221195	0.0179655
ENSMUSG00000004151	129	179	18	38	60	105.766	155.154	19.7753	34.0377	59.1892	56.7112	83.1923	10.6034	18.2508	31.7368	1865	Etv1	ets variant 1	12	38779380	38870484	protein_coding	regulation of transcription, DNA-templated; transcription from RNA polymerase II promoter; peripheral nervous system neuron development; positive regulation of transcription from RNA polymerase II promoter; transcription, DNA-templated; positive regulation of transcription, DNA-templated; muscle organ development; regulation of transcription from RNA polymerase II promoter; axon guidance; mechano…	transcription factor activity, sequence-specific DNA binding; DNA binding; sequence-specific DNA binding; RNA polymerase II core promoter proximal region sequence-specific DNA binding; transcriptional activator activity, RNA polymerase II core promoter proximal region sequence-specific binding; RNA polymerase II transcription factor activity, sequence-specific DNA binding	nucleus	-1.49893	0.00154366	0.0139103
ENSMUSG00000030275	22469	13265	3638	6141	8592	18422.2	11497.8	3996.8	5500.67	8475.89	4057.75	2532.56	880.353	1211.6	1866.94	4540	Etnk1	ethanolamine kinase 1	6	143167221	143232307	protein_coding	phosphorylation; lipid metabolic process; phospholipid biosynthetic process; phosphatidylethanolamine biosynthetic process	transferase activity; nucleotide binding; ATP binding; kinase activity; ethanolamine kinase activity	nucleoplasm; cytosol; cytoplasm; plasma membrane; membrane	-1.19051	0.00140972	0.012971
ENSMUSG00000040857	4125	4022	1521	1528	1852	3382.06	3486.19	1671.01	1368.67	1826.97	1612.43	1662.07	796.667	652.526	871.024	2097.5	Erf	Ets2 repressor factor	7	25242561	25250761	protein_coding	regulation of transcription, DNA-templated; negative regulation of transcription from RNA polymerase II promoter	transcription factor activity, sequence-specific DNA binding; DNA binding; sequence-specific DNA binding; transcription corepressor activity	nucleus; nucleoplasm; cytosol	-1.0337	1.95e-05	0.000459211
ENSMUSG00000030172	5693	6172	1718	2769	2086	4667.66	5349.77	1887.44	2480.27	2057.81	1103.47	1264.72	446.203	586.353	486.48	4230	Erc1	ELKS/RAB6-interacting/CAST family member 1	6	119570796	119848167	protein_coding	I-kappaB phosphorylation; transport; protein transport; retrograde transport, endosome to Golgi	cadherin binding; protein binding; Rab GTPase binding; PDZ domain binding	presynaptic active zone; IkappaB kinase complex; membrane; Golgi membrane; Golgi apparatus; cytoplasm; synapse	-1.17128	1.65e-06	6.33e-05
ENSMUSG00000021709	3600	2799	720	1908	1097	2951.62	2426.12	791.011	1709.05	1082.18	531.632	436.981	142.473	307.826	194.916	5552	Erbin	Erbb2 interacting protein	13	103818787	103920514	protein_coding	signal transduction; response to lipopolysaccharide; response to muramyl dipeptide; negative regulation of NF-kappaB transcription factor activity; cellular response to tumor necrosis factor; protein targeting; epidermal growth factor receptor signaling pathway; negative regulation of nucleotide-binding oligomerization domain containing 2 signaling pathway; negative regulation of monocyte chemota…	protein binding; integrin binding; receptor binding; ErbB-2 class receptor binding	membrane; plasma membrane; nucleus; cytoplasm; cell junction; nuclear membrane; nuclear speck; basolateral plasma membrane; hemidesmosome	-1.06539	0.00283446	0.0215946
ENSMUSG00000043439	14733	13262	4527	4920	2628	12079.5	11495.2	4973.48	4406.98	2592.49	5220.18	4967.69	2149.3	1904.49	1120.35	2314	Epop	elongin BC and polycomb repressive complex 2 associated protein	11	97627389	97629702	protein_coding	covalent chromatin modification; neuron fate commitment; stem cell differentiation; regulation of transcription from RNA polymerase II promoter; histone H2B conserved C-terminal lysine deubiquitination	protein binding; chromatin binding	nucleus; chromosome; elongin complex; ESC/E(Z) complex	-1.44921	8.24e-06	0.000235535
ENSMUSG00000069495	2753	2110	633	1017	756	2257.17	1828.91	695.43	910.956	745.784	828.623	671.405	255.297	334.419	273.783	2724	Epc2	enhancer of polycomb homolog 2 (Drosophila)	2	49451486	49551948	protein_coding	regulation of transcription, DNA-templated; transcription, DNA-templated; covalent chromatin modification; DNA repair; cellular response to DNA damage stimulus; regulation of transcription from RNA polymerase II promoter; histone acetylation	histone acetyltransferase activity	nucleus; Piccolo NuA4 histone acetyltransferase complex; NuA4 histone acetyltransferase complex	-1.31514	3.35e-07	1.68e-05
ENSMUSG00000024240	1765	1381	317	765	614	1447.11	1197.02	348.264	685.232	605.702	637.776	527.556	153.488	301.998	266.947	2269	Epc1	enhancer of polycomb homolog 1 (Drosophila)	18	6435951	6516108	protein_coding	regulation of transcription, DNA-templated; positive regulation of transcription from RNA polymerase II promoter; transcription, DNA-templated; covalent chromatin modification; regulation of transcription from RNA polymerase II promoter; negative regulation of transcription from RNA polymerase II promoter; negative regulation of transcription, DNA-templated; histone H4 acetylation; regulation of …	histone acetyltransferase activity	nucleus; nucleoplasm; nuclear membrane; Piccolo NuA4 histone acetyltransferase complex; NuA4 histone acetyltransferase complex	-1.16847	0.000661674	0.0072875
ENSMUSG00000024376	3800	3477	449	1051	613	3115.6	3013.8	493.283	941.411	604.716	808.616	782.195	128.026	244.332	156.947	3853	Epb41l4a	erythrocyte membrane protein band 4.1 like 4a	18	33796327	34007206	protein_coding	actomyosin structure organization	cytoskeletal protein binding; structural constituent of cytoskeleton	cytoplasm; cytoskeleton	-2.01421	8.6e-10	9.97e-08
ENSMUSG00000024140	6350	6028	1412	2069	3259	5206.33	5224.95	1551.26	1853.26	3214.96	980.661	984.169	292.194	349.079	605.568	5309	Epas1	endothelial PAS domain protein 1	17	86753907	86833410	protein_coding	regulation of transcription, DNA-templated; transcription from RNA polymerase II promoter; multicellular organism development; positive regulation of transcription from RNA polymerase II promoter; transcription, DNA-templated; hemopoiesis; response to oxidative stress; embryonic placenta development; cell differentiation; blood vessel remodeling; cell maturation; angiogenesis; response to hypoxia…	transcription factor activity, sequence-specific DNA binding; DNA binding; protein heterodimerization activity; protein dimerization activity; transcriptional activator activity, RNA polymerase II core promoter proximal region sequence-specific binding; transcription factor binding; sequence-specific DNA binding; protein binding; histone acetyltransferase binding	nucleus; cytoplasm; transcription factor complex; nuclear speck	-1.13309	0.00123329	0.011745
ENSMUSG00000032446	186	248	47	107	64	152.5	214.962	51.6354	95.843	63.1351	53.1545	74.9256	17.9977	33.4064	22.006	2869	Eomes	eomesodermin	9	118478212	118486132	protein_coding	regulation of transcription, DNA-templated; regulation of gene expression; multicellular organism development; positive regulation of transcription from RNA polymerase II promoter; transcription, DNA-templated; immune system process; skeletal muscle cell differentiation; brain development; regulation of transcription from RNA polymerase II promoter; regulation of neurogenesis; adaptive immune res…	transcription factor activity, sequence-specific DNA binding; DNA binding; chromatin binding; RNA polymerase II regulatory region sequence-specific DNA binding; sequence-specific DNA binding; transcriptional repressor activity, RNA polymerase II transcription regulatory region sequence-specific binding; RNA polymerase II activating transcription factor binding; transcriptional repressor activity,…	nucleus; intracellular	-1.23754	0.0014799	0.013474
ENSMUSG00000022012	331	286	13	38	51	271.385	247.899	14.2821	34.0377	50.3108	77.6495	70.9297	4.08645	9.73897	14.3951	3495	Enox1	ecto-NOX disulfide-thiol exchanger 1	14	77156763	77721760	protein_coding	oxidation-reduction process; rhythmic process	nucleic acid binding; oxidoreductase activity	membrane; plasma membrane; extracellular region; extracellular space	-2.54575	1.96e-08	1.5e-06
ENSMUSG00000041220	20638	22276	5670	11703	7337	16921	19308.4	6229.21	10482.7	7237.85	7437.79	8487.21	2738.11	4607.79	3181.47	2275	Elovl6	ELOVL family member 6, elongation of long chain fatty acids (yeast)	3	129532355	129638495	protein_coding	lipid metabolic process; fatty acid metabolic process; fatty acid biosynthetic process; fatty acid elongation, saturated fatty acid; very long-chain fatty acid biosynthetic process; sphingolipid biosynthetic process; fatty acid elongation; fatty acid elongation, polyunsaturated fatty acid; long-chain fatty acid biosynthetic process; fatty acid elongation, monounsaturated fatty acid	transferase activity; fatty acid elongase activity; 3-oxo-arachidoyl-CoA synthase activity; 3-oxo-cerotoyl-CoA synthase activity; 3-oxo-lignoceronyl-CoA synthase activity; transferase activity, transferring acyl groups other than amino-acyl groups	membrane; integral component of membrane; endoplasmic reticulum; endoplasmic reticulum membrane; integral component of endoplasmic reticulum membrane	-1.10631	0.000226873	0.00320281
ENSMUSG00000091337	910	702	250	325	100	746.104	608.48	274.656	291.112	98.6486	441.22	359.834	162.423	172.154	58.3374	1691	Eid1	EP300 interacting inhibitor of differentiation 1	2	125673095	125674785	protein_coding	regulation of transcription, DNA-templated; transcription, DNA-templated; negative regulation of transcription from RNA polymerase II promoter; negative regulation of transcription, DNA-templated; cell cycle; cell differentiation; regulation of cell differentiation; regulation of histone acetylation	protein binding; transcription corepressor activity; histone acetyltransferase binding; histone acetyltransferase regulator activity	nucleus; nucleoplasm; cytoplasm; P-body	-1.40242	0.00113273	0.010957
ENSMUSG00000038418	708	1046	32	84	10	580.485	906.652	35.156	75.2412	9.86486	154.384	241.131	9.35001	20.011	2.62363	3760	Egr1	early growth response 1	18	34859823	34864984	protein_coding	positive regulation of transcription from RNA polymerase II promoter; regulation of transcription, DNA-templated; transcription, DNA-templated; positive regulation of transcription, DNA-templated; skeletal muscle cell differentiation; cellular response to organic substance; negative regulation of transcription from RNA polymerase II promoter; regulation of apoptotic process; T cell differentiatio…	metal ion binding; DNA binding; nucleic acid binding; transcription factor activity, sequence-specific DNA binding; RNA polymerase II regulatory region sequence-specific DNA binding; zinc ion binding; sequence-specific DNA binding; transcriptional activator activity, RNA polymerase II core promoter proximal region sequence-specific binding; promoter-specific chromatin binding; transcription regul…	nucleus; nucleoplasm; cytoplasm	-3.31154	4.85e-10	6.04e-08
ENSMUSG00000031987	1910	1603	552	893	631	1566	1389.45	606.442	799.886	622.473	435.726	386.602	168.737	222.561	173.198	3594	Egln1	egl-9 family hypoxia-inducible factor 1	8	124908587	124949324	protein_coding	oxidation-reduction process; cardiac muscle tissue morphogenesis; response to hypoxia; negative regulation of sequence-specific DNA binding transcription factor activity; regulation of angiogenesis; labyrinthine layer development; ventricular septum morphogenesis; response to nitric oxide; positive regulation of transcription from RNA polymerase II promoter; peptidyl-proline hydroxylation to 4-hy…	metal ion binding; iron ion binding; oxidoreductase activity; oxidoreductase activity, acting on paired donors, with incorporation or reduction of molecular oxygen; dioxygenase activity; L-ascorbic acid binding; oxidoreductase activity, acting on paired donors, with incorporation or reduction of molecular oxygen, 2-oxoglutarate as one donor, and incorporation of one atom each of oxygen into both …	nucleus; cytosol; cytoplasm	-1.07261	2.64e-05	0.00058695
ENSMUSG00000023931	406	415	75	193	90	332.877	359.714	82.3969	172.876	88.7838	125.095	135.18	30.9647	64.9664	33.3648	2661	Efhb	EF hand domain family, member B	17	53398889	53463321	protein_coding		metal ion binding; calcium ion binding		-1.42516	0.000243935	0.00338662
ENSMUSG00000021951	804	663	254	372	202	659.195	574.675	279.051	333.211	199.27	986.081	859.649	417.429	498.446	298.086	668.5	Eef1akmt1	eukaryotic translation elongation factor 1 alpha lysine methyltransferase 1	14	57549597	57571612	protein_coding	methylation; peptidyl-lysine methylation	transferase activity; nucleic acid binding; methyltransferase activity; protein-lysine N-methyltransferase activity	cytoplasm; extracellular exosome	-1.10787	0.000357753	0.00453074
ENSMUSG00000021367	173	171	20	54	37	141.842	148.219	21.9725	48.3693	36.5	66.3122	69.2938	10.2723	22.6131	17.064	2139	Edn1	endothelin 1	13	42301476	42307990	protein_coding	positive regulation of transcription from RNA polymerase II promoter; G-protein coupled receptor signaling pathway; negative regulation of transcription from RNA polymerase II promoter; in utero embryonic development; positive regulation of cytosolic calcium ion concentration; glucose transport; regulation of pH; heart development; positive regulation of sequence-specific DNA binding transcriptio…	protein binding; receptor binding; cytokine activity; hormone activity; endothelin A receptor binding; endothelin B receptor binding	extracellular region; extracellular space; cytoplasm; Weibel-Palade body; basal part of cell; rough endoplasmic reticulum lumen	-1.78127	1.52e-05	0.000383439
ENSMUSG00000016477	2302	2532	400	1385	472	1887.4	2194.69	439.45	1240.58	465.621	411.377	478.354	95.7826	270.398	101.487	4588	E2f3	E2F transcription factor 3	13	29906575	29986063	protein_coding	regulation of transcription, DNA-templated; transcription, DNA-templated; transcription from RNA polymerase II promoter; positive regulation of transcription, DNA-templated; cell cycle; positive regulation of cell proliferation; positive regulation of transcription from RNA polymerase II promoter; negative regulation of fat cell proliferation	transcription factor activity, sequence-specific DNA binding; DNA binding; protein dimerization activity; protein binding; RNA polymerase II regulatory region sequence-specific DNA binding; core promoter binding; transcriptional activator activity, RNA polymerase II transcription regulatory region sequence-specific binding; sequence-specific DNA binding	nucleus; transcription factor complex; nucleoplasm; cytosol; RNA polymerase II transcription factor complex	-1.30851	0.00273517	0.0210469
ENSMUSG00000016526	4501	3438	1460	1988	1441	3690.34	2979.99	1603.99	1780.71	1421.53	1928.58	1557.35	838.251	930.603	742.893	1913.5	Dyrk3	dual-specificity tyrosine-(Y)-phosphorylation regulated kinase 3	1	131127455	131138340	protein_coding	protein phosphorylation; phosphorylation; negative regulation of apoptotic process; erythrocyte differentiation; peptidyl-tyrosine phosphorylation; regulation of TORC1 signaling; stress granule disassembly; negative regulation of DNA damage response, signal transduction by p53 class mediator; regulation of cellular response to stress	protein kinase activity; ATP binding; transferase activity; metal ion binding; nucleotide binding; kinase activity; protein tyrosine kinase activity; protein serine/threonine kinase activity; magnesium ion binding; protein binding; protein serine/threonine/tyrosine kinase activity	nucleus; nucleoplasm; cytosol; cytoplasm; intracellular membrane-bounded organelle; cytoplasmic stress granule	-1.00965	3.53e-05	0.000750329
ENSMUSG00000028630	1262	1387	283	825	364	1034.71	1202.22	310.911	738.976	359.081	2206.2	2563.38	662.924	1575.64	765.631	469	Dyrk2	dual-specificity tyrosine-(Y)-phosphorylation regulated kinase 2	10	118855603	118870209	protein_coding	protein phosphorylation; phosphorylation; apoptotic process; intrinsic apoptotic signaling pathway in response to DNA damage by p53 class mediator; smoothened signaling pathway; peptidyl-tyrosine phosphorylation; positive regulation of glycogen biosynthetic process; cellular response to DNA damage stimulus; negative regulation of NFAT protein import into nucleus	protein kinase activity; ATP binding; transferase activity; nucleotide binding; kinase activity; protein tyrosine kinase activity; protein serine/threonine kinase activity; magnesium ion binding; ubiquitin binding; manganese ion binding; protein serine/threonine/tyrosine kinase activity	nucleus; nucleoplasm; cytosol; cytoplasm; intracellular ribonucleoprotein complex; ubiquitin ligase complex	-1.11431	0.00472156	0.0307276
ENSMUSG00000019960	581	316	16	63	119	476.359	273.903	17.578	56.4309	117.392	294.503	169.337	10.8674	34.8877	72.5761	1617.5	Dusp6	dual specificity phosphatase 6	10	99263231	99267489	protein_coding	protein dephosphorylation; dephosphorylation; negative regulation of protein phosphorylation; inactivation of MAPK activity; peptidyl-tyrosine dephosphorylation; negative regulation of ERK1 and ERK2 cascade; positive regulation of apoptotic process; regulation of heart growth; dorsal/ventral pattern formation; response to organic substance; positive regulation of cell death; response to organic c…	hydrolase activity; protein binding; phosphoprotein phosphatase activity; protein tyrosine phosphatase activity; phosphatase activity; protein tyrosine/serine/threonine phosphatase activity; MAP kinase tyrosine/serine/threonine phosphatase activity	cytoplasm; cytosol	-1.98839	0.000217095	0.00309557
ENSMUSG00000039497	5040	5982	1519	2602	1978	4132.27	5185.08	1668.81	2330.69	1951.27	6446.59	8089.05	2603.45	3636.02	3044.1	641	Dse	dermatan sulfate epimerase	10	34151393	34207715	protein_coding	heparan sulfate proteoglycan biosynthetic process; dermatan sulfate biosynthetic process; chondroitin sulfate biosynthetic process	isomerase activity; chondroitin-glucuronate 5-epimerase activity	membrane; integral component of membrane; nucleoplasm; Golgi apparatus; cytosol; endoplasmic reticulum	-1.16849	1.14e-05	0.000308986
ENSMUSG00000024331	573	251	39	47	18	469.799	217.562	42.8464	42.0992	17.7568	113.451	52.5385	10.3469	10.1664	4.28803	4141	Dsc2	desmocollin 2	18	20030633	20059554	protein_coding	cell adhesion; homophilic cell adhesion via plasma membrane adhesion molecules; cellular response to starvation; bundle of His cell-Purkinje myocyte adhesion involved in cell communication; regulation of heart rate by cardiac conduction; regulation of ventricular cardiac muscle cell action potential; cardiac muscle cell-cardiac muscle cell adhesion	metal ion binding; calcium ion binding	membrane; integral component of membrane; plasma membrane; cell junction; cytoplasmic vesicle; extracellular exosome; intercalated disc; desmosome; cell-cell adherens junction	-2.83305	7.07e-10	8.31e-08
ENSMUSG00000072419	2839	2237	639	1356	313	2327.68	1938.99	702.022	1214.61	308.77	1194.91	995.374	360.381	623.515	158.506	1948	Dppa2	developmental pluripotency associated 2	16	48310477	48319723	protein_coding	regulation of transcription, DNA-templated; transcription, DNA-templated; stem cell population maintenance; positive regulation of stem cell proliferation; lung-associated mesenchyme development; regulation of histone methylation	chromatin binding	nucleus	-1.29823	0.00435236	0.0291057
ENSMUSG00000035000	2633	2576	1036	1057	652	2158.78	2232.83	1138.18	946.785	643.189	3365.21	3480.63	1774.24	1475.89	1002.63	641.5	Dpp4	dipeptidylpeptidase 4	2	62330073	62412231	protein_coding	proteolysis; cell adhesion; viral entry into host cell; behavioral fear response; positive regulation of cell proliferation; response to hypoxia; endothelial cell migration; T cell costimulation; T cell activation; regulation of cell-cell adhesion mediated by integrin; locomotory exploration behavior; negative regulation of extracellular matrix disassembly; psychomotor behavior	hydrolase activity; peptidase activity; protein homodimerization activity; serine-type endopeptidase activity; aminopeptidase activity; serine-type peptidase activity; identical protein binding; protease binding; receptor binding; virus receptor activity; dipeptidyl-peptidase activity	membrane; integral component of membrane; plasma membrane; cell surface; cell junction; focal adhesion; extracellular region; lamellipodium; extracellular exosome; lysosomal membrane; apical plasma membrane; endocytic vesicle; cell projection; membrane raft; lamellipodium membrane; intercellular canaliculus; invadopodium membrane	-1.18826	0.000105122	0.00177161
ENSMUSG00000032560	12295	10921	2968	6424	3882	10080.6	9466.11	3260.72	5754.16	3829.54	16051.9	15073.4	5192.23	9162.68	6097.99	628	Dnajc13	DnaJ heat shock protein family (Hsp40) member C13	9	104151282	104262930	protein_coding	osteoblast differentiation; endosome organization; regulation of early endosome to recycling endosome transport; regulation of early endosome to late endosome transport; receptor-mediated endocytosis; early endosome to late endosome transport		cytosol; membrane; extracellular exosome; intracellular membrane-bounded organelle; WASH complex; lysosomal membrane; endosome membrane; early endosome membrane; integral component of membrane	-1.10975	0.000332466	0.0042835
ENSMUSG00000039768	6264	6228	1638	3453	2201	5135.82	5398.31	1799.55	3092.95	2171.26	6213.93	6531.53	2177.31	3742.23	2627.05	826.5	Dnajc11	DnaJ heat shock protein family (Hsp40) member C11	4	151933691	151982137	protein_coding			extracellular exosome; mitochondrion; mitochondrial inner membrane	-1.08611	0.000310848	0.00407328
ENSMUSG00000028410	4034	3727	1249	1761	1473	3307.45	3230.49	1372.18	1577.38	1453.09	3797.31	3708.94	1575.41	1811	1668.31	871	Dnaja1	DnaJ heat shock protein family (Hsp40) member A1	4	40722150	40737149	protein_coding	response to heat; protein folding; spermatogenesis; flagellated sperm motility; negative regulation of apoptotic process; negative regulation of protein ubiquitination; positive regulation of ATPase activity; androgen receptor signaling pathway; toxin transport; positive regulation of apoptotic process; regulation of protein transport; negative regulation of establishment of protein localization …	ATP binding; metal ion binding; unfolded protein binding; G-protein coupled receptor binding; ubiquitin protein ligase binding; chaperone binding; heat shock protein binding; protein binding; low-density lipoprotein particle receptor binding; Hsp70 protein binding; ATPase activator activity; Tat protein binding; C3HC4-type RING finger domain binding	membrane; nucleus; cytosol; microtubule cytoskeleton; cytoplasm; extracellular exosome; mitochondrion; endoplasmic reticulum; perinuclear region of cytoplasm; ubiquitin ligase complex; intracellular membrane-bounded organelle	-1.11441	1.37e-07	7.86e-06
ENSMUSG00000005237	471	504	133	124	176	386.17	436.857	146.117	111.07	173.622	218.175	246.812	82.5521	62.7516	98.0913	1770	Dnah2	dynein, axonemal, heavy chain 2	11	69420809	69549110	protein_coding	microtubule-based movement	ATP binding; nucleotide binding; motor activity; microtubule motor activity; ATP-dependent microtubule motor activity, minus-end-directed; dynein light chain binding; dynein intermediate chain binding; dynein light intermediate chain binding; ATPase activity	cytoplasm; inner dynein arm; dynein complex; cytoskeleton; microtubule; cilium; cell projection; motile cilium	-1.41857	4.66e-06	0.000146411
ENSMUSG00000022099	1888	2546	846	1100	730	1547.96	2206.82	929.438	985.302	720.135	374.9	534.469	225.1	238.63	174.409	4129	Dmtn	dematin actin binding protein	14	70602184	70636048	protein_coding	cytoskeleton organization; regulation of actin cytoskeleton organization; cellular response to calcium ion; regulation of cell shape; positive regulation of substrate adhesion-dependent cell spreading; cellular response to cAMP; protein complex assembly; actin filament capping; regulation of filopodium assembly; positive regulation of wound healing; negative regulation of focal adhesion assembly;…	actin binding; spectrin binding; protein self-association; receptor binding	membrane; plasma membrane; cytosol; cytoplasm; cytoplasmic vesicle; cytoskeleton; endomembrane system; cell projection; perinuclear region of cytoplasm; cortical cytoskeleton; postsynaptic density; actin filament; spectrin-associated cytoskeleton; cell projection membrane; platelet dense tubular network membrane	-1.03046	0.000351862	0.00447399
ENSMUSG00000060962	454	152	43	38	27	372.232	131.751	47.2409	34.0377	26.6351	189.287	66.9975	24.0228	17.3088	13.5444	1966.5	Dmkn	dermokine	7	30763756	30781063	protein_coding	cornified envelope assembly; cell differentiation		extracellular exosome; extracellular space; extracellular region	-2.36833	4.69e-07	2.2e-05
ENSMUSG00000001510	135	75	39	12	11	110.686	65.0085	42.8464	10.7487	10.8513	42.4571	24.9361	16.4351	4.12303	4.16239	2607	Dlx3	distal-less homeobox 3	11	95120119	95125296	protein_coding	regulation of transcription, DNA-templated; transcription from RNA polymerase II promoter; positive regulation of transcription from RNA polymerase II promoter; multicellular organism development; blood vessel development; placenta development; odontogenesis of dentin-containing tooth; odontoblast differentiation	DNA binding; sequence-specific DNA binding; chromatin binding; transcriptional activator activity, RNA polymerase II core promoter proximal region sequence-specific binding	nucleus	-1.52929	0.0063943	0.0383887
ENSMUSG00000003279	296	235	81	143	48	242.689	203.693	88.9887	128.089	47.3513	83.5561	70.1303	30.6382	44.1003	16.3027	2904.5	Dlgap1	discs, large (Drosophila) homolog-associated protein 1	17	69969073	70821413	protein_coding	chemical synaptic transmission; signaling; protein complex assembly	protein domain specific binding	synapse; membrane; plasma membrane; cell junction; postsynaptic membrane; postsynaptic density	-1.16824	0.00591493	0.0361703
ENSMUSG00000075707	946	892	22	11	38	775.62	773.168	24.1698	9.85302	37.4865	445.887	444.477	13.8947	5.66428	21.5501	1739.5	Dio3	deiodinase, iodothyronine type III	12	110279068	110281097	protein_coding	oxidation-reduction process; hormone biosynthetic process; apoptotic process; positive regulation of multicellular organism growth; retinal cone cell development; thyroid hormone catabolic process	oxidoreductase activity; thyroxine 5'-deiodinase activity; thyroxine 5-deiodinase activity	membrane; integral component of membrane; plasma membrane; endosome; endosome membrane	-4.37661	4.51e-24	1.66e-20
ENSMUSG00000038914	8111	5943	1435	2302	1665	6650.16	5151.28	1576.53	2061.97	1642.5	1441.61	1116.69	341.758	446.991	356.059	4613	Dido1	death inducer-obliterator 1	2	180657964	180709999	protein_coding	transcription, DNA-templated; apoptotic signaling pathway; apoptotic process	metal ion binding; RNA binding	nucleus; cytoplasm; cytoskeleton; nucleoplasm; spindle	-1.66177	1.97e-10	2.93e-08
ENSMUSG00000042699	27318	34663	11536	14038	10320	22397.9	30045.2	12673.7	12574.2	10180.5	9547.26	12807	5402.28	5359.86	4339.53	2346	Dhx9	DEAH (Asp-Glu-Ala-His) box polypeptide 9	1	153455758	153487660	protein_coding	alternative mRNA splicing, via spliceosome; osteoblast differentiation; RNA secondary structure unwinding; DNA duplex unwinding; positive regulation of interferon-beta secretion; DNA-templated viral transcription; positive regulation of DNA repair; positive regulation of DNA replication; positive regulation of transcription from RNA polymerase II promoter; positive regulation of fibroblast prolif…	ATP binding; hydrolase activity; nucleic acid binding; RNA binding; nucleotide binding; regulatory region RNA binding; RNA polymerase II transcription factor binding; DNA replication origin binding; single-stranded DNA binding; double-stranded RNA binding; single-stranded RNA binding; mRNA binding; ATP-dependent RNA helicase activity; helicase activity; chromatin DNA binding; ATP-dependent 3'-5' …	nucleus; nucleoplasm; perichromatin fibrils; nucleolus; cytoplasm; centrosome; membrane; nuclear body; intracellular ribonucleoprotein complex; micro-ribonucleoprotein complex; cytoplasmic ribonucleoprotein granule; polysomal ribosome; CRD-mediated mRNA stability complex; nuclear stress granule	-1.09482	2.2e-05	0.000509931
ENSMUSG00000063109	52	85	15	9	22	42.6345	73.6763	16.4794	8.06156	21.7027	31.9001	55.1263	12.3303	6.03184	16.2385	1336.5	Dgkeos	diacylglycerol kinase, epsilon, opposite strand	11	89064729	89069098	antisense_RNA				-1.52136	0.00361692	0.0257969
ENSMUSG00000022718	4519	3442	734	2339	726	3705.1	2983.46	806.391	2095.11	716.189	1438.87	1158.62	313.162	813.635	278.132	2575	Dgcr8	DGCR8, microprocessor complex subunit	16	18253948	18289249	protein_coding	RNA phosphodiester bond hydrolysis; RNA phosphodiester bond hydrolysis, endonucleolytic; primary miRNA processing; regulation of stem cell proliferation	metal ion binding; RNA binding; protein homodimerization activity; double-stranded RNA binding; heme binding; primary miRNA binding; ribonuclease III activity	nucleus; cytoplasm; nucleolus; microprocessor complex	-1.27102	0.00372092	0.0262581
ENSMUSG00000030313	3678	2927	661	1738	863	3015.57	2537.07	726.192	1556.78	851.338	1012.28	851.65	243.77	522.584	285.78	2979	Dennd5b	DENN/MADD domain containing 5B	6	148988071	149101680	protein_coding	positive regulation of GTPase activity; calcium ion transmembrane transport; detection of mechanical stimulus	guanyl-nucleotide exchange factor activity; Rab guanyl-nucleotide exchange factor activity; calcium channel activity	membrane; integral component of membrane	-1.27912	0.000455427	0.00544887
ENSMUSG00000032097	15432	13930	3925	6836	5664	12652.6	12074.3	4312.11	6123.2	5587.46	2098.62	2002.7	715.228	1015.62	926.764	6029	Ddx6	DEAD (Asp-Glu-Ala-Asp) box polypeptide 6	9	44604892	44640731	protein_coding	stem cell population maintenance; RNA secondary structure unwinding; negative regulation of neuron differentiation; cytoplasmic mRNA processing body assembly; regulation of translation; viral RNA genome packaging; spermatogenesis	ATP binding; hydrolase activity; nucleic acid binding; RNA binding; nucleotide binding; helicase activity; protein domain specific binding; ATP-dependent RNA helicase activity; cadherin binding	nucleus; cytosol; cytoplasm; membrane; P-body; cytoplasmic stress granule; nucleolus; RISC complex; heterochromatin; outer dense fiber; mitochondrion; P granule; sperm annulus	-1.15319	5.6e-06	0.000169487
ENSMUSG00000040296	1107	1141	187	591	386	907.623	988.996	205.443	529.376	380.784	635.368	692.332	143.817	370.581	266.562	1428.5	Ddx58	DEAD (Asp-Glu-Ala-Asp) box polypeptide 58	4	40203773	40239828	protein_coding	positive regulation of transcription from RNA polymerase II promoter; defense response to virus; positive regulation of gene expression; immune system process; innate immune response; positive regulation of interleukin-6 production; response to exogenous dsRNA; positive regulation of interferon-beta production; response to virus; regulation of cell migration; positive regulation of interleukin-6 …	ATP binding; DNA binding; hydrolase activity; metal ion binding; protein binding; RNA binding; nucleotide binding; double-stranded RNA binding; helicase activity; zinc ion binding; identical protein binding; ubiquitin protein ligase binding; double-stranded DNA binding; single-stranded RNA binding	membrane; plasma membrane; cytosol; cytoplasm; cell junction; cytoskeleton; bicellular tight junction; actin cytoskeleton; cell projection; ruffle membrane	-1.2062	0.0019455	0.0164613
ENSMUSG00000005481	8403	9639	3478	3630	3265	6889.57	8354.9	3821.02	3251.5	3220.88	3840.34	4657.13	2129.89	1812.43	1795.36	1794	Ddx39	DEAD (Asp-Glu-Ala-Asp) box polypeptide 39	8	83715177	83726892	protein_coding	mRNA processing; RNA splicing; cellular response to DNA damage stimulus; mRNA splicing, via spliceosome; mRNA export from nucleus; RNA secondary structure unwinding; regulation of gene expression	ATP binding; hydrolase activity; nucleic acid binding; nucleotide binding; RNA binding; helicase activity; identical protein binding; ATP-dependent RNA helicase activity; ATPase activity	nucleus; cytoplasm; membrane; nuclear speck; spliceosomal complex; nucleolus	-1.10394	2.43e-06	8.65e-05
ENSMUSG00000020075	23551	28944	9130	12690	9424	19309.3	25088.1	10030.5	11366.8	9296.65	34604.5	44960.7	17975.7	20370.6	16660.7	558	Ddx21	DEAD (Asp-Glu-Ala-Asp) box polypeptide 21	10	62580251	62602281	protein_coding	transcription, DNA-templated; osteoblast differentiation; rRNA processing; response to exogenous dsRNA; response to virus; RNA secondary structure unwinding; transcription from RNA polymerase II promoter	ATP binding; hydrolase activity; nucleic acid binding; protein binding; RNA binding; nucleotide binding; helicase activity; double-stranded RNA binding; ATP-dependent RNA helicase activity; rRNA binding; snoRNA binding; 7SK snRNA binding; RNA helicase activity	nucleus; cytoplasm; membrane; nucleolus; nucleoplasm	-1.06694	1.48e-05	0.000375526
ENSMUSG00000026674	3052	2401	414	823	284	2502.32	2081.14	454.831	737.185	280.162	1390.18	1156.19	252.684	409.547	155.646	1800	Ddr2	discoidin domain receptor family, member 2	1	169972307	170110762	protein_coding	protein phosphorylation; phosphorylation; transmembrane receptor protein tyrosine kinase signaling pathway; positive regulation of protein kinase activity; positive regulation of sequence-specific DNA binding transcription factor activity; biomineral tissue development; positive regulation of cell proliferation; collagen-activated tyrosine kinase receptor signaling pathway; protein autophosphoryl…	protein kinase activity; ATP binding; transferase activity; nucleotide binding; kinase activity; protein tyrosine kinase activity; transmembrane receptor protein tyrosine kinase activity; protein tyrosine kinase collagen receptor activity; collagen binding	membrane; integral component of membrane; plasma membrane; integral component of plasma membrane; focal adhesion; extracellular exosome; actin cytoskeleton; apical plasma membrane	-1.99042	3.81e-07	1.86e-05
ENSMUSG00000078515	4926	3998	1236	2310	1719	4038.8	3465.39	1357.9	2069.13	1695.77	616.987	529.39	207.44	316.091	259.054	6546	Ddi2	DNA-damage inducible protein 2	4	141677549	141723419	protein_coding	proteolysis; regulation of molecular function; regulation of transcription, DNA-templated; transcription, DNA-templated; intestinal absorption; negative regulation of transport	aspartic-type endopeptidase activity; identical protein binding; protein binding; ion channel inhibitor activity	nucleoplasm; cytosol; membrane; Golgi apparatus; plasma membrane; nucleus; cell junction; brush border	-1.0722	0.000102888	0.00174672
ENSMUSG00000038506	1010	763	216	528	206	828.093	661.353	237.303	472.945	203.216	302.389	241.502	86.6544	172.702	74.2071	2738.5	Dcun1d2	DCN1, defective in cullin neddylation 1, domain containing 2 (S. cerevisiae)	8	13255963	13288131	protein_coding	protein neddylation; positive regulation of ubiquitin-protein transferase activity	ubiquitin conjugating enzyme binding; cullin family protein binding; ubiquitin-like protein binding	ubiquitin ligase complex	-1.14802	0.0036526	0.0259611
ENSMUSG00000026709	1749	2376	461	1142	574	1433.99	2059.47	506.467	1022.92	566.243	674.504	968.707	238.225	481.149	266.342	2126	Dars2	aspartyl-tRNA synthetase 2 (mitochondrial)	1	161040601	161070658	protein_coding	translation; tRNA aminoacylation for protein translation; tRNA aminoacylation; mitochondrial asparaginyl-tRNA aminoacylation	ATP binding; nucleic acid binding; nucleotide binding; protein homodimerization activity; aminoacyl-tRNA ligase activity; ligase activity; aspartate-tRNA ligase activity; aspartate-tRNA(Asn) ligase activity	nucleus; cytoplasm; mitochondrion; mitochondrial matrix	-1.19573	0.00123607	0.0117532
ENSMUSG00000048826	3040	1705	275	1008	700	2492.48	1477.86	302.122	902.894	690.54	887.635	526.304	107.593	321.544	245.919	2808	Dact2	dishevelled-binding antagonist of beta-catenin 2	17	14195231	14203831	protein_coding	multicellular organism development; hematopoietic progenitor cell differentiation; skin development; epithelial cell morphogenesis; negative regulation of cell adhesion; negative regulation of nodal signaling pathway; inner medullary collecting duct development	protein binding; beta-catenin binding; transcription factor binding; protein kinase A binding; protein kinase C binding; delta-catenin binding	mitochondrion	-1.43159	0.000960241	0.00965319
ENSMUSG00000033883	2128	2135	533	1336	460	1744.73	1850.58	585.568	1196.69	453.784	268.297	284.573	90.0458	184.022	69.7807	6503	D3Ertd254e	DNA segment, Chr 3, ERATO Doi 254, expressed	3	36151017	36170342	protein_coding	regulation of transcription, DNA-templated	metal ion binding; nucleic acid binding; transcription factor activity, sequence-specific DNA binding	intracellular	-1.12458	0.00529148	0.0333992
ENSMUSG00000039224	649	789	99	200	280	532.111	683.89	108.764	179.146	276.216	165.664	212.917	33.8618	55.7739	85.9951	3212	D1Pas1	DNA segment, Chr 1, Pasteur Institute 1	1	186967416	186970627	protein_coding	multicellular organism development; spermatogenesis; cell differentiation; chromosome segregation; RNA secondary structure unwinding; regulation of gene expression; translational initiation	ATP binding; hydrolase activity; DNA binding; nucleic acid binding; RNA binding; nucleotide binding; helicase activity; ATP-dependent RNA helicase activity	nucleolus; cytoplasmic ribonucleoprotein granule	-1.50469	0.000162629	0.00247673
ENSMUSG00000079038	461	605	55	234	99	377.971	524.402	60.4244	209.601	97.6621	234.765	325.716	37.5307	130.187	60.6597	1610	D130040H23Rik	RIKEN cDNA D130040H23 gene	8	69271080	69314207	protein_coding		nucleic acid binding		-1.59023	0.000597574	0.00670325
ENSMUSG00000041623	2782	2880	794	1598	752	2280.95	2496.33	872.309	1431.37	741.838	1597.3	1748.13	610.861	1002.36	519.494	1428	D11Wsu47e	DNA segment, Chr 11, Wayne State University 47, expressed	11	113684412	113694647	protein_coding			membrane; integral component of membrane; extracellular exosome	-1.13661	0.000719261	0.00774688
ENSMUSG00000040703	1492	1530	281	280	482	1223.28	1326.17	308.714	250.804	475.486	445.965	483.476	112.546	91.4342	173.345	2743	Cyp2s1	cytochrome P450, family 2, subfamily s, polypeptide 1	7	25802475	25816913	protein_coding	oxidation-reduction process; epoxygenase P450 pathway	metal ion binding; monooxygenase activity; iron ion binding; oxidoreductase activity; oxidoreductase activity, acting on paired donors, with incorporation or reduction of molecular oxygen; heme binding; oxidoreductase activity, acting on paired donors, with incorporation or reduction of molecular oxygen, reduced flavin or flavoprotein as one donor, and incorporation of one atom of oxygen; arachid…	membrane; endoplasmic reticulum; endoplasmic reticulum membrane; organelle membrane; intracellular membrane-bounded organelle; integral component of membrane	-1.7423	1.79e-07	9.88e-06
ENSMUSG00000032315	2025	776	92	263	105	1660.29	672.622	101.074	235.577	103.581	624.402	252.96	38.0119	88.596	38.9549	2659	Cyp1a1	cytochrome P450, family 1, subfamily a, polypeptide 1	9	57687928	57703824	protein_coding	oxidation-reduction process; steroid metabolic process; cellular response to organic cyclic compound; response to toxic substance; toxin metabolic process; amine metabolic process; response to hypoxia; liver development; lipid hydroxylation; porphyrin-containing compound metabolic process; aging; cell proliferation; response to wounding; response to virus; response to nematode; response to herbic…	metal ion binding; monooxygenase activity; iron ion binding; oxidoreductase activity; oxidoreductase activity, acting on paired donors, with incorporation or reduction of molecular oxygen; heme binding; oxidoreductase activity, acting on paired donors, with incorporation or reduction of molecular oxygen, reduced flavin or flavoprotein as one donor, and incorporation of one atom of oxygen; aromata…	membrane; endoplasmic reticulum; endoplasmic reticulum membrane; organelle membrane; intracellular membrane-bounded organelle; cytoplasm; mitochondrion	-2.54284	3.44e-08	2.39e-06
ENSMUSG00000032323	182	94	33	63	44	149.221	81.4774	36.2547	56.4309	43.4054	100.553	54.9039	24.4304	38.0262	29.2489	1484	Cyp11a1	cytochrome P450, family 11, subfamily a, polypeptide 1	9	58006411	58027023	protein_coding	oxidation-reduction process; C21-steroid hormone biosynthetic process; lipid metabolic process; steroid metabolic process; cholesterol metabolic process; steroid biosynthetic process; C21-steroid hormone metabolic process	iron ion binding; oxidoreductase activity, acting on paired donors, with incorporation or reduction of molecular oxygen; heme binding; cholesterol monooxygenase (side-chain-cleaving) activity; metal ion binding; monooxygenase activity; oxidoreductase activity	mitochondrion; membrane; mitochondrial membrane	-1.17329	0.00545383	0.0340509
ENSMUSG00000056436	283	1268	98	319	89	232.03	1099.08	107.665	285.737	87.7973	354.244	1677.98	164.375	436.24	134.042	655	Cyct	cytochrome c, testis	2	76353942	76360450	protein_coding	oxidation-reduction process; apoptotic process; mitochondrial electron transport, cytochrome c to oxygen; positive regulation of intrinsic apoptotic signaling pathway; mitochondrial electron transport, ubiquinol to cytochrome c; hydrogen peroxide metabolic process; positive regulation of cysteine-type endopeptidase activity involved in apoptotic process	metal ion binding; electron carrier activity; heme binding	mitochondrion; respiratory chain; mitochondrial intermembrane space	-1.57511	0.00402478	0.0277609
ENSMUSG00000028621	373	253	56	105	49	305.821	219.295	61.5231	94.0515	48.3378	190.661	136.718	38.356	58.6356	30.1358	1604	Cyb5rl	cytochrome b5 reductase-like	4	107066988	107088268	protein_coding	oxidation-reduction process	oxidoreductase activity; cytochrome-b5 reductase activity, acting on NAD(P)H		-1.74953	5.36e-06	0.000164093
ENSMUSG00000045382	75	89	21	7	5	61.4921	77.1435	23.0711	6.2701	4.93243	45.4319	56.9955	17.0455	4.63251	3.6442	1353.5	Cxcr4	chemokine (C-X-C motif) receptor 4	1	128588199	128592293	protein_coding	G-protein coupled receptor signaling pathway; signal transduction; chemotaxis; chemokine-mediated signaling pathway; response to hypoxia; calcium-mediated signaling; regulation of chemotaxis; cellular response to cytokine stimulus	signal transducer activity; G-protein coupled receptor activity; chemokine receptor activity; actin binding; cytokine binding; C-C chemokine binding; ubiquitin protein ligase binding; myosin light chain binding; ubiquitin binding	membrane; integral component of membrane; lysosome; early endosome; late endosome; plasma membrane; cell surface; cell leading edge; cytoplasmic vesicle; protein complex; extracellular exosome	-1.93478	0.000650811	0.00717644
ENSMUSG00000031778	226	252	94	90	88	185.296	218.429	103.271	80.6156	86.8108	397.631	468.731	221.611	172.995	186.289	466	Cx3cl1	chemokine (C-X3-C motif) ligand 1	8	94772009	94782427	protein_coding	G-protein coupled receptor signaling pathway; immune response; cell adhesion; chemotaxis; cytokine-mediated signaling pathway; leukocyte adhesive activation; cell chemotaxis; neutrophil chemotaxis; negative regulation of cell migration; inflammatory response; positive regulation of GTPase activity; monocyte chemotaxis; chemokine-mediated signaling pathway; positive regulation of ERK1 and ERK2 cas…	cytokine activity; chemokine activity; integrin binding; CCR chemokine receptor binding; CX3C chemokine receptor binding	membrane; integral component of membrane; extracellular region; extracellular space; plasma membrane; cell surface	-1.08376	0.000481427	0.00566279
ENSMUSG00000026176	978	774	238	546	269	801.856	670.888	261.473	489.068	265.365	278.81	233.271	90.9155	170.051	92.2687	2876	Ctdsp1	CTD (carboxy-terminal domain, RNA polymerase II, polypeptide A) small phosphatase 1	1	74391509	74397285	protein_coding	negative regulation of protein phosphorylation; negative regulation of G1/S transition of mitotic cell cycle; regulation of transcription from RNA polymerase II promoter; protein dephosphorylation; negative regulation of neuron differentiation; negative regulation of neurogenesis	metal ion binding; hydrolase activity; phosphoprotein phosphatase activity; phosphatase activity; protein binding; CTD phosphatase activity	nucleus; nucleoplasm; extracellular exosome	-1.01932	0.00417993	0.0284666
ENSMUSG00000027176	5075	5488	1318	2675	1964	4160.96	4756.89	1447.99	2396.07	1937.46	6552.7	7491.17	2280.3	3773.35	3051.12	635	Cstf3	cleavage stimulation factor, 3' pre-RNA, subunit 3	2	104590523	104665429	protein_coding	RNA processing; mRNA processing; mRNA cleavage; RNA 3'-end processing	RNA binding; mRNA binding	nucleus; nucleoplasm	-1.13587	0.000105522	0.00177426
ENSMUSG00000044647	98	177	37	50	22	80.3496	153.42	40.6492	44.7864	21.7027	36.0231	68.7828	18.2242	20.0791	9.72997	2230.5	Csrnp3	cysteine-serine-rich nuclear protein 3	2	65845767	66031546	protein_coding	regulation of transcription, DNA-templated; transcription from RNA polymerase II promoter; transcription, DNA-templated; negative regulation of phosphatase activity; apoptotic process; positive regulation of transcription from RNA polymerase II promoter; positive regulation of apoptotic process	DNA binding; transcription factor activity, sequence-specific DNA binding; transcriptional activator activity, RNA polymerase II transcription regulatory region sequence-specific binding; sequence-specific DNA binding	nucleus	-1.45005	0.00165196	0.0146008
ENSMUSG00000030905	737	376	63	14	35	604.262	325.909	69.2134	12.5402	34.527	297.373	160.389	34.0617	6.17136	16.9916	2032	Crym	crystallin, mu	7	120186380	120202111	protein_coding	oxidation-reduction process; negative regulation of transcription from RNA polymerase II promoter; sensory perception of sound; thyroid hormone metabolic process; thyroid hormone transport	protein homodimerization activity; oxidoreductase activity; NADP binding; transcription corepressor activity; oxidoreductase activity, acting on the CH-NH2 group of donors, NAD or NADP as acceptor; hormone binding; thiomorpholine-carboxylate dehydrogenase activity; thyroid hormone binding	nucleus; cytosol; cytoplasm; extracellular exosome; mitochondrion	-2.87472	2.87e-08	2.06e-06
ENSMUSG00000074365	1318	1283	26	4	13	1080.62	1112.08	28.5643	3.58291	12.8243	1436.04	1477.85	37.9592	4.76135	17.0423	752.5	Crxos	cone-rod homeobox, opposite strand	7	15882617	15904020	protein_coding	regulation of transcription, DNA-templated; neuron development; multicellular organism development; transcription from RNA polymerase II promoter	DNA binding; chromatin binding; transcription regulatory region DNA binding; transcription factor activity, sequence-specific DNA binding	nucleus	-5.0948	5.54e-25	2.56e-21
ENSMUSG00000017776	15839	11859	3737	6936	4405	12986.3	10279.1	4105.57	6212.77	4345.47	13457.3	10652	4254.47	6438.11	4503.08	965	Crk	v-crk avian sarcoma virus CT10 oncogene homolog	11	75679259	75706908	protein_coding	positive regulation of signal transduction; negative regulation of cell motility; negative regulation of wound healing; regulation of actin cytoskeleton organization; regulation of cell shape; regulation of GTPase activity; positive regulation of substrate adhesion-dependent cell spreading; positive regulation of cell growth; regulation of protein binding; ephrin receptor signaling pathway; regul…	protein binding; phosphotyrosine residue binding; protein self-association; SH3 domain binding; SH3/SH2 adaptor activity; ephrin receptor binding; SH2 domain binding; protein tyrosine kinase binding; insulin-like growth factor receptor binding; cytoskeletal protein binding; enzyme binding; protein domain specific binding; protein binding, bridging; protein phosphorylated amino acid binding; scaff…	membrane; plasma membrane; protein complex; cytoplasm; extracellular exosome; actin cytoskeleton; membrane raft	-1.17611	4.74e-05	0.000941526
[truncated: 133 more rows]

## Sheet: ESC up-regulated genes
Ensembl.Gene.ID	WT1 (raw)	WT2 (raw)	KO1 (raw)	KO2(raw)	KO3 (raw)	WT1 (normalized)	WT2 (normalized)	KO1 (normalized)	KO2(normalized)	KO3 (normalized)	WT1 (normalized and divided by median of transcripts length in kb)	WT2 (normalized and divided by median of transcripts length in kb)	KO1 (normalized and divided by median of transcripts length in kb)	KO2 (normalized and divided by median of transcripts length in kb)	KO3 (normalized and divided by median of transcripts length in kb)	Median.of.transcripts.length	Gene.name	Description	Chromosome.name	Start.gene.position	End.gene.position	Gene.biotype	GO.biological.process	GO.molecular.function	GO.cellular.component	Log2 FC (KO vs WT )	P-value (KO vs WT)	Adjusted p-value (KO vs WT )
ENSMUSG00000031370	3219	3714	7405	7655	4757	2639.24	3219.22	8135.32	6856.8	4692.71	4072.9	4967.94	12554.5	10581.5	7241.84	648	Zrsr2	zinc finger (CCCH type), RNA binding motif and serine/arginine rich 2	X	163935443	163958661	protein_coding	mRNA splicing, via spliceosome	metal ion binding; nucleic acid binding; RNA binding	U2AF	1.1016	0.000331666	0.00427991
[truncated: 1,115 more rows]

## Sheet: MEF down-regulated genes
Ensembl.Gene.ID	KO1 (raw)	KO2 (raw)	KO3(raw)	WT1 (raw)	WT2 (raw)	WT3 (raw)	KO1(normalized)	KO2(normalized)	KO3 (normalized)	WT1 (normalized)	WT2(normalized)	WT3 (normalized)	KO1 (normalized and divided by median of transcripts length in kb)	KO2 (normalized and divided by median of transcripts length in kb)	KO3 (normalized and divided by median of transcripts length in kb)	WT1 (normalized and divided by median of transcripts length in kb)	WT2 (normalized and divided by median of transcripts length in kb)	WT3 (normalized and divided by median of transcripts length in kb)		Averge.KO.	Median.of.transcripts.length	Gene.name	Description	Chromosome.name	Start.gene.position	End.gene.position	Gene.biotype	GO.biological.process	GO.molecular.function	GO.cellular.component	Log2 FC (MUT vs WT)	P-value (MUT vs WT)	Adjusted p-value (KO vs WT)
[truncated: 1,555 more rows]

[truncated: 1 more sheets: MEF up-regulated genes]
