# Supplementary material for: Histone H2Bub1 deubiquitylation is essential for mouse development, but does not regulate global RNA polymerase II transcription
Source: Cell Death Differ. 2021 Mar 17;28(8):2385–403. doi: 10.1038/s41418-021-00759-2 (PMC8329007; doi:10.1038/s41418-021-00759-2)
Supplement: Supplementary file 4 — Supplementary Table 3 [file 41418_2021_759_MOESM4_ESM.xlsx]

## Sheet: ESC down-regulated genes_BP
Category	Term	Count	%	PValue	Genes	List Total	Pop Hits	Pop Total	Fold Enrichment	Bonferroni	Benjamini	FDR	-log10(Benjamini)
GOTERM_BP_DIRECT	GO:0006355~regulation of transcription, DNA-templated	178	24.2177	1.16037e-26	17684, 104263, 73703, 75605, 68750, 104383, 16598, 21386, 18012, 208111, 109032, 21429, 74352, 99377, 16918, 102642386, 24132, 111241, 235048, 16599, 18139, 380669, 192231, 16911, 11864, 217218, 20587, 244579, 18028, 18022, 20220, 235047, 63872, 100043133, 74123, 21834, 228869, 244219, 73390, 13813, 13819, 381067, 629016, 13653, 12443, 328365, 11991, 387609, 68016, 100043468, 101056073, 15481, 10…	629	2279	18082	2.24529	3.36158e-23	3.36158e-23	3.34998e-23	22.4735
GOTERM_BP_DIRECT	GO:0006351~transcription, DNA-templated	113	15.3741	7.55606e-09	17684, 104263, 73703, 75605, 68750, 104383, 16598, 21386, 18012, 109032, 21429, 99377, 16599, 18139, 192231, 16911, 11864, 217218, 23856, 20587, 244579, 18028, 18022, 20220, 235047, 63872, 74123, 21834, 228869, 244219, 13813, 13819, 13653, 12443, 328365, 11991, 387609, 68016, 15481, 15364, 56275, 22059, 21888, 20677, 55982, 77771, 17702, 14284, 239546, 66645, 331623, 26424, 21418, 21417, 20689, 1…	629	1885	18082	1.72331	2.18897e-05	1.0945e-05	1.09072e-05	4.96079
GOTERM_BP_DIRECT	GO:0000122~negative regulation of transcription from RNA polymerase II promoter	56	7.61905	5.54216e-08	17684, 68750, 104383, 21386, 12591, 15221, 14011, 99377, 15904, 15903, 231803, 18817, 15901, 12159, 192231, 268448, 71458, 18028, 98558, 102635415, 17131, 63872, 74123, 21834, 13813, 58521, 13819, 12443, 13653, 387609, 13614, 12571, 15364, 20230, 21849, 22059, 21888, 56310, 12971, 15205, 17869, 18119, 17702, 71514, 19411, 243905, 331623, 21418, 21417, 19291, 232906, 93759, 15213, 13831, 13875, 12…	629	729	18082	2.20829	0.000160544	5.35188e-05	5.33341e-05	4.27149
GOTERM_BP_DIRECT	GO:0045944~positive regulation of transcription from RNA polymerase II promoter	65	8.84354	1.41112e-06	17684, 112405, 104263, 216850, 16598, 18012, 15221, 14011, 99377, 21667, 15904, 12912, 103806, 246198, 111241, 54711, 12159, 53945, 16911, 11864, 20587, 18028, 16002, 23939, 230073, 94353, 21834, 13813, 13819, 18709, 328365, 13653, 239719, 13614, 18988, 68016, 19766, 15364, 14472, 56275, 22773, 22059, 20677, 22612, 77771, 15205, 17869, 18119, 14284, 19411, 19656, 67694, 14282, 14164, 14165, 22421…	629	995	18082	1.87796	0.00407967	0.001022	0.00101848	2.99055
GOTERM_BP_DIRECT	GO:0030154~cell differentiation	52	7.07483	1.12607e-05	17684, 23966, 104263, 12591, 18012, 14011, 18053, 23965, 21667, 13728, 12912, 14457, 12159, 226180, 76509, 20587, 73712, 98558, 23939, 20348, 170676, 13813, 58521, 13819, 239719, 68016, 214575, 327978, 12571, 114642, 67603, 75388, 22773, 22612, 53761, 83456, 14159, 16854, 64661, 14164, 22341, 116810, 74068, 74144, 21417, 110957, 19291, 19419, 93759, 14367, 11852, 12745	629	780	18082	1.91648	0.0320961	0.00652446	0.00650194	2.18546
GOTERM_BP_DIRECT	GO:0045892~negative regulation of transcription, DNA-templated	40	5.44218	6.56781e-05	17684, 75605, 15481, 68750, 104383, 240186, 21386, 15364, 21849, 22059, 21888, 15904, 15903, 111241, 12310, 15205, 15901, 12159, 192231, 17702, 71514, 17751, 268448, 71458, 66645, 74400, 21418, 21417, 21834, 19291, 58521, 232906, 22163, 17936, 93759, 17937, 387609, 15213, 12569, 13831	629	579	18082	1.98599	0.173269	0.0317116	0.0316021	1.49878
GOTERM_BP_DIRECT	GO:0043065~positive regulation of apoptotic process	26	3.53741	0.000293383	112405, 19766, 66854, 15364, 18012, 109032, 67603, 18053, 22059, 20677, 77771, 15903, 12912, 15502, 15368, 16952, 57748, 51800, 12159, 17702, 19411, 20220, 74400, 93759, 11852, 16009	629	335	18082	2.23113	0.572608	0.109199	0.108822	0.961783
GOTERM_BP_DIRECT	GO:0001701~in utero embryonic development	24	3.26531	0.000329718	17684, 17069, 16598, 21386, 15221, 244585, 21849, 22059, 99377, 21667, 27494, 11702, 14609, 15205, 328365, 17869, 11784, 239719, 19647, 13614, 17888, 18119, 13875, 11864	629	299	18082	2.30747	0.615323	0.109199	0.108822	0.961783
GOTERM_BP_DIRECT	GO:0007275~multicellular organism development	58	7.89116	0.000339243	17684, 23966, 68750, 21386, 12591, 18012, 15221, 18053, 13728, 636931, 15903, 54631, 14457, 15901, 12159, 226180, 171170, 98558, 219134, 20348, 13813, 24064, 13819, 22163, 239719, 240025, 68016, 16691, 214575, 22419, 15201, 75388, 22773, 22059, 223254, 83456, 18119, 54418, 17702, 114716, 399558, 13393, 71436, 14164, 22341, 116810, 74068, 22421, 74144, 110957, 114715, 101772, 14366, 93759, 14367, …	629	1029	18082	1.62035	0.625796	0.109199	0.108822	0.961783
GOTERM_BP_DIRECT	GO:0001666~response to hypoxia	18	2.44898	0.000395822	17684, 112405, 14284, 17751, 13482, 13076, 22341, 22044, 20677, 228139, 12912, 13819, 17769, 13653, 15368, 13614, 12767, 11864	629	192	18082	2.69505	0.682387	0.11467	0.114274	0.940552
GOTERM_BP_DIRECT	GO:0010801~negative regulation of peptidyl-threonine phosphorylation	5	0.680272	0.000570892	114716, 24064, 17131, 13829, 114715	629	12	18082	11.978	0.808783	0.150352	0.149833	0.822891
GOTERM_BP_DIRECT	GO:0019827~stem cell population maintenance	10	1.36054	0.000757184	83557, 73703, 13813, 13209, 21386, 93679, 18602, 99377, 69792, 18119	629	71	18082	4.0489	0.888574	0.182797	0.182166	0.738031
GOTERM_BP_DIRECT	GO:0045893~positive regulation of transcription, DNA-templated	36	4.89796	0.00101466	104263, 17684, 16598, 21386, 18012, 12591, 21849, 22773, 22059, 12190, 20677, 12912, 111241, 15205, 17869, 12159, 217218, 11864, 14284, 17751, 244579, 18028, 18022, 14164, 14165, 116810, 22421, 21418, 26424, 13813, 94092, 13653, 14366, 239719, 14009, 13557	629	576	18082	1.7967	0.947185	0.226113	0.225332	0.645675
GOTERM_BP_DIRECT	GO:0048514~blood vessel morphogenesis	7	0.952381	0.00117722	27494, 14609, 14165, 218397, 239719, 12558, 13614	629	35	18082	5.74944	0.967039	0.243601	0.24276	0.613322
GOTERM_BP_DIRECT	GO:0060509~Type I pneumocyte differentiation	4	0.544218	0.00131428	12912, 18028, 16598, 21834	629	7	18082	16.427	0.977851	0.253831	0.252955	0.595456
GOTERM_BP_DIRECT	GO:0048511~rhythmic process	13	1.76871	0.00168065	71514, 75605, 239188, 66645, 18053, 22059, 12912, 15903, 11991, 13211, 93759, 12569, 15901	629	128	18082	2.91964	0.992349	0.279553	0.278588	0.553536
GOTERM_BP_DIRECT	GO:0048146~positive regulation of fibroblast proliferation	9	1.22449	0.00178572	14284, 18214, 12571, 14165, 218397, 328365, 17869, 18053, 21667	629	65	18082	3.98038	0.99436	0.279553	0.278588	0.553536
GOTERM_BP_DIRECT	GO:0008283~cell proliferation	18	2.44898	0.00181041	17684, 50927, 70024, 15364, 14472, 14164, 13076, 22223, 12190, 66805, 19291, 83701, 56632, 15904, 83456, 17869, 12006, 51800	629	220	18082	2.35205	0.99475	0.279553	0.278588	0.553536
GOTERM_BP_DIRECT	GO:0060412~ventricular septum morphogenesis	7	0.952381	0.00183345	17684, 112405, 21386, 17131, 15205, 15213, 20677	629	38	18082	5.29554	0.995089	0.279553	0.278588	0.553536
GOTERM_BP_DIRECT	GO:0007507~heart development	20	2.72109	0.00200305	17684, 67694, 71458, 71436, 74123, 22059, 99377, 20348, 21667, 20677, 15903, 14609, 11595, 239719, 13614, 14615, 15901, 12159, 192231, 18119	629	261	18082	2.20285	0.996999	0.280211	0.279244	0.552514
GOTERM_BP_DIRECT	GO:0034605~cellular response to heat	7	0.952381	0.00210421	14164, 208111, 101772, 15368, 13211, 236193, 22059	629	39	18082	5.15976	0.997762	0.280211	0.279244	0.552514
GOTERM_BP_DIRECT	GO:0042476~odontogenesis	6	0.816327	0.00212794	71458, 15903, 16777, 12006, 12159, 17702	629	27	18082	6.38827	0.997911	0.280211	0.279244	0.552514
GOTERM_BP_DIRECT	GO:0031047~gene silencing by RNA	8	1.08844	0.00226897	83701, 83557, 636931, 98558, 83456, 217351, 74068, 380669	629	53	18082	4.3392	0.998613	0.285792	0.284805	0.543951
GOTERM_BP_DIRECT	GO:0001570~vasculogenesis	9	1.22449	0.00238855	17684, 27494, 55982, 218397, 328365, 14366, 15213, 14615, 21667	629	68	18082	3.80478	0.99902	0.288318	0.287323	0.540128
GOTERM_BP_DIRECT	GO:0003151~outflow tract morphogenesis	8	1.08844	0.00253037	17684, 21386, 15205, 21418, 15213, 12159, 20348, 17702	629	54	18082	4.25885	0.999351	0.293219	0.292207	0.532808
GOTERM_BP_DIRECT	GO:0046677~response to antibiotic	6	0.816327	0.0039954	13076, 12773, 22276, 22059, 15901, 20512	629	31	18082	5.56398	0.999991	0.445179	0.443643	0.351465
GOTERM_BP_DIRECT	GO:0008285~negative regulation of cell proliferation	25	3.40136	0.0042098	66854, 27206, 22059, 20557, 20677, 111241, 15368, 12877, 12159, 17702, 19411, 20587, 18028, 18022, 14165, 22341, 21418, 21417, 57259, 83669, 24064, 14609, 14367, 12006, 16009	629	384	18082	1.87156	0.999995	0.451696	0.450136	0.345154
GOTERM_BP_DIRECT	GO:0043967~histone H4 acetylation	6	0.816327	0.00460235	56456, 73390, 94092, 331623, 13831, 12190	629	32	18082	5.3901	0.999998	0.471848	0.470219	0.326198
GOTERM_BP_DIRECT	GO:0035019~somatic stem cell population maintenance	7	0.952381	0.00492352	15364, 12591, 14165, 15205, 22421, 387609, 20677	629	46	18082	4.37458	0.999999	0.471848	0.470219	0.326198
GOTERM_BP_DIRECT	GO:0043066~negative regulation of apoptotic process	33	4.4898	0.00492798	17684, 15201, 21386, 15364, 18793, 18053, 21802, 22059, 20658, 21667, 56632, 78689, 15502, 20393, 16854, 320558, 18817, 15901, 12159, 53945, 54418, 11864, 17702, 19411, 17751, 98558, 67118, 23939, 22421, 21418, 24064, 16668, 93759	629	566	18082	1.67607	0.999999	0.471848	0.470219	0.326198
GOTERM_BP_DIRECT	GO:0001934~positive regulation of protein phosphorylation	15	2.04082	0.00504911	17751, 19766, 268752, 16002, 18793, 14164, 218397, 665113, 12443, 19419, 93759, 76527, 12006, 12767, 12159	629	184	18082	2.34352	1	0.471848	0.470219	0.326198
GOTERM_BP_DIRECT	GO:0035116~embryonic hindlimb morphogenesis	6	0.816327	0.00527206	19411, 21386, 244585, 22421, 12159, 17702	629	33	18082	5.22677	1	0.472682	0.471051	0.325431
GOTERM_BP_DIRECT	GO:0001829~trophectodermal cell differentiation	5	0.680272	0.00538437	17684, 13813, 15221, 12591, 18119	629	21	18082	6.84458	1	0.472682	0.471051	0.325431
GOTERM_BP_DIRECT	GO:0001649~osteoblast differentiation	11	1.4966	0.00597959	56403, 19656, 56200, 14609, 16002, 14104, 13211, 235567, 12159, 17702, 16009	629	113	18082	2.7984	1	0.503695	0.501956	0.297833
GOTERM_BP_DIRECT	GO:0010942~positive regulation of cell death	7	0.952381	0.00608537	17751, 19766, 13653, 67603, 12006, 12159, 17702	629	48	18082	4.1923	1	0.503695	0.501956	0.297833
GOTERM_BP_DIRECT	GO:0009948~anterior/posterior axis specification	5	0.680272	0.00640287	12591, 15213, 12159, 18119, 21667	629	22	18082	6.53346	1	0.515253	0.513475	0.287979
GOTERM_BP_DIRECT	GO:0060675~ureteric bud morphogenesis	3	0.408163	0.00689692	56753, 15205, 15213	629	4	18082	21.5604	1	0.525799	0.523984	0.27918
GOTERM_BP_DIRECT	GO:0045869~negative regulation of single stranded viral RNA replication via double stranded DNA intermediate	3	0.408163	0.00689692	15364, 235047, 21849	629	4	18082	21.5604	1	0.525799	0.523984	0.27918
GOTERM_BP_DIRECT	GO:0021549~cerebellum development	7	0.952381	0.00743492	14472, 18012, 244585, 11991, 15114, 22059, 12569	629	50	18082	4.02461	1	0.552281	0.550375	0.25784
GOTERM_BP_DIRECT	GO:0007605~sensory perception of sound	12	1.63265	0.00875328	109205, 14619, 12815, 140494, 24064, 432516, 12971, 14366, 21418, 17754, 21834, 20512	629	138	18082	2.49976	1	0.633907	0.631719	0.197974
GOTERM_BP_DIRECT	GO:0006397~mRNA processing	21	2.85714	0.00908235	71514, 19656, 68278, 15481, 171170, 20220, 20383, 114642, 98985, 70044, 20658, 56403, 228410, 16854, 19647, 76936, 225160, 12877, 69562, 380601, 101943	629	322	18082	1.87482	1	0.633907	0.631719	0.197974
GOTERM_BP_DIRECT	GO:0003334~keratinocyte development	4	0.544218	0.00919023	14284, 67694, 21418, 55948	629	13	18082	8.8453	1	0.633907	0.631719	0.197974
GOTERM_BP_DIRECT	GO:0043433~negative regulation of sequence-specific DNA binding transcription factor activity	8	1.08844	0.00988113	112405, 15903, 211770, 17131, 22163, 15368, 93759, 15901	629	69	18082	3.33301	1	0.650499	0.648254	0.186753
GOTERM_BP_DIRECT	GO:0008630~intrinsic apoptotic signaling pathway in response to DNA damage	7	0.952381	0.0107602	98558, 17869, 15368, 93759, 51800, 55948, 12190	629	54	18082	3.72649	1	0.650499	0.648254	0.186753
GOTERM_BP_DIRECT	GO:0045595~regulation of cell differentiation	6	0.816327	0.0107891	70415, 24064, 58521, 14159, 21418, 12159	629	39	18082	4.42265	1	0.650499	0.648254	0.186753
GOTERM_BP_DIRECT	GO:0090383~phagosome acidification	3	0.408163	0.0112311	72433, 19332, 270160	629	5	18082	17.2483	1	0.650499	0.648254	0.186753
GOTERM_BP_DIRECT	GO:0070934~CRD-mediated mRNA stabilization	3	0.408163	0.0112311	56403, 140486, 13211	629	5	18082	17.2483	1	0.650499	0.648254	0.186753
GOTERM_BP_DIRECT	GO:0001568~blood vessel development	8	1.08844	0.0114824	17684, 56632, 13393, 21386, 12591, 14366, 15213, 12159	629	71	18082	3.23912	1	0.650499	0.648254	0.186753
GOTERM_BP_DIRECT	GO:0030335~positive regulation of cell migration	15	2.04082	0.0115798	20312, 22419, 14164, 21418, 20348, 21667, 232748, 14786, 16777, 105732, 12877, 13614, 12767, 12159, 76509	629	203	18082	2.12418	1	0.650499	0.648254	0.186753
GOTERM_BP_DIRECT	GO:0060716~labyrinthine layer blood vessel development	5	0.680272	0.0117305	18022, 15205, 238328, 15213, 14367	629	26	18082	5.52831	1	0.650499	0.648254	0.186753
GOTERM_BP_DIRECT	GO:0016569~covalent chromatin modification	18	2.44898	0.011905	104263, 20587, 216850, 75605, 71458, 208043, 20230, 114642, 21849, 331623, 94353, 227867, 56456, 14841, 103537, 18602, 13831, 217218	629	266	18082	1.9453	1	0.650499	0.648254	0.186753
GOTERM_BP_DIRECT	GO:0006357~regulation of transcription from RNA polymerase II promoter	24	3.26531	0.0119554	243910, 17684, 19357, 20587, 14284, 14282, 18022, 12591, 21418, 22059, 21834, 94353, 227867, 170753, 13813, 15205, 227292, 387609, 14009, 57748, 69792, 13831, 18988, 13875	629	397	18082	1.73787	1	0.650499	0.648254	0.186753
GOTERM_BP_DIRECT	GO:0009966~regulation of signal transduction	6	0.816327	0.011987	114716, 24064, 12558, 18119, 21667, 114715	629	40	18082	4.31208	1	0.650499	0.648254	0.186753
GOTERM_BP_DIRECT	GO:0051091~positive regulation of sequence-specific DNA binding transcription factor activity	10	1.36054	0.0121861	20587, 18214, 93679, 15364, 18012, 14366, 94353, 57748, 13614, 18119	629	107	18082	2.68666	1	0.650499	0.648254	0.186753
GOTERM_BP_DIRECT	GO:0045165~cell fate commitment	8	1.08844	0.0123498	216850, 24064, 22419, 18012, 15205, 22421, 12159, 18119	629	72	18082	3.19414	1	0.650499	0.648254	0.186753
GOTERM_BP_DIRECT	GO:0008016~regulation of heart contraction	5	0.680272	0.0134006	14609, 12310, 116810, 21834, 17888	629	27	18082	5.32356	1	0.652107	0.649857	0.185681
GOTERM_BP_DIRECT	GO:0009887~organ morphogenesis	10	1.36054	0.0136419	22419, 21386, 16002, 12591, 14165, 22341, 320558, 22421, 21834, 12767	629	109	18082	2.63736	1	0.652107	0.649857	0.185681
GOTERM_BP_DIRECT	GO:0070301~cellular response to hydrogen peroxide	7	0.952381	0.013862	28240, 216850, 16598, 23939, 16952, 93759, 11852	629	57	18082	3.53036	1	0.652107	0.649857	0.185681
GOTERM_BP_DIRECT	GO:0035136~forelimb morphogenesis	4	0.544218	0.0138863	21386, 22421, 21418, 20689	629	15	18082	7.66592	1	0.652107	0.649857	0.185681
GOTERM_BP_DIRECT	GO:0008284~positive regulation of cell proliferation	30	4.08163	0.0146037	18214, 21386, 15364, 13482, 12591, 21802, 20677, 21667, 56632, 15904, 83379, 15205, 17869, 16854, 76527, 12159, 18119, 11864, 19411, 14164, 14165, 22341, 22421, 21834, 14181, 12443, 93759, 12426, 13614, 13557	629	542	18082	1.59117	1	0.652107	0.649857	0.185681
GOTERM_BP_DIRECT	GO:0007411~axon guidance	12	1.63265	0.0149746	399558, 71436, 14472, 22152, 232906, 16573, 16777, 18053, 14009, 76260, 12569, 20348	629	149	18082	2.31521	1	0.652107	0.649857	0.185681
GOTERM_BP_DIRECT	GO:0009611~response to wounding	7	0.952381	0.0150214	15903, 13076, 238328, 17869, 18053, 259277, 20512	629	58	18082	3.46949	1	0.652107	0.649857	0.185681
GOTERM_BP_DIRECT	GO:0045765~regulation of angiogenesis	5	0.680272	0.0152144	112405, 23939, 269831, 238328, 15901	629	28	18082	5.13343	1	0.652107	0.649857	0.185681
GOTERM_BP_DIRECT	GO:0007140~male meiosis	5	0.680272	0.0152144	98558, 83456, 114642, 320558, 74068	629	28	18082	5.13343	1	0.652107	0.649857	0.185681
GOTERM_BP_DIRECT	GO:0008543~fibroblast growth factor receptor signaling pathway	6	0.816327	0.0161137	399558, 636931, 71436, 14164, 83379, 14165	629	43	18082	4.01124	1	0.652107	0.649857	0.185681
GOTERM_BP_DIRECT	GO:0050679~positive regulation of epithelial cell proliferation	8	1.08844	0.0162943	14164, 14165, 22341, 17869, 21802, 15901, 12159, 18119	629	76	18082	3.02602	1	0.652107	0.649857	0.185681
GOTERM_BP_DIRECT	GO:0042769~DNA damage response, detection of DNA damage	3	0.408163	0.0164612	15364, 15502, 20677	629	6	18082	14.3736	1	0.652107	0.649857	0.185681
GOTERM_BP_DIRECT	GO:0008595~anterior/posterior axis specification, embryo	3	0.408163	0.0164612	21386, 14367, 21667	629	6	18082	14.3736	1	0.652107	0.649857	0.185681
GOTERM_BP_DIRECT	GO:0031052~chromosome breakage	3	0.408163	0.0164612	15364, 22059, 12190	629	6	18082	14.3736	1	0.652107	0.649857	0.185681
GOTERM_BP_DIRECT	GO:0060706~cell differentiation involved in embryonic placenta development	3	0.408163	0.0164612	16691, 13813, 16669	629	6	18082	14.3736	1	0.652107	0.649857	0.185681
GOTERM_BP_DIRECT	GO:0045110~intermediate filament bundle assembly	3	0.408163	0.0164612	18039, 16664, 380684	629	6	18082	14.3736	1	0.652107	0.649857	0.185681
GOTERM_BP_DIRECT	GO:0090385~phagosome-lysosome fusion	3	0.408163	0.0164612	19332, 54525, 270160	629	6	18082	14.3736	1	0.652107	0.649857	0.185681
GOTERM_BP_DIRECT	GO:0060964~regulation of gene silencing by miRNA	3	0.408163	0.0164612	83557, 636931, 217351	629	6	18082	14.3736	1	0.652107	0.649857	0.185681
GOTERM_BP_DIRECT	GO:0045104~intermediate filament cytoskeleton organization	4	0.544218	0.0166572	380684, 16668, 105732, 226180	629	16	18082	7.1868	1	0.652107	0.649857	0.185681
GOTERM_BP_DIRECT	GO:0051321~meiotic cell cycle	9	1.22449	0.0174818	98558, 15364, 83456, 114642, 320558, 74068, 20957, 15270, 12745	629	95	18082	2.72342	1	0.675263	0.672932	0.170527
GOTERM_BP_DIRECT	GO:0007569~cell aging	5	0.680272	0.0192877	17684, 21386, 328365, 22059, 12190	629	30	18082	4.7912	1	0.722945	0.72045	0.140894
GOTERM_BP_DIRECT	GO:0021983~pituitary gland development	5	0.680272	0.0192877	12912, 15364, 14165, 15205, 12159	629	30	18082	4.7912	1	0.722945	0.72045	0.140894
GOTERM_BP_DIRECT	GO:0048596~embryonic camera-type eye morphogenesis	4	0.544218	0.0197144	17684, 21418, 14367, 21417	629	17	18082	6.76405	1	0.722945	0.72045	0.140894
GOTERM_BP_DIRECT	GO:0050678~regulation of epithelial cell proliferation	4	0.544218	0.0197144	56753, 14165, 15205, 15213	629	17	18082	6.76405	1	0.722945	0.72045	0.140894
GOTERM_BP_DIRECT	GO:0001525~angiogenesis	16	2.17687	0.0201832	14164, 269831, 14165, 22341, 74144, 22421, 21802, 13819, 57257, 238328, 15368, 93759, 15213, 14367, 11852, 12159	629	239	18082	1.9245	1	0.730886	0.728363	0.136151
GOTERM_BP_DIRECT	GO:0002062~chondrocyte differentiation	6	0.816327	0.021091	12815, 18028, 22419, 15364, 22421, 12159	629	46	18082	3.74964	1	0.749888	0.747299	0.125004
GOTERM_BP_DIRECT	GO:0008380~RNA splicing	16	2.17687	0.021577	71514, 19656, 68278, 15481, 171170, 20220, 20383, 114642, 20658, 56403, 16854, 18139, 76936, 225160, 69562, 101943	629	241	18082	1.90853	1	0.749888	0.747299	0.125004
GOTERM_BP_DIRECT	GO:0007517~muscle organ development	7	0.952381	0.0218342	68016, 15903, 54631, 83456, 93759, 239719, 14009	629	63	18082	3.19414	1	0.749888	0.747299	0.125004
GOTERM_BP_DIRECT	GO:0006366~transcription from RNA polymerase II promoter	11	1.4966	0.0222364	14284, 19656, 12912, 14282, 56200, 13653, 17869, 14009, 20689, 17702, 16911	629	138	18082	2.29144	1	0.749888	0.747299	0.125004
GOTERM_BP_DIRECT	GO:0060449~bud elongation involved in lung branching	3	0.408163	0.0225199	24064, 14165, 12159	629	7	18082	12.3202	1	0.749888	0.747299	0.125004
GOTERM_BP_DIRECT	GO:0045607~regulation of auditory receptor cell differentiation	3	0.408163	0.0225199	16918, 15205, 15213	629	7	18082	12.3202	1	0.749888	0.747299	0.125004
GOTERM_BP_DIRECT	GO:0010944~negative regulation of transcription by competitive promoter binding	3	0.408163	0.0225199	12912, 17131, 21418	629	7	18082	12.3202	1	0.749888	0.747299	0.125004
GOTERM_BP_DIRECT	GO:0043046~DNA methylation involved in gamete generation	4	0.544218	0.0230594	214575, 98558, 83456, 74068	629	18	18082	6.38827	1	0.759125	0.756505	0.119686
GOTERM_BP_DIRECT	GO:0032355~response to estradiol	9	1.22449	0.0243222	14619, 14284, 14165, 12443, 17869, 16952, 232333, 22421, 11864	629	101	18082	2.56163	1	0.7917	0.788967	0.101439
GOTERM_BP_DIRECT	GO:0006915~apoptotic process	30	4.08163	0.0266472	70415, 217169, 218215, 19766, 327959, 13067, 66854, 14373, 109032, 18053, 22059, 77771, 69181, 20393, 15368, 51800, 216965, 69065, 19357, 23856, 107585, 244579, 67118, 19291, 170676, 14609, 93759, 11852, 12426, 225160	629	570	18082	1.51301	1	0.849216	0.846285	0.0709816
GOTERM_BP_DIRECT	GO:0051443~positive regulation of ubiquitin-protein transferase activity	4	0.544218	0.0266923	211770, 102323, 18817, 105171	629	19	18082	6.05205	1	0.849216	0.846285	0.0709816
GOTERM_BP_DIRECT	GO:0007267~cell-cell signaling	9	1.22449	0.0269686	14619, 22419, 18022, 14609, 14165, 22421, 14181, 14615, 13614	629	103	18082	2.51189	1	0.849216	0.846285	0.0709816
GOTERM_BP_DIRECT	GO:0042493~response to drug	20	2.72109	0.0283659	18113, 14282, 16002, 232087, 18012, 15551, 13076, 218397, 22341, 67603, 21802, 22059, 20512, 12912, 11815, 57257, 17769, 12443, 16952, 380714	629	339	18082	1.696	1	0.867435	0.864441	0.0617631
GOTERM_BP_DIRECT	GO:0048729~tissue morphogenesis	3	0.408163	0.0293437	218476, 14537, 18119	629	8	18082	10.7802	1	0.867435	0.864441	0.0617631
GOTERM_BP_DIRECT	GO:0031123~RNA 3'-end processing	3	0.408163	0.0293437	83557, 228410, 380669	629	8	18082	10.7802	1	0.867435	0.864441	0.0617631
GOTERM_BP_DIRECT	GO:0060428~lung epithelium development	3	0.408163	0.0293437	12912, 15364, 14165	629	8	18082	10.7802	1	0.867435	0.864441	0.0617631
GOTERM_BP_DIRECT	GO:0033601~positive regulation of mammary gland epithelial cell proliferation	3	0.408163	0.0293437	75605, 68750, 12443	629	8	18082	10.7802	1	0.867435	0.864441	0.0617631
GOTERM_BP_DIRECT	GO:0060137~maternal process involved in parturition	3	0.408163	0.0293437	13076, 13614, 18119	629	8	18082	10.7802	1	0.867435	0.864441	0.0617631
GOTERM_BP_DIRECT	GO:0007623~circadian rhythm	9	1.22449	0.0344434	15904, 12912, 15903, 232087, 13211, 93759, 18053, 22059, 15901	629	108	18082	2.3956	1	0.982131	0.978741	0.00783036
GOTERM_BP_DIRECT	GO:0051965~positive regulation of synapse assembly	7	0.952381	0.0344771	399558, 71436, 70620, 99633, 22421, 12404, 433485	629	70	18082	2.87472	1	0.982131	0.978741	0.00783036
GOTERM_BP_DIRECT	GO:0051412~response to corticosterone	4	0.544218	0.0348167	18039, 14282, 12443, 22044	629	21	18082	5.47566	1	0.982131	0.978741	0.00783036
GOTERM_BP_DIRECT	GO:0010165~response to X-ray	4	0.544218	0.0348167	12443, 16952, 22059, 12190	629	21	18082	5.47566	1	0.982131	0.978741	0.00783036
GOTERM_BP_DIRECT	GO:0060070~canonical Wnt signaling pathway	8	1.08844	0.0351227	12443, 17869, 14366, 22421, 14367, 17888, 21667, 20677	629	89	18082	2.58402	1	0.982131	0.978741	0.00783036
GOTERM_BP_DIRECT	GO:0035115~embryonic forelimb morphogenesis	5	0.680272	0.0352577	21386, 244585, 22421, 21418, 17702	629	36	18082	3.99267	1	0.982131	0.978741	0.00783036
GOTERM_BP_DIRECT	GO:0071277~cellular response to calcium ion	6	0.816327	0.0363084	28240, 14282, 13829, 19395, 20192, 13614	629	53	18082	3.2544	1	1	0.996892	0
GOTERM_BP_DIRECT	GO:2000774~positive regulation of cellular senescence	3	0.408163	0.0368721	15364, 111241, 93759	629	9	18082	9.58241	1	1	0.996892	0
GOTERM_BP_DIRECT	GO:0006974~cellular response to DNA damage stimulus	23	3.12925	0.0371245	71514, 19357, 68278, 70024, 98558, 209334, 15270, 22059, 227867, 12190, 56456, 55982, 77011, 57257, 20393, 12443, 17869, 93759, 67241, 19647, 57748, 216965, 54418	629	420	18082	1.57425	1	1	0.996892	0
GOTERM_BP_DIRECT	GO:0007049~cell cycle	31	4.21769	0.0387754	50927, 12571, 15201, 109212, 15364, 66616, 20957, 22059, 20658, 12190, 225724, 77011, 229776, 320558, 18817, 19357, 20587, 67139, 23939, 66308, 70385, 213391, 15270, 83669, 58521, 12443, 14841, 238328, 12448, 18647, 13557	629	614	18082	1.45141	1	1	0.996892	0
GOTERM_BP_DIRECT	GO:0030512~negative regulation of transforming growth factor beta receptor signaling pathway	6	0.816327	0.0389154	170676, 17131, 52662, 93759, 22059, 21667	629	54	18082	3.19414	1	1	0.996892	0
GOTERM_BP_DIRECT	GO:0007420~brain development	14	1.90476	0.0390269	17751, 244585, 12190, 56632, 15904, 13813, 11815, 380684, 51800, 12569, 15901, 12767, 18119, 11864	629	216	18082	1.86325	1	1	0.996892	0
GOTERM_BP_DIRECT	GO:0010628~positive regulation of gene expression	22	2.9932	0.0394178	104263, 17684, 19411, 17751, 75605, 15481, 12571, 15364, 18793, 230073, 21418, 22421, 22059, 15904, 24064, 14609, 15205, 13653, 11991, 238328, 15901, 12159	629	399	18082	1.58506	1	1	0.996892	0
GOTERM_BP_DIRECT	GO:0051726~regulation of cell cycle	9	1.22449	0.0413503	71514, 15481, 15903, 20393, 12443, 20658, 22059, 12448, 55948	629	112	18082	2.31004	1	1	0.996892	0
GOTERM_BP_DIRECT	GO:0000183~chromatin silencing at rDNA	6	0.816327	0.0416336	20220, 21341, 331623, 93759, 21429, 20017	629	55	18082	3.13606	1	1	0.996892	0
GOTERM_BP_DIRECT	GO:0030879~mammary gland development	5	0.680272	0.0418729	12912, 21386, 232906, 14104, 12190	629	38	18082	3.78253	1	1	0.996892	0
GOTERM_BP_DIRECT	GO:0003281~ventricular septum development	5	0.680272	0.0418729	17684, 15205, 12767, 99377, 16911	629	38	18082	3.78253	1	1	0.996892	0
GOTERM_BP_DIRECT	GO:0048662~negative regulation of smooth muscle cell proliferation	5	0.680272	0.0418729	11815, 211770, 15368, 22059, 16009	629	38	18082	3.78253	1	1	0.996892	0
GOTERM_BP_DIRECT	GO:0036120~cellular response to platelet-derived growth factor stimulus	4	0.544218	0.0440673	12912, 218397, 17869, 22612	629	23	18082	4.99952	1	1	0.996892	0
GOTERM_BP_DIRECT	GO:0045778~positive regulation of ossification	4	0.544218	0.0440673	57259, 12310, 21834, 12159	629	23	18082	4.99952	1	1	0.996892	0
GOTERM_BP_DIRECT	GO:0060052~neurofilament cytoskeleton organization	3	0.408163	0.0450483	18039, 380684, 226180	629	10	18082	8.62417	1	1	0.996892	0
GOTERM_BP_DIRECT	GO:0044321~response to leptin	3	0.408163	0.0450483	12443, 93759, 13614	629	10	18082	8.62417	1	1	0.996892	0
GOTERM_BP_DIRECT	GO:0006468~protein phosphorylation	29	3.94558	0.0472831	70415, 18214, 19766, 12571, 27206, 665113, 21849, 226419, 26559, 22612, 225724, 13728, 12912, 103806, 69181, 76367, 14159, 20393, 18817, 69562, 216965, 211770, 23939, 140780, 12443, 14841, 12569, 18647, 16009	629	576	18082	1.44734	1	1	0.996892	0
GOTERM_BP_DIRECT	GO:0060425~lung morphogenesis	4	0.544218	0.0491047	24064, 14165, 15901, 12159	629	24	18082	4.7912	1	1	0.996892	0
GOTERM_BP_DIRECT	GO:0007281~germ cell development	5	0.680272	0.0491406	83557, 83456, 74068, 12767, 12159	629	40	18082	3.5934	1	1	0.996892	0
GOTERM_BP_DIRECT	GO:0035023~regulation of Rho protein signal transduction	7	0.952381	0.0510797	68016, 622434, 11857, 223254, 30938, 57257, 12558	629	77	18082	2.61338	1	1	0.996892	0
GOTERM_BP_DIRECT	GO:0010976~positive regulation of neuron projection development	10	1.36054	0.0514919	13728, 232906, 70620, 14159, 93759, 18053, 15114, 12877, 12159, 23965	629	138	18082	2.08313	1	1	0.996892	0
GOTERM_BP_DIRECT	GO:0001843~neural tube closure	8	1.08844	0.0519271	17684, 19411, 636931, 232906, 21418, 12159, 99377, 16911	629	97	18082	2.3709	1	1	0.996892	0
GOTERM_BP_DIRECT	GO:0031018~endocrine pancreas development	5	0.680272	0.0530183	18012, 15205, 16952, 26424, 20677	629	41	18082	3.50576	1	1	0.996892	0
GOTERM_BP_DIRECT	GO:0010595~positive regulation of endothelial cell migration	5	0.680272	0.0530183	14164, 22421, 11852, 12159, 21667	629	41	18082	3.50576	1	1	0.996892	0
GOTERM_BP_DIRECT	GO:0003014~renal system process	3	0.408163	0.0538182	246198, 232156, 12159	629	11	18082	7.84015	1	1	0.996892	0
GOTERM_BP_DIRECT	GO:0060174~limb bud formation	3	0.408163	0.0538182	14165, 20348, 20677	629	11	18082	7.84015	1	1	0.996892	0
GOTERM_BP_DIRECT	GO:0048333~mesodermal cell differentiation	3	0.408163	0.0538182	216850, 15364, 12159	629	11	18082	7.84015	1	1	0.996892	0
GOTERM_BP_DIRECT	GO:2001022~positive regulation of response to DNA damage stimulus	3	0.408163	0.0538182	55982, 15364, 17869	629	11	18082	7.84015	1	1	0.996892	0
GOTERM_BP_DIRECT	GO:0002244~hematopoietic progenitor cell differentiation	8	1.08844	0.0543291	17684, 100041379, 240025, 232748, 12571, 66614, 56229, 12159	629	98	18082	2.34671	1	1	0.996892	0
GOTERM_BP_DIRECT	GO:0097150~neuronal stem cell population maintenance	4	0.544218	0.0544098	83701, 140486, 15205, 12558	629	25	18082	4.59955	1	1	0.996892	0
GOTERM_BP_DIRECT	GO:0006338~chromatin remodeling	7	0.952381	0.0565837	56456, 20587, 73390, 20230, 114642, 17869, 18602	629	79	18082	2.54722	1	1	0.996892	0
GOTERM_BP_DIRECT	GO:0035264~multicellular organism growth	9	1.22449	0.0577791	19411, 16598, 15013, 11784, 74386, 22059, 19647, 76260, 12190	629	120	18082	2.15604	1	1	0.996892	0
GOTERM_BP_DIRECT	GO:0001944~vasculature development	4	0.544218	0.0599767	17684, 14367, 12159, 18119	629	26	18082	4.42265	1	1	0.996892	0
GOTERM_BP_DIRECT	GO:0045662~negative regulation of myoblast differentiation	4	0.544218	0.0599767	15903, 171170, 21386, 12159	629	26	18082	4.42265	1	1	0.996892	0
GOTERM_BP_DIRECT	GO:0050768~negative regulation of neurogenesis	4	0.544218	0.0599767	17751, 15205, 227292, 22421	629	26	18082	4.42265	1	1	0.996892	0
GOTERM_BP_DIRECT	GO:0071560~cellular response to transforming growth factor beta stimulus	6	0.816327	0.0603041	17131, 23939, 22421, 15901, 13614, 22612	629	61	18082	2.8276	1	1	0.996892	0
GOTERM_BP_DIRECT	GO:0043407~negative regulation of MAP kinase activity	5	0.680272	0.0612568	24064, 23939, 14154, 22223, 12159	629	43	18082	3.3427	1	1	0.996892	0
GOTERM_BP_DIRECT	GO:0050731~positive regulation of peptidyl-tyrosine phosphorylation	8	1.08844	0.0619457	16002, 14165, 218397, 22341, 21802, 22059, 21667, 22612	629	101	18082	2.27701	1	1	0.996892	0
GOTERM_BP_DIRECT	GO:0006379~mRNA cleavage	3	0.408163	0.063131	74737, 228410, 98985	629	12	18082	7.1868	1	1	0.996892	0
GOTERM_BP_DIRECT	GO:0030857~negative regulation of epithelial cell differentiation	3	0.408163	0.063131	21386, 12443, 21417	629	12	18082	7.1868	1	1	0.996892	0
GOTERM_BP_DIRECT	GO:0001947~heart looping	6	0.816327	0.0638106	17684, 21386, 14609, 116810, 22773, 18119	629	62	18082	2.78199	1	1	0.996892	0
GOTERM_BP_DIRECT	GO:0035987~endodermal cell differentiation	4	0.544218	0.0657987	16780, 15364, 16777, 18119	629	27	18082	4.25885	1	1	0.996892	0
GOTERM_BP_DIRECT	GO:0030324~lung development	9	1.22449	0.0673482	18028, 24064, 13819, 14164, 14165, 15205, 22773, 12159, 18119	629	124	18082	2.08649	1	1	0.996892	0
GOTERM_BP_DIRECT	GO:0071456~cellular response to hypoxia	8	1.08844	0.0673677	17751, 13819, 15368, 93759, 22059, 12877, 13614, 54418	629	103	18082	2.23279	1	1	0.996892	0
GOTERM_BP_DIRECT	GO:1902358~sulfate transmembrane transport	2	0.272109	0.068257	243755, 13521	629	2	18082	28.7472	1	1	0.996892	0
GOTERM_BP_DIRECT	GO:0097214~positive regulation of lysosomal membrane permeability	2	0.272109	0.068257	17751, 15481	629	2	18082	28.7472	1	1	0.996892	0
GOTERM_BP_DIRECT	GO:0045844~positive regulation of striated muscle tissue development	2	0.272109	0.068257	14609, 239719	629	2	18082	28.7472	1	1	0.996892	0
GOTERM_BP_DIRECT	GO:1903205~regulation of hydrogen peroxide-induced cell death	2	0.272109	0.068257	70415, 22059	629	2	18082	28.7472	1	1	0.996892	0
GOTERM_BP_DIRECT	GO:1901382~regulation of chorionic trophoblast cell proliferation	2	0.272109	0.068257	14367, 51800	629	2	18082	28.7472	1	1	0.996892	0
GOTERM_BP_DIRECT	GO:1904586~cellular response to putrescine	2	0.272109	0.068257	11991, 17869	629	2	18082	28.7472	1	1	0.996892	0
GOTERM_BP_DIRECT	GO:1903935~response to sodium arsenite	2	0.272109	0.068257	18039, 380684	629	2	18082	28.7472	1	1	0.996892	0
GOTERM_BP_DIRECT	GO:0043410~positive regulation of MAPK cascade	8	1.08844	0.0701825	16010, 19766, 16002, 22163, 14165, 18053, 12558, 16009	629	104	18082	2.21132	1	1	0.996892	0
GOTERM_BP_DIRECT	GO:0001892~embryonic placenta development	4	0.544218	0.0718688	17684, 13819, 15221, 18119	629	28	18082	4.10675	1	1	0.996892	0
GOTERM_BP_DIRECT	GO:0050770~regulation of axonogenesis	4	0.544218	0.0718688	13728, 232906, 22421, 12558	629	28	18082	4.10675	1	1	0.996892	0
GOTERM_BP_DIRECT	GO:0010468~regulation of gene expression	17	2.31293	0.0722997	104263, 68016, 19411, 216850, 68278, 12571, 18022, 14165, 18053, 110957, 57259, 13813, 17869, 232156, 11784, 239719, 12159	629	308	18082	1.5867	1	1	0.996892	0
GOTERM_BP_DIRECT	GO:0016180~snRNA processing	3	0.408163	0.0729384	109077, 70044, 18130	629	13	18082	6.63397	1	1	0.996892	0
GOTERM_BP_DIRECT	GO:0003215~cardiac right ventricle morphogenesis	3	0.408163	0.0729384	12159, 20348, 20677	629	13	18082	6.63397	1	1	0.996892	0
GOTERM_BP_DIRECT	GO:0070266~necroptotic process	3	0.408163	0.0729384	19766, 110095, 22059	629	13	18082	6.63397	1	1	0.996892	0
GOTERM_BP_DIRECT	GO:0045651~positive regulation of macrophage differentiation	3	0.408163	0.0729384	19766, 211770, 76527	629	13	18082	6.63397	1	1	0.996892	0
GOTERM_BP_DIRECT	GO:0060411~cardiac septum morphogenesis	3	0.408163	0.0729384	17684, 15213, 22059	629	13	18082	6.63397	1	1	0.996892	0
GOTERM_BP_DIRECT	GO:0030033~microvillus assembly	3	0.408163	0.0729384	70415, 432516, 665113	629	13	18082	6.63397	1	1	0.996892	0
GOTERM_BP_DIRECT	GO:0040037~negative regulation of fibroblast growth factor receptor signaling pathway	3	0.408163	0.0729384	24064, 219134, 18053	629	13	18082	6.63397	1	1	0.996892	0
GOTERM_BP_DIRECT	GO:0003198~epithelial to mesenchymal transition involved in endocardial cushion formation	3	0.408163	0.0729384	15213, 12159, 17702	629	13	18082	6.63397	1	1	0.996892	0
GOTERM_BP_DIRECT	GO:0001824~blastocyst development	4	0.544218	0.0781796	20587, 13813, 50927, 12591	629	29	18082	3.96513	1	1	0.996892	0
GOTERM_BP_DIRECT	GO:0043392~negative regulation of DNA binding	4	0.544218	0.0781796	15364, 15368, 93759, 15901	629	29	18082	3.96513	1	1	0.996892	0
GOTERM_BP_DIRECT	GO:0030509~BMP signaling pathway	7	0.952381	0.0820297	13653, 15901, 12159, 17888, 18119, 21667, 17702	629	87	18082	2.31299	1	1	0.996892	0
GOTERM_BP_DIRECT	GO:0030855~epithelial cell differentiation	6	0.816327	0.0830143	76263, 15903, 16664, 14165, 16854, 26424	629	67	18082	2.57438	1	1	0.996892	0
GOTERM_BP_DIRECT	GO:0060993~kidney morphogenesis	3	0.408163	0.083195	218476, 14537, 20677	629	14	18082	6.16012	1	1	0.996892	0
GOTERM_BP_DIRECT	GO:0048715~negative regulation of oligodendrocyte differentiation	3	0.408163	0.083195	15904, 15205, 12159	629	14	18082	6.16012	1	1	0.996892	0
GOTERM_BP_DIRECT	GO:0051895~negative regulation of focal adhesion assembly	3	0.408163	0.083195	11815, 208177, 13829	629	14	18082	6.16012	1	1	0.996892	0
GOTERM_BP_DIRECT	GO:1901653~cellular response to peptide	3	0.408163	0.083195	16598, 16599, 15901	629	14	18082	6.16012	1	1	0.996892	0
GOTERM_BP_DIRECT	GO:0030949~positive regulation of vascular endothelial growth factor receptor signaling pathway	3	0.408163	0.083195	17751, 14165, 12159	629	14	18082	6.16012	1	1	0.996892	0
GOTERM_BP_DIRECT	GO:0060444~branching involved in mammary gland duct morphogenesis	3	0.408163	0.083195	75605, 21386, 17702	629	14	18082	6.16012	1	1	0.996892	0
GOTERM_BP_DIRECT	GO:0031076~embryonic camera-type eye development	3	0.408163	0.083195	19411, 14165, 14367	629	14	18082	6.16012	1	1	0.996892	0
GOTERM_BP_DIRECT	GO:2001244~positive regulation of intrinsic apoptotic signaling pathway	4	0.544218	0.0847231	13067, 54711, 22059, 51800	629	30	18082	3.83296	1	1	0.996892	0
GOTERM_BP_DIRECT	GO:0021537~telencephalon development	4	0.544218	0.0847231	244585, 15205, 12558, 12159	629	30	18082	3.83296	1	1	0.996892	0
GOTERM_BP_DIRECT	GO:0051028~mRNA transport	7	0.952381	0.0855942	140486, 20383, 23881, 69482, 225160, 12877, 319765	629	88	18082	2.28671	1	1	0.996892	0
GOTERM_BP_DIRECT	GO:0071346~cellular response to interferon-gamma	6	0.816327	0.0871841	20312, 56403, 236573, 17869, 13614, 21667	629	68	18082	2.53652	1	1	0.996892	0
GOTERM_BP_DIRECT	GO:0045669~positive regulation of osteoblast differentiation	6	0.816327	0.0871841	15904, 18214, 14609, 15213, 12159, 17702	629	68	18082	2.53652	1	1	0.996892	0
GOTERM_BP_DIRECT	GO:0042981~regulation of apoptotic process	12	1.63265	0.0874602	70415, 12912, 22163, 13653, 20393, 17869, 74144, 22059, 51800, 225160, 18119, 17702	629	199	18082	1.7335	1	1	0.996892	0
GOTERM_BP_DIRECT	GO:0071356~cellular response to tumor necrosis factor	8	1.08844	0.0885201	20312, 19766, 16598, 12310, 93759, 59079, 13614, 21667	629	110	18082	2.09071	1	1	0.996892	0
GOTERM_BP_DIRECT	GO:0007417~central nervous system development	7	0.952381	0.0892427	17684, 15903, 11595, 18053, 21417, 22059, 11864	629	89	18082	2.26102	1	1	0.996892	0
GOTERM_BP_DIRECT	GO:0045739~positive regulation of DNA repair	4	0.544218	0.0914914	70620, 14165, 21849, 93759	629	31	18082	3.70932	1	1	0.996892	0
GOTERM_BP_DIRECT	GO:1990090~cellular response to nerve growth factor stimulus	4	0.544218	0.0914914	12912, 15205, 12310, 15901	629	31	18082	3.70932	1	1	0.996892	0
GOTERM_BP_DIRECT	GO:0050767~regulation of neurogenesis	4	0.544218	0.0914914	13813, 15205, 76901, 12029	629	31	18082	3.70932	1	1	0.996892	0
GOTERM_BP_DIRECT	GO:0051482~positive regulation of cytosolic calcium ion concentration involved in phospholipase C-activating G-protein coupled signaling pathway	4	0.544218	0.0914914	67168, 78134, 12310, 13614	629	31	18082	3.70932	1	1	0.996892	0
GOTERM_BP_DIRECT	GO:0045214~sarcomere organization	4	0.544218	0.0914914	16691, 11465, 17888, 16669	629	31	18082	3.70932	1	1	0.996892	0
GOTERM_BP_DIRECT	GO:0042771~intrinsic apoptotic signaling pathway in response to DNA damage by p53 class mediator	4	0.544218	0.0914914	69181, 93759, 22059, 12190	629	31	18082	3.70932	1	1	0.996892	0
GOTERM_BP_DIRECT	GO:0000188~inactivation of MAPK activity	3	0.408163	0.0938578	114716, 67603, 114715	629	15	18082	5.74944	1	1	0.996892	0
GOTERM_BP_DIRECT	GO:0001759~organ induction	3	0.408163	0.0938578	14164, 14165, 12159	629	15	18082	5.74944	1	1	0.996892	0
GOTERM_BP_DIRECT	GO:0090162~establishment of epithelial cell polarity	3	0.408163	0.0938578	14609, 15205, 15213	629	15	18082	5.74944	1	1	0.996892	0
GOTERM_BP_DIRECT	GO:1902187~negative regulation of viral release from host cell	3	0.408163	0.0938578	66854, 93679, 21849	629	15	18082	5.74944	1	1	0.996892	0
GOTERM_BP_DIRECT	GO:0043968~histone H2A acetylation	3	0.408163	0.0938578	56456, 73390, 13831	629	15	18082	5.74944	1	1	0.996892	0
GOTERM_BP_DIRECT	GO:0050918~positive chemotaxis	3	0.408163	0.0938578	14165, 16854, 12159	629	15	18082	5.74944	1	1	0.996892	0
GOTERM_BP_DIRECT	GO:0043388~positive regulation of DNA binding	4	0.544218	0.0984758	18793, 15205, 21849, 17869	629	32	18082	3.5934	1	1	0.996892	0
GOTERM_BP_DIRECT	GO:0060349~bone morphogenesis	4	0.544218	0.0984758	17684, 19411, 21418, 17702	629	32	18082	3.5934	1	1	0.996892	0

## Sheet: ESC up-regulated genes_BP
Category	Term	Count	%	PValue	Genes	List Total	Pop Hits	Pop Total	Fold Enrichment	Bonferroni	Benjamini	FDR	-log10(Benjamini)
GOTERM_BP_DIRECT	GO:0008152~metabolic process	48	4.90296	6.06694e-08	110446, 110006, 17025, 68312, 328845, 20597, 18010, 15586, 67689, 235674, 264895, 17160, 26458, 11647, 228366, 11484, 107747, 11883, 104776, 234258, 50877, 244757, 68126, 19378, 17159, 216188, 242377, 67217, 50917, 14387, 109685, 107522, 18563, 17155, 22245, 71670, 14081, 27419, 66848, 60525, 17939, 14863, 14864, 14862, 14867, 382913, 68262, 15932	787	463	18082	2.38195	0.000166827	0.000166841	0.000166841	3.7777
GOTERM_BP_DIRECT	GO:0007155~cell adhesion	46	4.69867	1.46206e-06	17123, 50706, 108101, 16773, 16399, 23928, 260299, 71740, 27205, 18073, 21826, 21825, 242409, 21923, 19280, 319655, 54156, 99151, 12837, 12614, 12834, 84004, 12816, 29862, 17967, 16413, 13723, 17304, 12833, 13644, 16779, 12831, 15894, 319480, 68567, 319504, 19273, 29817, 107581, 18081, 22403, 64817, 14726, 231858, 15898, 16007	787	485	18082	2.17915	0.00401261	0.00201034	0.00201034	2.69673
GOTERM_BP_DIRECT	GO:0030199~collagen fibril organization	11	1.1236	4.59056e-06	12814, 16917, 20289, 12824, 18451, 14264, 12832, 237360, 94352, 12842, 12831	787	39	18082	6.48037	0.0125447	0.00420802	0.00420802	2.37592
GOTERM_BP_DIRECT	GO:0005975~carbohydrate metabolic process	23	2.34934	9.5522e-05	244757, 110006, 74637, 17159, 15586, 18010, 14387, 109685, 14651, 72136, 17160, 66848, 12659, 17939, 16832, 106557, 14933, 50877, 67880, 110094, 214305, 18604, 15932	787	206	18082	2.56527	0.231026	0.0656714	0.0656714	1.18262
GOTERM_BP_DIRECT	GO:0010811~positive regulation of cell-substrate adhesion	8	0.81716	0.00203761	54156, 12837, 94214, 67896, 14115, 16007, 18073, 21825	787	42	18082	4.37635	0.996336	0.986443	0.986443	0.005928
GOTERM_BP_DIRECT	GO:0019886~antigen processing and presentation of exogenous peptide antigen via MHC class II	5	0.510725	0.00250061	14969, 65972, 54445, 14961, 14999	787	14	18082	8.20566	0.998977	0.986443	0.986443	0.005928
GOTERM_BP_DIRECT	GO:0042178~xenobiotic catabolic process	4	0.40858	0.00251095	68312, 14863, 14081, 14865	787	7	18082	13.1291	0.999006	0.986443	0.986443	0.005928
GOTERM_BP_DIRECT	GO:0043408~regulation of MAPK cascade	9	0.919305	0.00383216	329659, 21809, 12162, 16322, 69922, 19156, 12153, 14559, 23886	787	59	18082	3.50479	0.999974	1	1	0
GOTERM_BP_DIRECT	GO:0030198~extracellular matrix organization	13	1.32789	0.00398776	94214, 69542, 50706, 16773, 23928, 67896, 18073, 53381, 107250, 54156, 16007, 14114, 16779	787	114	18082	2.62005	0.999983	1	1	0
GOTERM_BP_DIRECT	GO:0060048~cardiac muscle contraction	8	0.81716	0.00444132	399548, 20266, 14387, 20191, 21954, 235281, 66826, 333654	787	48	18082	3.82931	0.999995	1	1	0
GOTERM_BP_DIRECT	GO:0009954~proximal/distal pattern formation	6	0.61287	0.00470889	13392, 15395, 19378, 13388, 209448, 15405	787	26	18082	5.30212	0.999998	1	1	0
GOTERM_BP_DIRECT	GO:0035989~tendon development	3	0.306435	0.005498	12814, 20289, 12831	787	3	18082	22.9759	1	1	1	0
GOTERM_BP_DIRECT	GO:0043032~positive regulation of macrophage activation	5	0.510725	0.00665632	231130, 77777, 16190, 21825, 12479	787	18	18082	6.38218	1	1	1	0
GOTERM_BP_DIRECT	GO:0046688~response to copper ion	5	0.510725	0.00665632	20322, 19122, 15894, 20196, 94352	787	18	18082	6.38218	1	1	1	0
GOTERM_BP_DIRECT	GO:0010951~negative regulation of endopeptidase activity	5	0.510725	0.0081458	59083, 18787, 30052, 21857, 19703	787	19	18082	6.04628	1	1	1	0
GOTERM_BP_DIRECT	GO:0009888~tissue development	5	0.510725	0.0081458	269637, 245527, 50706, 14387, 12022	787	19	18082	6.04628	1	1	1	0
GOTERM_BP_DIRECT	GO:0071356~cellular response to tumor necrosis factor	12	1.22574	0.00834911	50706, 15586, 15894, 109685, 19883, 20528, 13057, 108153, 21825, 20306, 98496, 12842	787	110	18082	2.50646	1	1	1	0
GOTERM_BP_DIRECT	GO:0007050~cell cycle arrest	10	1.02145	0.00843151	11636, 13198, 12580, 68567, 13197, 21825, 12579, 17127, 69034, 12578	787	81	18082	2.83653	1	1	1	0
GOTERM_BP_DIRECT	GO:0051216~cartilage development	10	1.02145	0.00911675	13392, 12814, 20289, 12824, 15586, 12162, 109685, 12153, 21857, 18933	787	82	18082	2.80193	1	1	1	0
GOTERM_BP_DIRECT	GO:0055085~transmembrane transport	27	2.75792	0.00928841	20498, 66972, 19300, 268512, 56017, 53881, 59049, 20191, 11666, 67554, 214663, 21355, 68427, 72027, 21354, 63873, 20528, 22784, 73095, 243328, 229517, 56325, 243197, 71706, 16506, 171286, 13358	787	364	18082	1.70425	1	1	1	0
GOTERM_BP_DIRECT	GO:0006730~one-carbon metabolic process	6	0.61287	0.0101742	12319, 216188, 12352, 107747, 12349, 14711	787	31	18082	4.44694	1	1	1	0
GOTERM_BP_DIRECT	GO:0072332~intrinsic apoptotic signaling pathway by p53 class mediator	6	0.61287	0.0101742	245527, 26919, 278304, 170770, 80707, 18604	787	31	18082	4.44694	1	1	1	0
GOTERM_BP_DIRECT	GO:0018916~nitrobenzene metabolic process	3	0.306435	0.0106793	68312, 14863, 14865	787	4	18082	17.2319	1	1	1	0
GOTERM_BP_DIRECT	GO:0007417~central nervous system development	10	1.02145	0.0151529	52906, 12614, 12824, 17196, 21908, 11727, 319504, 11883, 12667, 78560	787	89	18082	2.58156	1	1	1	0
GOTERM_BP_DIRECT	GO:0014850~response to muscle activity	5	0.510725	0.0162233	50706, 384061, 209039, 20191, 11565	787	23	18082	4.99475	1	1	1	0
GOTERM_BP_DIRECT	GO:0001707~mesoderm formation	6	0.61287	0.0168653	20289, 21389, 12162, 68151, 17127, 12667	787	35	18082	3.93872	1	1	1	0
GOTERM_BP_DIRECT	GO:0006953~acute-phase response	6	0.61287	0.0168653	14061, 20211, 20210, 24058, 20716, 20209	787	35	18082	3.93872	1	1	1	0
GOTERM_BP_DIRECT	GO:0051017~actin filament bundle assembly	6	0.61287	0.0168653	56226, 108100, 72088, 102866, 110380, 11854	787	35	18082	3.93872	1	1	1	0
GOTERM_BP_DIRECT	GO:0032386~regulation of intracellular transport	3	0.306435	0.0172881	225362, 16917, 70335	787	5	18082	13.7855	1	1	1	0
GOTERM_BP_DIRECT	GO:0006167~AMP biosynthetic process	3	0.306435	0.0172881	19139, 110639, 11565	787	5	18082	13.7855	1	1	1	0
GOTERM_BP_DIRECT	GO:0007275~multicellular organism development	60	6.1287	0.0184497	67784, 328845, 21389, 16790, 21387, 13363, 106522, 12153, 23882, 209448, 107250, 54156, 16917, 226861, 53620, 170765, 68151, 15425, 106757, 18933, 15228, 15395, 20102, 20661, 12162, 20660, 17293, 67839, 29871, 29873, 73708, 110380, 20356, 20355, 21685, 26456, 12614, 15408, 11727, 13388, 20191, 15405, 245527, 13392, 20289, 17873, 20563, 239027, 99543, 12627, 14726, 51791, 231858, 14049, 93837, 778…	787	1029	18082	1.3397	1	1	1	0
GOTERM_BP_DIRECT	GO:0006749~glutathione metabolic process	7	0.715015	0.0188596	68312, 207182, 14651, 14863, 14872, 14862, 14865	787	49	18082	3.28227	1	1	1	0
GOTERM_BP_DIRECT	GO:0048468~cell development	7	0.715015	0.0188596	14460, 26386, 12162, 16322, 12153, 14559, 23886	787	49	18082	3.28227	1	1	1	0
GOTERM_BP_DIRECT	GO:0030308~negative regulation of cell growth	12	1.22574	0.0203447	67155, 20563, 15586, 12580, 106389, 68567, 77832, 629378, 17127, 56812, 170770, 12578	787	125	18082	2.20568	1	1	1	0
GOTERM_BP_DIRECT	GO:0086012~membrane depolarization during cardiac muscle cell action potential	3	0.306435	0.0251908	399548, 20266, 235281	787	6	18082	11.4879	1	1	1	0
GOTERM_BP_DIRECT	GO:0051260~protein homooligomerization	16	1.63432	0.025334	110446, 17025, 66333, 268935, 69146, 19122, 116701, 71393, 64705, 212919, 279499, 26386, 13830, 12496, 16506, 18438	787	197	18082	1.86606	1	1	1	0
GOTERM_BP_DIRECT	GO:0001654~eye development	6	0.61287	0.0286553	12968, 12966, 12967, 26386, 12162, 12964	787	40	18082	3.44638	1	1	1	0
GOTERM_BP_DIRECT	GO:0019882~antigen processing and presentation	7	0.715015	0.0290735	630294, 14969, 54445, 77777, 14961, 14999, 12479	787	54	18082	2.97835	1	1	1	0
GOTERM_BP_DIRECT	GO:0048705~skeletal system morphogenesis	7	0.715015	0.0290735	12814, 12824, 21387, 23992, 80707, 12842, 15932	787	54	18082	2.97835	1	1	1	0
GOTERM_BP_DIRECT	GO:0035108~limb morphogenesis	5	0.510725	0.0316418	16917, 12824, 21387, 106522, 15932	787	28	18082	4.10283	1	1	1	0
GOTERM_BP_DIRECT	GO:2000352~negative regulation of endothelial cell apoptotic process	5	0.510725	0.0316418	20356, 21752, 18787, 15894, 231130	787	28	18082	4.10283	1	1	1	0
GOTERM_BP_DIRECT	GO:0044539~long-chain fatty acid import	3	0.306435	0.0342627	14077, 26458, 14081	787	7	18082	9.8468	1	1	1	0
GOTERM_BP_DIRECT	GO:0006144~purine nucleobase metabolic process	3	0.306435	0.0342627	19139, 76974, 56318	787	7	18082	9.8468	1	1	1	0
GOTERM_BP_DIRECT	GO:0002591~positive regulation of antigen processing and presentation of peptide antigen via MHC class I	3	0.306435	0.0342627	56325, 21355, 21354	787	7	18082	9.8468	1	1	1	0
GOTERM_BP_DIRECT	GO:0033622~integrin activation	3	0.306435	0.0342627	108101, 16413, 107581	787	7	18082	9.8468	1	1	1	0
GOTERM_BP_DIRECT	GO:0046686~response to cadmium ion	5	0.510725	0.0354827	17025, 20322, 21752, 19122, 14854	787	29	18082	3.96135	1	1	1	0
GOTERM_BP_DIRECT	GO:0042472~inner ear morphogenesis	8	0.81716	0.0365639	12814, 12614, 12824, 72088, 13388, 18933, 20776, 15228	787	72	18082	2.55287	1	1	1	0
GOTERM_BP_DIRECT	GO:0008360~regulation of cell shape	12	1.22574	0.0400777	320609, 14726, 14061, 17698, 73910, 18483, 108100, 15894, 69922, 212073, 20196, 20306	787	139	18082	1.98353	1	1	1	0
GOTERM_BP_DIRECT	GO:0001574~ganglioside biosynthetic process	4	0.40858	0.0410189	50935, 20454, 20448, 20447	787	18	18082	5.10575	1	1	1	0
GOTERM_BP_DIRECT	GO:0042326~negative regulation of phosphorylation	4	0.40858	0.0410189	12162, 12580, 12579, 12578	787	18	18082	5.10575	1	1	1	0
GOTERM_BP_DIRECT	GO:0000045~autophagosome assembly	6	0.61287	0.0411045	57436, 13033, 213948, 666468, 73683, 52639	787	44	18082	3.13307	1	1	1	0
GOTERM_BP_DIRECT	GO:0006635~fatty acid beta-oxidation	6	0.61287	0.0411045	110446, 328845, 235674, 78070, 26458, 11666	787	44	18082	3.13307	1	1	1	0
GOTERM_BP_DIRECT	GO:0001501~skeletal system development	10	1.02145	0.0433575	15395, 12824, 106522, 16998, 116701, 12832, 17127, 12667, 209448, 12842	787	107	18082	2.14728	1	1	1	0
GOTERM_BP_DIRECT	GO:0018279~protein N-linked glycosylation via asparagine	5	0.510725	0.0439377	50935, 20454, 70377, 20448, 20447	787	31	18082	3.70578	1	1	1	0
GOTERM_BP_DIRECT	GO:0000185~activation of MAPKKK activity	3	0.306435	0.0443876	17873, 13197, 23882	787	8	18082	8.61595	1	1	1	0
GOTERM_BP_DIRECT	GO:0015833~peptide transport	3	0.306435	0.0443876	56325, 21355, 21354	787	8	18082	8.61595	1	1	1	0
GOTERM_BP_DIRECT	GO:0019227~neuronal action potential propagation	3	0.306435	0.0443876	242653, 20266, 319504	787	8	18082	8.61595	1	1	1	0
GOTERM_BP_DIRECT	GO:0002489~antigen processing and presentation of endogenous peptide antigen via MHC class Ib via ER pathway, TAP-dependent	3	0.306435	0.0443876	56325, 21355, 21354	787	8	18082	8.61595	1	1	1	0
GOTERM_BP_DIRECT	GO:0070208~protein heterotrimerization	4	0.40858	0.0471826	12834, 72709, 12833, 12842	787	19	18082	4.83702	1	1	1	0
GOTERM_BP_DIRECT	GO:0051604~protein maturation	4	0.40858	0.0471826	70423, 20660, 11593, 232670	787	19	18082	4.83702	1	1	1	0
GOTERM_BP_DIRECT	GO:0008285~negative regulation of cell proliferation	25	2.55363	0.0491342	15361, 12493, 242608, 27027, 116701, 170765, 16413, 13388, 12579, 17127, 56812, 12578, 19378, 14460, 67155, 12062, 20563, 12162, 12580, 209039, 19273, 22403, 21809, 12226, 69034	787	384	18082	1.49582	1	1	1	0
GOTERM_BP_DIRECT	GO:0007229~integrin-mediated signaling pathway	9	0.919305	0.0492429	17123, 108101, 319480, 16399, 27027, 16413, 16797, 237360, 56506	787	93	18082	2.22347	1	1	1	0
GOTERM_BP_DIRECT	GO:0030326~embryonic limb morphogenesis	7	0.715015	0.0553912	15395, 19378, 16917, 21387, 12162, 209448, 18933	787	63	18082	2.55287	1	1	1	0
GOTERM_BP_DIRECT	GO:0002481~antigen processing and presentation of exogenous protein antigen via MHC class Ib, TAP-dependent	3	0.306435	0.0554569	56325, 21355, 21354	787	9	18082	7.65862	1	1	1	0
GOTERM_BP_DIRECT	GO:0002504~antigen processing and presentation of peptide or polysaccharide antigen via MHC class II	3	0.306435	0.0554569	14969, 14961, 14999	787	9	18082	7.65862	1	1	1	0
GOTERM_BP_DIRECT	GO:0002639~positive regulation of immunoglobulin production	3	0.306435	0.0554569	12493, 16190, 56708	787	9	18082	7.65862	1	1	1	0
GOTERM_BP_DIRECT	GO:2000774~positive regulation of cellular senescence	3	0.306435	0.0554569	15361, 66090, 12578	787	9	18082	7.65862	1	1	1	0
GOTERM_BP_DIRECT	GO:0006090~pyruvate metabolic process	3	0.306435	0.0554569	70266, 18640, 18563	787	9	18082	7.65862	1	1	1	0
GOTERM_BP_DIRECT	GO:0002485~antigen processing and presentation of endogenous peptide antigen via MHC class I via ER pathway, TAP-dependent	3	0.306435	0.0554569	56325, 21355, 21354	787	9	18082	7.65862	1	1	1	0
GOTERM_BP_DIRECT	GO:0007166~cell surface receptor signaling pathway	16	1.63432	0.0555268	269604, 70423, 14061, 232670, 109246, 12493, 18160, 116701, 333883, 78560, 12518, 12614, 17967, 56708, 215798, 12500	787	219	18082	1.6786	1	1	1	0
GOTERM_BP_DIRECT	GO:0009725~response to hormone	6	0.61287	0.0563731	17189, 110446, 20322, 11727, 17690, 21857	787	48	18082	2.87198	1	1	1	0
GOTERM_BP_DIRECT	GO:0001657~ureteric bud development	6	0.61287	0.0563731	20971, 20563, 17075, 12162, 20969, 17127	787	48	18082	2.87198	1	1	1	0
GOTERM_BP_DIRECT	GO:0010862~positive regulation of pathway-restricted SMAD protein phosphorylation	6	0.61287	0.0563731	21809, 12162, 16322, 12153, 14559, 23886	787	48	18082	2.87198	1	1	1	0
GOTERM_BP_DIRECT	GO:0001503~ossification	9	0.919305	0.0573962	12814, 230103, 12824, 20661, 12162, 106522, 12153, 12832, 107250	787	96	18082	2.15399	1	1	1	0
GOTERM_BP_DIRECT	GO:0001649~osteoblast differentiation	10	1.02145	0.0576896	11647, 13363, 319480, 16007, 21923, 17127, 12667, 12833, 80707, 12842	787	113	18082	2.03326	1	1	1	0
GOTERM_BP_DIRECT	GO:0001525~angiogenesis	17	1.73647	0.0577103	67784, 16790, 18787, 105450, 21387, 19883, 239027, 67896, 319504, 78560, 12837, 15408, 84004, 11727, 16413, 13636, 17304	787	239	18082	1.63427	1	1	1	0
GOTERM_BP_DIRECT	GO:0050900~leukocyte migration	5	0.510725	0.0585494	17123, 17698, 15894, 11727, 27205	787	34	18082	3.3788	1	1	1	0
GOTERM_BP_DIRECT	GO:0071526~semaphorin-plexin signaling pathway	5	0.510725	0.0585494	67784, 20356, 20355, 26456, 18846	787	34	18082	3.3788	1	1	1	0
GOTERM_BP_DIRECT	GO:0071347~cellular response to interleukin-1	8	0.81716	0.0589068	18787, 15586, 20210, 15894, 109685, 19883, 108153, 20306	787	80	18082	2.29759	1	1	1	0
GOTERM_BP_DIRECT	GO:0007411~axon guidance	12	1.22574	0.0604807	20356, 20355, 20563, 13638, 20266, 12162, 16773, 17967, 319504, 13636, 16779, 18846	787	149	18082	1.8504	1	1	1	0
GOTERM_BP_DIRECT	GO:0006970~response to osmotic stress	4	0.40858	0.0607779	20322, 14605, 63873, 11810	787	21	18082	4.37635	1	1	1	0
GOTERM_BP_DIRECT	GO:0051894~positive regulation of focal adhesion assembly	4	0.40858	0.0607779	20971, 16413, 17127, 107581	787	21	18082	4.37635	1	1	1	0
GOTERM_BP_DIRECT	GO:0055114~oxidation-reduction process	39	3.98366	0.0644555	23801, 104086, 67442, 67689, 263764, 18451, 16498, 67247, 15485, 109232, 53381, 14979, 320878, 16832, 107747, 13123, 104776, 11761, 52815, 67880, 15108, 19378, 20322, 66881, 240334, 209176, 65972, 216188, 69656, 80707, 94352, 74580, 14567, 13057, 233016, 104009, 11997, 13116, 104923	787	676	18082	1.32553	1	1	1	0
GOTERM_BP_DIRECT	GO:0006517~protein deglycosylation	3	0.306435	0.0673697	17159, 11593, 17160	787	10	18082	6.89276	1	1	1	0
GOTERM_BP_DIRECT	GO:0006750~glutathione biosynthetic process	3	0.306435	0.0673697	207182, 14651, 14854	787	10	18082	6.89276	1	1	1	0
GOTERM_BP_DIRECT	GO:0086002~cardiac muscle cell action potential involved in contraction	3	0.306435	0.0673697	399548, 20266, 235281	787	10	18082	6.89276	1	1	1	0
GOTERM_BP_DIRECT	GO:0006687~glycosphingolipid metabolic process	3	0.306435	0.0673697	50935, 19156, 20447	787	10	18082	6.89276	1	1	1	0
GOTERM_BP_DIRECT	GO:0016477~cell migration	14	1.43003	0.0738476	68588, 70445, 20660, 16453, 14186, 27205, 20969, 21825, 330662, 320609, 11727, 13636, 110380, 12831	787	191	18082	1.68409	1	1	1	0
GOTERM_BP_DIRECT	GO:0008643~carbohydrate transport	5	0.510725	0.0754294	56017, 22232, 20528, 70484, 19729	787	37	18082	3.10485	1	1	1	0
GOTERM_BP_DIRECT	GO:0023019~signal transduction involved in regulation of gene expression	4	0.40858	0.0759789	21389, 17075, 17293, 17127	787	23	18082	3.9958	1	1	1	0
GOTERM_BP_DIRECT	GO:0007605~sensory perception of sound	11	1.1236	0.0784631	12814, 56226, 13429, 12824, 15894, 195208, 17196, 73750, 72088, 20776, 12842	787	138	18082	1.83141	1	1	1	0
GOTERM_BP_DIRECT	GO:0007528~neuromuscular junction development	5	0.510725	0.0815441	382018, 20648, 21923, 12830, 16779	787	38	18082	3.02314	1	1	1	0
GOTERM_BP_DIRECT	GO:0007010~cytoskeleton organization	9	0.919305	0.0831107	320609, 21345, 18483, 212073, 320878, 27027, 20306, 330662, 226778	787	104	18082	1.9883	1	1	1	0
GOTERM_BP_DIRECT	GO:0030902~hindbrain development	4	0.40858	0.0841452	52906, 19378, 12162, 68151	787	24	18082	3.82931	1	1	1	0
GOTERM_BP_DIRECT	GO:0046967~cytosol to ER transport	2	0.20429	0.0850501	21355, 21354	787	2	18082	22.9759	1	1	1	0
GOTERM_BP_DIRECT	GO:1903225~negative regulation of endodermal cell differentiation	2	0.20429	0.0850501	12832, 12831	787	2	18082	22.9759	1	1	1	0
GOTERM_BP_DIRECT	GO:0030328~prenylcysteine catabolic process	2	0.20429	0.0850501	66881, 240334	787	2	18082	22.9759	1	1	1	0
GOTERM_BP_DIRECT	GO:0009258~10-formyltetrahydrofolate catabolic process	2	0.20429	0.0850501	216188, 107747	787	2	18082	22.9759	1	1	1	0
GOTERM_BP_DIRECT	GO:2001044~regulation of integrin-mediated signaling pathway	2	0.20429	0.0850501	16413, 21857	787	2	18082	22.9759	1	1	1	0
GOTERM_BP_DIRECT	GO:0006677~glycosylceramide metabolic process	2	0.20429	0.0850501	50935, 20447	787	2	18082	22.9759	1	1	1	0
GOTERM_BP_DIRECT	GO:0035434~copper ion transmembrane transport	2	0.20429	0.0850501	20530, 20529	787	2	18082	22.9759	1	1	1	0
GOTERM_BP_DIRECT	GO:0019060~intracellular transport of viral protein in host cell	2	0.20429	0.0850501	21355, 21354	787	2	18082	22.9759	1	1	1	0
GOTERM_BP_DIRECT	GO:0030046~parallel actin filament bundle assembly	2	0.20429	0.0850501	56226, 72088	787	2	18082	22.9759	1	1	1	0
GOTERM_BP_DIRECT	GO:0043085~positive regulation of catalytic activity	5	0.510725	0.0878953	14186, 68318, 12226, 208117, 242669	787	39	18082	2.94562	1	1	1	0
GOTERM_BP_DIRECT	GO:0060122~inner ear receptor stereocilium organization	4	0.40858	0.0926677	68588, 20971, 73750, 72088	787	25	18082	3.67614	1	1	1	0
GOTERM_BP_DIRECT	GO:0060272~embryonic skeletal joint morphogenesis	3	0.306435	0.093356	12824, 15586, 12162	787	12	18082	5.74396	1	1	1	0
GOTERM_BP_DIRECT	GO:1900025~negative regulation of substrate adhesion-dependent cell spreading	3	0.306435	0.093356	50706, 16413, 14114	787	12	18082	5.74396	1	1	1	0
GOTERM_BP_DIRECT	GO:0034446~substrate adhesion-dependent cell spreading	5	0.510725	0.0944775	231858, 108101, 57373, 13636, 231830	787	40	18082	2.87198	1	1	1	0
GOTERM_BP_DIRECT	GO:0016337~single organismal cell-cell adhesion	9	0.919305	0.0981506	14726, 20563, 15894, 67896, 71740, 15898, 16007, 319504, 19273	787	108	18082	1.91465	1	1	1	0

## Sheet: MEF down-regulated genes_BP
Category	Term	Count	%	PValue	Genes	List Total	Pop Hits	Pop Total	Fold Enrichment	Bonferroni	Benjamini	FDR	-log10(Benjamini)
GOTERM_BP_DIRECT	GO:0007275~multicellular organism development	158	10.8741	1.78e-23	23966, 67784, 18654, 21388, 18131, 21386, 18132, 70433, 242022, 21385, 18096, 209448, 228911, 21943, 110789, 80883, 16917, 56811, 12156, 13641, 13008, 13800, 13009, 15427, 15426, 15395, 241226, 269855, 15398, 20583, 15430, 15396, 110012, 219134, 74762, 14180, 20347, 67839, 228357, 228598, 13819, 210719, 18993, 71785, 18111, 59022, 18590, 319998, 18591, 22691, 14432, 12778, 17701, 15405, 15404, 11…	1212	1029	18082	2.29079	7.38e-20	7.38e-20	7.23e-20	19.132
GOTERM_BP_DIRECT	GO:0007155~cell adhesion	81	5.57467	4.27e-14	68553, 16398, 18133, 242022, 18772, 67703, 239096, 319655, 12836, 13805, 27047, 13004, 12557, 70549, 11423, 12558, 13644, 329941, 12831, 241226, 93701, 12561, 219257, 18189, 68567, 233067, 270120, 19273, 117606, 16728, 12805, 170677, 53311, 233651, 12563, 19713, 320840, 64085, 268890, 83382, 20312, 16773, 240185, 65945, 242409, 330222, 19280, 12819, 224024, 12816, 53883, 235106, 16775, 234214, 22…	1212	485	18082	2.49165	1.77e-10	8.86e-11	8.68e-11	10.0524
GOTERM_BP_DIRECT	GO:0007399~nervous system development	67	4.61115	4.66e-13	18212, 18213, 21423, 16431, 270058, 18053, 268859, 110789, 80883, 56177, 29861, 13841, 171171, 13641, 13800, 55927, 17965, 237868, 68169, 241226, 65254, 13175, 14462, 74762, 69539, 63955, 20666, 70083, 20347, 67839, 16728, 12805, 227541, 14709, 76854, 19716, 19713, 20357, 18993, 66993, 20355, 65100, 75665, 22771, 22772, 94187, 20358, 14432, 83453, 21413, 20720, 110876, 268902, 20563, 20361, 59036…	1212	377	18082	2.65141	1.93e-09	6.44e-10	6.31e-10	9.19098
GOTERM_BP_DIRECT	GO:0030154~cell differentiation	100	6.88231	4.25e-10	23966, 21423, 18654, 70673, 18131, 18132, 18096, 20979, 21943, 80883, 12156, 13641, 13008, 13800, 13009, 237868, 14184, 241226, 110012, 74762, 20869, 14180, 104271, 20347, 67839, 228357, 13819, 69982, 58175, 59022, 330267, 195727, 22691, 14432, 11600, 21413, 20720, 20289, 268902, 20563, 666794, 18121, 20682, 239027, 240514, 227325, 53972, 14049, 12386, 12661, 18128, 57816, 18212, 18213, 20378, 20…	1212	780	18082	1.91271	1.77e-06	4.41e-07	4.32e-07	6.35524
GOTERM_BP_DIRECT	GO:0007156~homophilic cell adhesion via plasma membrane adhesion molecules	36	2.47763	5.9e-10	93874, 93873, 65945, 67703, 19281, 330222, 239096, 53883, 93706, 12557, 12558, 93707, 104010, 268902, 381409, 93702, 93724, 93701, 12561, 219257, 75599, 270120, 94332, 73173, 16728, 227485, 170677, 320865, 233651, 93716, 239857, 12661, 12563, 19713, 64085, 18526	1212	163	18082	3.29503	2.45e-06	4.89e-07	4.8e-07	6.31031
GOTERM_BP_DIRECT	GO:0007411~axon guidance	33	2.27116	3.18e-09	20355, 16773, 70433, 22253, 18053, 20358, 13004, 12399, 14633, 14432, 13641, 269152, 13800, 11785, 16779, 268902, 20563, 65254, 20266, 19699, 269116, 18121, 12561, 14462, 117606, 13838, 13638, 16728, 18508, 12661, 14587, 18205, 18208	1212	149	18082	3.30424	1.32e-05	2.2e-06	2.15e-06	5.65788
GOTERM_BP_DIRECT	GO:0090090~negative regulation of canonical Wnt signaling pathway	26	1.7894	1e-08	20378, 22417, 20377, 22419, 23805, 70433, 74499, 58175, 72293, 56811, 14632, 12156, 12558, 68588, 20665, 18121, 20682, 20583, 72125, 59036, 228357, 77583, 50781, 226154, 16842, 18128	1212	102	18082	3.80292	4.15e-05	5.93e-06	5.81e-06	5.22664
GOTERM_BP_DIRECT	GO:0006937~regulation of muscle contraction	12	0.825877	7.43e-08	21952, 11548, 12373, 12372, 20606, 21925, 21924, 21957, 98660, 21955, 21954, 243912	1212	23	18082	7.7839	0.000308	3.64e-05	3.57e-05	4.43839
GOTERM_BP_DIRECT	GO:0030178~negative regulation of Wnt signaling pathway	18	1.23882	7.9e-08	20378, 20377, 17240, 23805, 219134, 74499, 666048, 59036, 14180, 207742, 72293, 228357, 77583, 73181, 56811, 50781, 226154, 12443	1212	56	18082	4.79544	0.000328	3.64e-05	3.57e-05	4.43839
GOTERM_BP_DIRECT	GO:0007219~Notch signaling pathway	27	1.85822	1.84e-07	18131, 18132, 18011, 67888, 21385, 67605, 56198, 76580, 94187, 11602, 56012, 14357, 12156, 14234, 234214, 20682, 20583, 622473, 227325, 12805, 13610, 15214, 12563, 15213, 18128, 100764, 16449	1212	125	18082	3.22253	0.000762	7.62e-05	7.47e-05	4.11784
GOTERM_BP_DIRECT	GO:0001503~ossification	23	1.58293	2.72e-07	14371, 18159, 68713, 20682, 17395, 14560, 16002, 12394, 74511, 74499, 21943, 12814, 230103, 12824, 83554, 17928, 12399, 12156, 14234, 83453, 14758, 19228, 13601	1212	96	18082	3.57438	0.00112955	0.000103	0.000101	3.98824
GOTERM_BP_DIRECT	GO:0030198~extracellular matrix organization	25	1.72058	4.27e-07	68553, 16773, 246228, 77794, 11606, 229595, 57764, 15227, 16775, 14114, 11785, 100952, 268780, 16779, 14580, 94214, 68169, 241226, 16780, 20682, 17395, 23876, 241327, 78892, 12822	1212	114	18082	3.27174	0.00177003	0.000148	0.000145	3.83082
GOTERM_BP_DIRECT	GO:0010628~positive regulation of gene expression	55	3.78527	5.98e-07	18212, 18213, 21423, 68992, 19220, 66214, 22352, 13805, 56177, 54357, 14456, 13048, 12156, 11464, 66175, 11468, 12798, 14186, 63873, 14462, 73750, 14180, 20304, 20666, 11835, 210719, 12805, 76854, 14025, 16842, 18508, 13850, 11475, 19713, 18823, 18993, 18591, 11606, 17751, 20289, 18121, 20682, 20681, 15451, 22421, 21418, 20723, 98496, 11459, 16905, 77125, 22260, 21809, 13036, 57816	1212	399	18082	2.05652	0.00247784	0.000191	0.000187	3.71933
GOTERM_BP_DIRECT	GO:0030308~negative regulation of cell growth	26	1.7894	6.87e-07	20378, 20377, 15586, 14199, 18133, 11482, 98402, 56191, 11606, 11785, 78926, 17701, 67184, 12578, 20720, 17751, 11490, 20563, 72269, 68567, 14121, 20869, 240514, 18605, 232441, 170770	1212	125	18082	3.10318	0.00284631	0.000194	0.00019	3.71166
GOTERM_BP_DIRECT	GO:0016055~Wnt signaling pathway	36	2.47763	7.02e-07	14371, 20378, 22417, 20377, 14370, 22419, 23805, 70433, 93897, 74499, 666048, 319998, 57265, 207742, 22413, 226778, 72293, 56811, 53883, 13543, 239405, 53627, 18741, 14362, 72125, 59036, 22421, 228357, 77583, 50781, 226154, 26563, 103236, 12443, 16842, 16825	1212	213	18082	2.52155	0.00290939	0.000194	0.00019	3.71166
GOTERM_BP_DIRECT	GO:0001764~neuron migration	25	1.72058	2.11e-06	18212, 18213, 18096, 67703, 226778, 20358, 16917, 53883, 14456, 11785, 68169, 18741, 319387, 19699, 215494, 13175, 14462, 74762, 270120, 11899, 18508, 14168, 12661, 14587, 18208	1212	124	18082	3.00789	0.00871243	0.000547	0.000536	3.26208
GOTERM_BP_DIRECT	GO:0030326~embryonic limb morphogenesis	17	1.16999	2.71e-06	15395, 21388, 15430, 15396, 22421, 14180, 209448, 20204, 228357, 16917, 20481, 16842, 14119, 18128, 66175, 17701, 14613	1212	63	18082	4.0258	0.0111696	0.000661	0.000647	3.17997
GOTERM_BP_DIRECT	GO:0050808~synapse organization	13	0.894701	2.97e-06	23988, 243312, 269116, 20618, 59036, 18163, 22421, 228357, 16917, 93706, 13497, 93707, 16779	1212	37	18082	5.24186	0.0122656	0.000686	0.000672	3.16391
GOTERM_BP_DIRECT	GO:0043410~positive regulation of MAPK cascade	22	1.51411	4.48e-06	18212, 14184, 93834, 14254, 16542, 16002, 16156, 14165, 18590, 18591, 18053, 14180, 11548, 11835, 11606, 21939, 76854, 12156, 14257, 11555, 12558, 16847	1212	104	18082	3.15597	0.0184125	0.000978	0.000958	3.00961
GOTERM_BP_DIRECT	GO:0003203~endocardial cushion morphogenesis	9	0.619408	5.57e-06	13805, 18121, 20682, 21385, 11482, 12156, 56198, 15213, 18128	1212	17	18082	7.89837	0.0228605	0.00115629	0.00113289	2.93693
GOTERM_BP_DIRECT	GO:0002062~chondrocyte differentiation	14	0.963524	6.49e-06	20289, 22419, 20682, 18133, 20472, 12394, 22421, 14180, 12824, 12399, 12156, 14633, 19228, 66175	1212	46	18082	4.54061	0.0265738	0.0012685	0.00124283	2.89671
GOTERM_BP_DIRECT	GO:0045893~positive regulation of transcription, DNA-templated	68	4.67997	6.72e-06	21423, 20377, 21388, 70673, 21386, 14178, 17242, 12394, 58198, 57265, 17928, 56212, 12399, 15227, 12156, 56218, 11785, 20665, 18741, 244579, 18143, 15396, 14462, 14180, 78473, 20787, 20666, 230587, 11835, 16842, 18508, 19713, 18993, 66993, 22417, 65100, 217166, 216154, 11482, 74499, 22771, 18591, 22772, 13180, 94187, 22259, 11606, 14632, 13543, 14633, 14234, 12578, 21413, 17751, 20289, 19017, 206…	1212	576	18082	1.76129	0.0275213	0.0012685	0.00124283	2.89671
GOTERM_BP_DIRECT	GO:0060317~cardiac epithelial to mesenchymal transition	8	0.550585	7.12e-06	11490, 56177, 12156, 15214, 56198, 15213, 18128, 22413	1212	13	18082	9.18101	0.0291346	0.00128554	0.00125952	2.89091
GOTERM_BP_DIRECT	GO:0090103~cochlea morphogenesis	10	0.688231	9.11e-06	68588, 93840, 20378, 22095, 20682, 15451, 13543, 14633, 14048, 57265	1212	23	18082	6.48658	0.0371162	0.00157593	0.00154404	2.80246
GOTERM_BP_DIRECT	GO:0045944~positive regulation of transcription from RNA polymerase II promoter	103	7.08878	9.58e-06	21423, 21388, 16477, 18131, 12394, 66214, 21943, 16917, 13805, 21939, 12399, 12156, 16478, 13009, 15395, 67673, 75736, 15398, 18143, 15430, 244058, 16002, 14462, 94353, 76491, 228598, 58208, 12609, 13819, 210719, 17974, 18993, 17701, 15404, 21413, 20289, 18121, 20682, 20681, 14165, 21419, 21418, 226075, 77125, 21809, 15413, 11695, 14048, 18128, 14370, 15223, 16156, 58198, 109594, 73181, 83554, 17…	1212	995	18082	1.54439	0.0390023	0.00159132	0.00155912	2.79824
GOTERM_BP_DIRECT	GO:0090102~cochlea development	11	0.757054	1.08e-05	14184, 93840, 18213, 14462, 233651, 14401, 14402, 15214, 239250, 16527, 16526	1212	29	18082	5.65898	0.0438782	0.00172576	0.00169083	2.76302
GOTERM_BP_DIRECT	GO:0051965~positive regulation of synapse assembly	17	1.16999	1.17e-05	18212, 75409, 18213, 21983, 319387, 16981, 18189, 65945, 99633, 22421, 239250, 272381, 13048, 242384, 245450, 64085, 433485	1212	70	18082	3.62322	0.0475661	0.00180497	0.00176845	2.74353
GOTERM_BP_DIRECT	GO:0001934~positive regulation of protein phosphorylation	30	2.06469	1.41e-05	20698, 23988, 14370, 93834, 68655, 20737, 13805, 21939, 13543, 14456, 12156, 13841, 76527, 14257, 17751, 20682, 16542, 17395, 16002, 18441, 16981, 244058, 14362, 20361, 208659, 13618, 12443, 76854, 320129, 19419	1212	184	18082	2.43247	0.0568189	0.00208916	0.00204688	2.68003
GOTERM_BP_DIRECT	GO:0035115~embryonic forelimb morphogenesis	12	0.825877	1.47e-05	21388, 98711, 15398, 21386, 12904, 15396, 239405, 22421, 21418, 11695, 17701, 15405	1212	36	18082	4.97305	0.0591466	0.00210233	0.00205979	2.6773
GOTERM_BP_DIRECT	GO:0007409~axonogenesis	21	1.44529	2.49e-05	75409, 20563, 233067, 13175, 20869, 20616, 225875, 239250, 80883, 58208, 12386, 18508, 171171, 245450, 329278, 229791, 19339, 18128, 12799, 17756, 18208	1212	107	18082	2.92806	0.0982082	0.0032684	0.00320227	2.48566
GOTERM_BP_DIRECT	GO:0000122~negative regulation of transcription from RNA polymerase II promoter	79	5.43703	2.54e-05	21423, 74318, 14370, 70673, 18131, 17240, 16477, 15223, 21386, 30937, 21385, 58198, 109594, 18096, 97114, 56370, 73181, 232934, 12399, 13048, 15227, 12156, 272359, 16478, 55927, 15426, 15228, 14184, 71059, 20583, 63872, 622473, 63873, 14462, 14180, 319149, 20787, 20666, 13618, 230587, 13819, 210719, 12443, 18628, 14025, 16842, 67393, 69890, 18993, 18032, 66556, 217166, 243937, 22654, 22259, 12971…	1212	729	18082	1.61675	0.100253	0.0032684	0.00320227	2.48566
GOTERM_BP_DIRECT	GO:0001656~metanephros development	12	0.825877	2.6e-05	16373, 241226, 22417, 268902, 20563, 16371, 98711, 20472, 15396, 14234, 14048, 13036	1212	38	18082	4.71131	0.102246	0.0032684	0.00320227	2.48566
GOTERM_BP_DIRECT	GO:0060412~ventricular septum morphogenesis	12	0.825877	2.6e-05	18741, 18121, 21386, 14362, 15214, 57265, 56198, 116701, 15213, 18128, 14613, 20666	1212	38	18082	4.71131	0.102246	0.0032684	0.00320227	2.48566
GOTERM_BP_DIRECT	GO:0032967~positive regulation of collagen biosynthetic process	10	0.688231	2.9e-05	13805, 20289, 22417, 116872, 21809, 210719, 16398, 66214, 18591, 30951	1212	26	18082	5.73813	0.113427	0.00354087	0.00346922	2.45089
GOTERM_BP_DIRECT	GO:0030279~negative regulation of ossification	9	0.619408	3.66e-05	228357, 20377, 20682, 18442, 74499, 12310, 18605, 18128, 11555	1212	21	18082	6.39392	0.141001	0.00434243	0.00425456	2.36227
GOTERM_BP_DIRECT	GO:0003151~outflow tract morphogenesis	14	0.963524	4.28e-05	67784, 18121, 21386, 21385, 14362, 56198, 21418, 57265, 20666, 13543, 15214, 14048, 15213, 14613	1212	54	18082	3.86793	0.162688	0.00493207	0.00483226	2.30697
GOTERM_BP_DIRECT	GO:0007267~cell-cell signaling	20	1.37646	4.76e-05	14184, 16196, 22417, 21388, 14221, 22419, 208098, 14362, 14165, 57265, 22421, 14180, 22413, 20304, 11548, 14619, 57266, 11551, 11550, 11555	1212	103	18082	2.89692	0.179406	0.00534383	0.00523569	2.27215
GOTERM_BP_DIRECT	GO:0048704~embryonic skeletal system morphogenesis	14	0.963524	5.26e-05	17240, 15430, 20472, 21384, 20204, 20666, 12814, 15414, 15413, 14234, 14048, 11695, 15427, 15404	1212	55	18082	3.7976	0.1962	0.00574736	0.00563105	2.24053
GOTERM_BP_DIRECT	GO:0035567~non-canonical Wnt signaling pathway	8	0.550585	6.36e-05	14371, 93840, 20378, 22417, 14370, 93897, 13543, 22421	1212	17	18082	7.02077	0.232045	0.00676964	0.00663265	2.16943
GOTERM_BP_DIRECT	GO:0009953~dorsal/ventral pattern formation	13	0.894701	7e-05	68431, 15245, 14232, 18121, 15396, 22421, 228357, 16917, 14632, 14633, 18508, 12667, 15228	1212	49	18082	3.95814	0.252191	0.00726492	0.00711791	2.13877
GOTERM_BP_DIRECT	GO:0060070~canonical Wnt signaling pathway	18	1.23882	7.46e-05	14371, 22417, 20377, 14370, 20583, 14362, 93897, 20869, 59036, 19273, 57265, 22421, 22413, 13543, 14632, 12443, 16842, 53627	1212	89	18082	3.01735	0.266319	0.00755291	0.00740007	2.12189
GOTERM_BP_DIRECT	GO:0001501~skeletal system development	20	1.37646	8.17e-05	15395, 18121, 20682, 21386, 17395, 15430, 15396, 12394, 22771, 116701, 209448, 20666, 12824, 14313, 13004, 14633, 14234, 12667, 19228, 14613	1212	107	18082	2.78862	0.287559	0.0080725	0.00790914	2.09299
GOTERM_BP_DIRECT	GO:0008284~positive regulation of cell proliferation	61	4.19821	8.46e-05	18212, 20698, 18213, 20377, 18654, 67067, 21386, 19220, 14178, 21385, 16156, 14257, 19228, 14184, 70445, 23937, 14186, 13010, 14180, 20666, 12804, 13618, 13857, 11835, 11839, 12443, 76854, 16842, 11555, 15558, 18993, 15284, 71785, 68337, 18590, 18591, 22413, 56632, 22095, 11606, 14632, 11441, 14633, 76527, 20289, 16542, 18121, 20682, 14165, 21419, 22421, 30878, 18606, 12223, 13036, 18205, 18128, …	1212	542	18082	1.67909	0.29608	0.00816456	0.00799934	2.08807
GOTERM_BP_DIRECT	GO:0030335~positive regulation of cell migration	30	2.06469	8.96e-05	20357, 20698, 20312, 18213, 20355, 22419, 71785, 14254, 18590, 18591, 11826, 15227, 12156, 16367, 16542, 20583, 20361, 277360, 74488, 21418, 20304, 20347, 11551, 76854, 16842, 13036, 19713, 18128, 18205, 12822	1212	203	18082	2.2048	0.310573	0.00845176	0.00828073	2.07305
GOTERM_BP_DIRECT	GO:0090131~mesenchyme migration	5	0.344116	9.48e-05	11459, 15227, 11475, 11464, 11468	1212	5	18082	14.9191	0.325272	0.00874282	0.0085659	2.05835
GOTERM_BP_DIRECT	GO:0003198~epithelial to mesenchymal transition involved in endocardial cushion formation	7	0.481762	0.000102	13805, 67888, 20583, 56198, 15213, 18128, 17701	1212	13	18082	8.03338	0.343982	0.00916404	0.0089786	2.03791
GOTERM_BP_DIRECT	GO:0050731~positive regulation of peptidyl-tyrosine phosphorylation	19	1.30764	0.000119	14184, 19699, 14178, 16002, 16156, 14165, 20869, 18591, 228357, 11602, 11606, 12805, 12519, 11839, 18606, 16149, 18205, 15558, 11600	1212	101	18082	2.80657	0.389032	0.0104826	0.0102705	1.97953
GOTERM_BP_DIRECT	GO:0045669~positive regulation of osteoblast differentiation	15	1.03235	0.000137	68588, 18159, 22417, 68713, 14560, 338352, 71584, 20666, 16905, 12609, 12156, 15213, 16478, 14119, 16449	1212	68	18082	3.29099	0.434369	0.0115539	0.0113201	1.93727
GOTERM_BP_DIRECT	GO:0001837~epithelial to mesenchymal transition	10	0.688231	0.000138	22417, 16950, 20583, 18121, 20682, 76566, 12156, 16842, 18128, 17701	1212	31	18082	4.81263	0.436059	0.0115539	0.0113201	1.93727
GOTERM_BP_DIRECT	GO:0001525~angiogenesis	33	2.27116	0.000139	67784, 18654, 14370, 20254, 14254, 67888, 18133, 11482, 18590, 330267, 11602, 13805, 14257, 51801, 12778, 329941, 11600, 14613, 13601, 15404, 68169, 11490, 16542, 239027, 18189, 14165, 22421, 14180, 13819, 15213, 18128, 16847, 12822	1212	239	18082	2.05997	0.438832	0.0115539	0.0113201	1.93727
GOTERM_BP_DIRECT	GO:0016339~calcium-dependent cell-cell adhesion via plasma membrane cell adhesion molecules	8	0.550585	0.000146	104010, 93724, 18189, 93706, 75599, 12557, 12558, 73173	1212	19	18082	6.28174	0.455261	0.0119099	0.0116689	1.92409
GOTERM_BP_DIRECT	GO:0008584~male gonad development	20	1.37646	0.000153	15395, 18741, 11490, 22417, 20377, 69982, 333639, 16322, 20682, 16542, 20681, 15396, 14462, 14180, 11835, 83554, 56218, 12841, 15405, 57816	1212	112	18082	2.66413	0.470861	0.0122395	0.0119918	1.91224
GOTERM_BP_DIRECT	GO:0043524~negative regulation of neuron apoptotic process	25	1.72058	0.000166	14371, 18212, 23988, 17242, 70433, 18053, 11606, 11600, 68169, 17751, 13390, 244579, 19017, 16542, 12286, 21419, 21418, 12804, 13857, 21809, 14401, 14402, 12661, 18205, 18008	1212	160	18082	2.33112	0.497185	0.0129713	0.0127088	1.88702
GOTERM_BP_DIRECT	GO:0008285~negative regulation of cell proliferation	46	3.16586	0.000181	20378, 20377, 18159, 21388, 68713, 319172, 18011, 11482, 66214, 12394, 98402, 116701, 17928, 11606, 12156, 12579, 64292, 19228, 17701, 12578, 14184, 20720, 218820, 20563, 20682, 14165, 14462, 20606, 20869, 21419, 19054, 19273, 21418, 11539, 58208, 83669, 11835, 21809, 226154, 20481, 76854, 232441, 18508, 210530, 18128, 57816	1212	384	18082	1.78719	0.529227	0.0139502	0.0136679	1.85542
GOTERM_BP_DIRECT	GO:0009954~proximal/distal pattern formation	9	0.619408	0.000208	15395, 228357, 13390, 15430, 15396, 14632, 14633, 209448, 15405	1212	26	18082	5.16432	0.578314	0.01566	0.0153431	1.80521
GOTERM_BP_DIRECT	GO:0030324~lung development	21	1.44529	0.000211	18741, 21388, 14178, 239435, 16542, 14186, 14165, 74178, 14180, 22413, 20787, 78892, 11846, 83554, 207607, 13819, 14632, 15227, 14633, 19339, 18128	1212	124	18082	2.52663	0.583993	0.01566	0.0153431	1.80521
GOTERM_BP_DIRECT	GO:0042472~inner ear morphogenesis	15	1.03235	0.000259	241226, 20378, 14165, 14462, 22771, 21418, 14180, 239250, 20204, 12814, 12824, 14048, 56847, 18208, 15228	1212	72	18082	3.10815	0.658827	0.018547	0.0181716	1.73173
GOTERM_BP_DIRECT	GO:0060048~cardiac muscle contraction	12	0.825877	0.000263	21952, 17896, 20266, 12373, 17901, 21924, 11464, 16511, 66240, 13009, 21954, 22138	1212	48	18082	3.72979	0.664229	0.018547	0.0181716	1.73173
GOTERM_BP_DIRECT	GO:0035136~forelimb morphogenesis	7	0.481762	0.000264	21388, 21386, 15430, 58198, 21419, 22421, 21418	1212	15	18082	6.96227	0.665264	0.018547	0.0181716	1.73173
GOTERM_BP_DIRECT	GO:0016337~single organismal cell-cell adhesion	19	1.30764	0.000284	20563, 20682, 380928, 109620, 18772, 19273, 18163, 117606, 110789, 239096, 57776, 225341, 11899, 15898, 15227, 12386, 320840, 12558, 18208	1212	108	18082	2.62466	0.692465	0.01965	0.0192524	1.70664
GOTERM_BP_DIRECT	GO:0010001~glial cell differentiation	8	0.550585	0.0003	19699, 227325, 14357, 14432, 18128, 12558, 18823, 70083	1212	21	18082	5.68348	0.712109	0.0204096	0.0199966	1.69017
GOTERM_BP_DIRECT	GO:0001755~neural crest cell migration	12	0.825877	0.000319	20357, 20665, 13618, 20355, 20681, 20361, 16842, 18508, 13641, 19713, 20358, 20347	1212	49	18082	3.65367	0.733703	0.0210388	0.020613	1.67698
GOTERM_BP_DIRECT	GO:0009887~organ morphogenesis	19	1.30764	0.000319	18741, 16196, 15245, 22419, 15398, 21386, 98711, 16002, 14165, 19085, 18590, 22421, 21943, 21809, 15227, 12156, 14048, 16449, 140859	1212	109	18082	2.60058	0.734371	0.0210388	0.020613	1.67698
GOTERM_BP_DIRECT	GO:0007204~positive regulation of cytosolic calcium ion concentration	23	1.58293	0.000347	12291, 320360, 19216, 20310, 19220, 16542, 18441, 12286, 63873, 18442, 22068, 57265, 224129, 11548, 13618, 13857, 11606, 76854, 11550, 21390, 19228, 56506, 15558	1212	148	18082	2.31852	0.762816	0.0224792	0.0220243	1.64822
GOTERM_BP_DIRECT	GO:0071773~cellular response to BMP stimulus	10	0.688231	0.000379	20289, 20377, 12824, 67888, 18121, 64103, 11482, 14462, 12156, 56198	1212	35	18082	4.26261	0.79273	0.0242067	0.0237168	1.61607
GOTERM_BP_DIRECT	GO:0071456~cellular response to hypoxia	18	1.23882	0.000466	68169, 17751, 20377, 19017, 66214, 68655, 20528, 22068, 13804, 11602, 16905, 13819, 11826, 12411, 16533, 11555, 16527, 16526	1212	103	18082	2.60723	0.855681	0.0290773	0.0284889	1.53645
GOTERM_BP_DIRECT	GO:0030513~positive regulation of BMP signaling pathway	10	0.688231	0.000476	13805, 68431, 14232, 16542, 11482, 18128, 17701, 94187, 20666, 105083	1212	36	18082	4.14421	0.861241	0.0290773	0.0284889	1.53645
GOTERM_BP_DIRECT	GO:0042060~wound healing	17	1.16999	0.000476	104099, 93840, 20312, 20310, 22419, 14178, 18121, 16398, 109620, 14165, 21809, 11826, 54357, 213649, 11555, 66175, 12798	1212	94	18082	2.69814	0.861617	0.0290773	0.0284889	1.53645
GOTERM_BP_DIRECT	GO:0001649~osteoblast differentiation	19	1.30764	0.000501	16011, 20377, 16477, 20583, 18121, 319480, 14560, 16002, 20681, 20361, 74511, 14180, 11647, 14632, 12156, 14633, 16842, 239405, 12667	1212	113	18082	2.50853	0.875206	0.0301532	0.029543	1.52067
GOTERM_BP_DIRECT	GO:0030900~forebrain development	16	1.10117	0.000542	14184, 19017, 65100, 19699, 18131, 70433, 14681, 13175, 20606, 20602, 18508, 18128, 12667, 12799, 17701, 15228	1212	86	18082	2.77565	0.89471	0.032149	0.0314984	1.49283
GOTERM_BP_DIRECT	GO:0030501~positive regulation of bone mineralization	10	0.688231	0.000592	14371, 14184, 22417, 21809, 338352, 12156, 21418, 11555, 14119, 14758	1212	37	18082	4.0322	0.914278	0.0340482	0.0333592	1.46791
GOTERM_BP_DIRECT	GO:0030510~regulation of BMP signaling pathway	5	0.344116	0.000595	14232, 15398, 18121, 244058, 21419	1212	7	18082	10.6565	0.91536	0.0340482	0.0333592	1.46791
GOTERM_BP_DIRECT	GO:0007420~brain development	29	1.99587	0.000599	20698, 18993, 15223, 18011, 18111, 270058, 22253, 22771, 20979, 56632, 13841, 11302, 104010, 241226, 17751, 18741, 268902, 19699, 18121, 13010, 13175, 73173, 13857, 76257, 11815, 18508, 18205, 18008, 16527	1212	216	18082	2.00303	0.91678	0.0340482	0.0333592	1.46791
GOTERM_BP_DIRECT	GO:0030879~mammary gland development	10	0.688231	0.00073	16367, 21809, 18132, 20682, 21386, 16398, 14633, 16842, 15405, 18208	1212	38	18082	3.92609	0.951698	0.0409347	0.0401063	1.38791
GOTERM_BP_DIRECT	GO:0035019~somatic stem cell population maintenance	11	0.757054	0.000775	14184, 93840, 20377, 70673, 18121, 20682, 14165, 20481, 22421, 16825, 12578	1212	46	18082	3.56762	0.96002	0.0423438	0.0414869	1.37321
GOTERM_BP_DIRECT	GO:0030514~negative regulation of BMP signaling pathway	11	0.757054	0.000775	20377, 83554, 18121, 14362, 20481, 74499, 83453, 18128, 23863, 12667, 17965	1212	46	18082	3.56762	0.96002	0.0423438	0.0414869	1.37321
GOTERM_BP_DIRECT	GO:0070374~positive regulation of ERK1 and ERK2 cascade	26	1.7894	0.000791	20312, 71785, 20295, 18590, 18591, 81799, 14456, 12156, 14257, 12778, 11600, 14184, 17751, 16542, 620393, 18441, 14186, 63873, 20361, 14165, 20304, 13857, 76854, 19419, 16149, 15558	1212	188	18082	2.06329	0.962474	0.042616	0.0417536	1.37043
GOTERM_BP_DIRECT	GO:0003007~heart morphogenesis	13	0.894701	0.000983	66993, 21386, 21385, 20602, 22138, 12814, 13857, 12824, 13543, 233651, 14234, 17701, 12831	1212	64	18082	3.03045	0.983141	0.0523188	0.0512601	1.28134
GOTERM_BP_DIRECT	GO:0001822~kidney development	20	1.37646	0.00105063	18993, 241226, 16373, 268902, 22417, 23948, 20472, 14462, 58198, 17380, 21419, 21418, 20666, 228357, 83554, 11606, 226154, 233651, 14633, 14234	1212	130	18082	2.29525	0.987266	0.0552048	0.0540877	1.25802
GOTERM_BP_DIRECT	GO:0001569~patterning of blood vessels	10	0.688231	0.00108474	67784, 73181, 93840, 18741, 13805, 14254, 18132, 16842, 14234, 11600	1212	40	18082	3.72979	0.988949	0.0559561	0.0548238	1.25215
GOTERM_BP_DIRECT	GO:0048484~enteric nervous system development	6	0.412939	0.00109189	20665, 13618, 15284, 20681, 19713, 18205	1212	13	18082	6.88576	0.989272	0.0559561	0.0548238	1.25215
GOTERM_BP_DIRECT	GO:0060842~arterial endothelial cell differentiation	4	0.275292	0.00113873	67888, 15214, 15213, 18128	1212	4	18082	14.9191	0.99117	0.0565152	0.0553715	1.24783
GOTERM_BP_DIRECT	GO:0003273~cell migration involved in endocardial cushion formation	4	0.275292	0.00113873	13805, 20583, 233651, 18128	1212	4	18082	14.9191	0.99117	0.0565152	0.0553715	1.24783
GOTERM_BP_DIRECT	GO:0045766~positive regulation of angiogenesis	19	1.30764	0.00114365	20698, 20312, 18654, 15586, 14254, 17395, 18132, 16542, 12394, 11482, 20304, 13805, 11602, 11826, 15139, 11441, 13036, 21390, 13601	1212	121	18082	2.34268	0.991348	0.0565152	0.0553715	1.24783
GOTERM_BP_DIRECT	GO:0009952~anterior/posterior pattern specification	18	1.23882	0.00123592	15395, 93840, 19763, 20377, 68713, 15430, 15396, 209448, 15414, 14633, 15413, 18508, 11695, 15427, 17701, 15405, 15426, 15404	1212	112	18082	2.39772	0.994104	0.0603566	0.0591352	1.21928
GOTERM_BP_DIRECT	GO:0045662~negative regulation of myoblast differentiation	8	0.550585	0.00126295	57266, 20682, 21386, 210719, 20681, 20295, 18128, 13009	1212	26	18082	4.59051	0.99473	0.0609593	0.0597257	1.21496
GOTERM_BP_DIRECT	GO:0045666~positive regulation of neuron differentiation	17	1.16999	0.00132368	21413, 21423, 16373, 213696, 58198, 18096, 22068, 18053, 56198, 20304, 20666, 56710, 12156, 14633, 17965, 50779, 15228	1212	103	18082	2.46238	0.995906	0.0631563	0.0618783	1.19958
GOTERM_BP_DIRECT	GO:0090263~positive regulation of canonical Wnt signaling pathway	13	0.894701	0.00149182	14371, 14184, 23988, 22417, 20377, 14165, 319998, 22421, 14180, 22413, 56811, 13543, 239405	1212	67	18082	2.89476	0.997965	0.0695789	0.0681709	1.15752
GOTERM_BP_DIRECT	GO:0001938~positive regulation of endothelial cell proliferation	13	0.894701	0.00149182	14184, 18654, 68992, 20254, 16542, 11482, 18591, 22413, 11846, 12156, 13057, 14257, 13601	1212	67	18082	2.89476	0.997965	0.0695789	0.0681709	1.15752
GOTERM_BP_DIRECT	GO:0007422~peripheral nervous system development	7	0.481762	0.00152776	20665, 13618, 53881, 269116, 20681, 56198, 18205	1212	20	18082	5.2217	0.998247	0.0704636	0.0690377	1.15204
GOTERM_BP_DIRECT	GO:0030949~positive regulation of vascular endothelial growth factor receptor signaling pathway	6	0.412939	0.00160536	17751, 14254, 16542, 14165, 14180, 11600	1212	14	18082	6.39392	0.998731	0.0732291	0.0717472	1.13532
GOTERM_BP_DIRECT	GO:0001570~vasculogenesis	13	0.894701	0.00170323	18212, 18741, 16477, 15398, 67888, 16542, 21954, 13805, 15227, 15214, 15213, 12778, 11600	1212	68	18082	2.85219	0.999155	0.0768489	0.0752938	1.11436
GOTERM_BP_DIRECT	GO:0003208~cardiac ventricle morphogenesis	5	0.344116	0.00192011	13805, 15214, 56198, 15213, 18128	1212	9	18082	8.28841	0.999657	0.085703	0.0839687	1.067
GOTERM_BP_DIRECT	GO:0007269~neurotransmitter secretion	8	0.550585	0.00202109	18189, 12287, 20979, 20616, 22421, 320127, 20965, 20964	1212	28	18082	4.26261	0.999775	0.0892503	0.0874442	1.04939
GOTERM_BP_DIRECT	GO:0071560~cellular response to transforming growth factor beta stimulus	12	0.825877	0.00218913	20289, 22417, 20377, 11846, 19017, 71785, 20682, 23939, 12394, 11482, 22421, 22413	1212	61	18082	2.93491	0.999888	0.0956536	0.0937179	1.0193
GOTERM_BP_DIRECT	GO:0001568~blood vessel development	13	0.894701	0.00248961	20698, 21386, 18591, 56632, 11606, 15227, 18508, 15214, 14234, 16775, 15213, 14613, 12831	1212	71	18082	2.73167	0.999968	0.10765	0.105471	0.967987
GOTERM_BP_DIRECT	GO:0051781~positive regulation of cell division	10	0.688231	0.00260112	18654, 71785, 21809, 14178, 16002, 17242, 18590, 18591, 12223, 14180	1212	45	18082	3.31536	0.99998	0.110136	0.107907	0.958072
GOTERM_BP_DIRECT	GO:0007416~synapse assembly	10	0.688231	0.00260112	67784, 319387, 12286, 18189, 18591, 67703, 11423, 12558, 239250, 330222	1212	45	18082	3.31536	0.99998	0.110136	0.107907	0.958072
GOTERM_BP_DIRECT	GO:0006874~cellular calcium ion homeostasis	16	1.10117	0.0026267	63873, 94249, 74772, 65945, 21954, 20304, 227615, 21939, 11441, 12310, 12298, 19309, 20192, 13009, 19228, 15558	1212	100	18082	2.38706	0.999982	0.110136	0.107907	0.958072
GOTERM_BP_DIRECT	GO:0002053~positive regulation of mesenchymal cell proliferation	9	0.619408	0.00266313	16367, 20682, 16542, 15227, 18590, 14180, 12667, 22413, 20204	1212	37	18082	3.62898	0.999984	0.110547	0.10831	0.956454
GOTERM_BP_DIRECT	GO:0045165~cell fate commitment	13	0.894701	0.00280941	22417, 22419, 20682, 16542, 20681, 22421, 22413, 12156, 14432, 18508, 15214, 14048, 18128	1212	72	18082	2.69373	0.999992	0.115464	0.113127	0.937554
GOTERM_BP_DIRECT	GO:0060119~inner ear receptor cell development	5	0.344116	0.00303127	93840, 22095, 14401, 14402, 57265	1212	10	18082	7.45957	0.999997	0.122163	0.119691	0.91306
GOTERM_BP_DIRECT	GO:0042403~thyroid hormone metabolic process	5	0.344116	0.00303127	108115, 19699, 21819, 12286, 12971	1212	10	18082	7.45957	0.999997	0.122163	0.119691	0.91306
GOTERM_BP_DIRECT	GO:0021983~pituitary gland development	8	0.550585	0.00309034	18741, 18121, 14165, 58198, 14632, 14633, 18508, 17701	1212	30	18082	3.97844	0.999997	0.123346	0.12085	0.908875
GOTERM_BP_DIRECT	GO:0055008~cardiac muscle tissue morphogenesis	6	0.412939	0.00312999	13857, 12156, 11464, 18128, 22138, 11600	1212	16	18082	5.59468	0.999998	0.123739	0.121235	0.907494
GOTERM_BP_DIRECT	GO:0045909~positive regulation of vasodilation	9	0.619408	0.0031787	18159, 11606, 16542, 76854, 11551, 30878, 16533, 11555, 14613	1212	38	18082	3.53348	0.999998	0.124479	0.12196	0.904903
GOTERM_BP_DIRECT	GO:0014068~positive regulation of phosphatidylinositol 3-kinase signaling	12	0.825877	0.00324149	18212, 19699, 71785, 14254, 11606, 20682, 16542, 76854, 18590, 18591, 20304, 11600	1212	64	18082	2.79734	0.999999	0.125752	0.123207	0.900486
GOTERM_BP_DIRECT	GO:0048146~positive regulation of fibroblast proliferation	12	0.825877	0.0036709	20698, 71785, 11826, 11606, 14165, 14456, 18590, 16149, 18591, 18053, 12223, 22413	1212	65	18082	2.7543	1	0.140459	0.137617	0.852449
GOTERM_BP_DIRECT	GO:0045785~positive regulation of cell adhesion	11	0.757054	0.00368829	20312, 15586, 54357, 16398, 277360, 12310, 12667, 16825, 20304, 78473, 11600	1212	56	18082	2.93055	1	0.140459	0.137617	0.852449
GOTERM_BP_DIRECT	GO:0043547~positive regulation of GTPase activity	20	1.37646	0.00406584	23988, 108797, 20312, 22417, 14681, 244058, 20295, 93897, 277360, 20304, 544817, 21939, 13543, 56508, 110351, 19419, 213649, 67792, 19736, 50779	1212	146	18082	2.04372	1	0.15343	0.150325	0.814089
GOTERM_BP_DIRECT	GO:0042493~response to drug	37	2.54646	0.00414895	21423, 20377, 18654, 18159, 16477, 14871, 67866, 16398, 17242, 109731, 18096, 11846, 11826, 11464, 16478, 12578, 18861, 19017, 16542, 17395, 16002, 14681, 14362, 13010, 14462, 21419, 99586, 20787, 11815, 16008, 12443, 13057, 19713, 21390, 12822, 16527, 15558	1212	339	18082	1.62834	1	0.154004	0.150887	0.812469
GOTERM_BP_DIRECT	GO:0014032~neural crest cell development	6	0.412939	0.00419234	98711, 20583, 20682, 14234, 21418, 20666	1212	17	18082	5.26558	1	0.154004	0.150887	0.812469
GOTERM_BP_DIRECT	GO:0014002~astrocyte development	6	0.412939	0.00419234	14580, 17751, 26563, 22352, 18823, 16779	1212	17	18082	5.26558	1	0.154004	0.150887	0.812469
GOTERM_BP_DIRECT	GO:0050679~positive regulation of epithelial cell proliferation	13	0.894701	0.00443793	18103, 20377, 15586, 14178, 18121, 20682, 16542, 14165, 14180, 20304, 13123, 14048, 18128	1212	76	18082	2.55196	1	0.161482	0.158214	0.791876
GOTERM_BP_DIRECT	GO:0003184~pulmonary valve morphogenesis	5	0.344116	0.00451263	15214, 56198, 15213, 18128, 16449	1212	11	18082	6.78143	1	0.161482	0.158214	0.791876
GOTERM_BP_DIRECT	GO:0060174~limb bud formation	5	0.344116	0.00451263	12824, 20682, 14165, 69890, 20666	1212	11	18082	6.78143	1	0.161482	0.158214	0.791876
GOTERM_BP_DIRECT	GO:0030336~negative regulation of cell migration	16	1.10117	0.00462694	16011, 20312, 11490, 22417, 20377, 21388, 20563, 68713, 18121, 11482, 18591, 19273, 56363, 13805, 12667, 12798	1212	106	18082	2.25195	1	0.164157	0.160835	0.78474
GOTERM_BP_DIRECT	GO:0045600~positive regulation of fat cell differentiation	10	0.688231	0.00474364	20378, 20377, 22419, 20583, 12156, 59036, 66273, 14747, 74186, 15558	1212	49	18082	3.04472	1	0.165665	0.162313	0.780769
GOTERM_BP_DIRECT	GO:0006813~potassium ion transport	18	1.23882	0.00478274	16494, 238076, 16520, 94249, 15165, 98660, 226922, 140493, 58802, 11826, 16533, 16511, 16506, 16527, 16538, 16526, 14613, 16504	1212	127	18082	2.11452	1	0.165665	0.162313	0.780769
GOTERM_BP_DIRECT	GO:0007389~pattern specification process	11	0.757054	0.00478916	21388, 23805, 18121, 233651, 14313, 22771, 14633, 15214, 14048, 11695, 12667	1212	58	18082	2.82949	1	0.165665	0.162313	0.780769
GOTERM_BP_DIRECT	GO:0019233~sensory perception of pain	13	0.894701	0.00494476	18441, 12286, 18442, 17380, 19153, 18053, 13618, 11826, 58226, 12287, 15874, 13850, 15558	1212	77	18082	2.51882	1	0.169634	0.166201	0.770487
GOTERM_BP_DIRECT	GO:0003150~muscular septum morphogenesis	4	0.275292	0.00514012	93840, 14362, 15214, 57265	1212	6	18082	9.94609	1	0.174891	0.171351	0.757234
GOTERM_BP_DIRECT	GO:0010595~positive regulation of endothelial cell migration	9	0.619408	0.00519856	11602, 68992, 11606, 16542, 14462, 14234, 14257, 22421, 11600	1212	41	18082	3.27493	1	0.175441	0.171891	0.755869
GOTERM_BP_DIRECT	GO:2001240~negative regulation of extrinsic apoptotic signaling pathway in absence of ligand	8	0.550585	0.00544159	20312, 16196, 12824, 20583, 23939, 14165, 14049, 14048	1212	33	18082	3.61676	1	0.178001	0.174399	0.749577
GOTERM_BP_DIRECT	GO:0045892~negative regulation of transcription, DNA-templated	56	3.85409	0.00544504	20377, 70673, 16950, 21386, 69009, 21385, 67621, 12394, 58198, 229534, 12915, 12310, 14456, 13048, 12156, 56218, 67184, 15228, 20665, 71059, 622473, 14462, 11835, 12609, 16842, 69890, 18993, 19763, 22417, 217166, 18591, 22772, 56198, 94187, 22259, 229599, 106931, 17701, 12578, 15404, 17751, 20289, 20682, 14362, 20681, 21419, 21418, 20602, 240514, 56089, 50781, 22260, 15214, 15213, 18128, 16825	1212	579	18082	1.44296	1	0.178001	0.174399	0.749577
GOTERM_BP_DIRECT	GO:0007189~adenylate cyclase-activating G-protein coupled receptor signaling pathway	10	0.688231	0.0054488	11514, 19216, 210044, 22095, 19220, 12310, 11555, 21390, 19228, 224129	1212	50	18082	2.98383	1	0.178001	0.174399	0.749577
GOTERM_BP_DIRECT	GO:0006936~muscle contraction	10	0.688231	0.0054488	11472, 21916, 17901, 11475, 22004, 17930, 50876, 22138, 216459, 109272	1212	50	18082	2.98383	1	0.178001	0.174399	0.749577
GOTERM_BP_DIRECT	GO:0051145~smooth muscle cell differentiation	6	0.412939	0.00548883	73181, 22417, 11606, 14165, 15227, 18205	1212	18	18082	4.97305	1	0.178001	0.174399	0.749577
GOTERM_BP_DIRECT	GO:0007417~central nervous system development	14	0.963524	0.006175	19699, 18121, 20682, 12394, 22771, 20418, 22772, 18053, 12824, 227325, 13004, 13497, 12667, 217715	1212	89	18082	2.34683	1	0.198701	0.19468	0.7018
GOTERM_BP_DIRECT	GO:0002052~positive regulation of neuroblast proliferation	7	0.481762	0.00642669	20665, 66993, 20312, 19716, 18508, 18128, 15228	1212	26	18082	4.01669	1	0.203643	0.199522	0.691131
GOTERM_BP_DIRECT	GO:0070371~ERK1 and ERK2 cascade	7	0.481762	0.00642669	14184, 17751, 11606, 20682, 14165, 13036, 21943	1212	26	18082	4.01669	1	0.203643	0.199522	0.691131
GOTERM_BP_DIRECT	GO:0007165~signal transduction	107	7.36407	0.0073437	23966, 67784, 19220, 12671, 20295, 110789, 76142, 14456, 19228, 237868, 14579, 66066, 319387, 66985, 16367, 217198, 14462, 58208, 16008, 232441, 320129, 50723, 21390, 14747, 15558, 15245, 93690, 216152, 11441, 14559, 12778, 72902, 19216, 20682, 14681, 239027, 20681, 218461, 20606, 24001, 14687, 30878, 16985, 19737, 14371, 233071, 14370, 75404, 70355, 20418, 18053, 57265, 11548, 29863, 13601, 2139…	1212	1255	18082	1.27199	1	0.230937	0.226264	0.636506
GOTERM_BP_DIRECT	GO:0031069~hair follicle morphogenesis	8	0.550585	0.00762305	16011, 14178, 14165, 12394, 14313, 12399, 18053, 18128	1212	35	18082	3.41009	1	0.237919	0.233105	0.62357
GOTERM_BP_DIRECT	GO:0008016~regulation of heart contraction	7	0.481762	0.00780358	74318, 15464, 14681, 21385, 12310, 12287, 66240	1212	27	18082	3.86793	1	0.241736	0.236845	0.616658
GOTERM_BP_DIRECT	GO:0014031~mesenchymal cell development	4	0.275292	0.00854919	15214, 56198, 15213, 18128	1212	7	18082	8.52522	1	0.257157	0.251953	0.589802
GOTERM_BP_DIRECT	GO:0032808~lacrimal gland development	4	0.275292	0.00854919	20665, 20682, 14165, 18508	1212	7	18082	8.52522	1	0.257157	0.251953	0.589802
GOTERM_BP_DIRECT	GO:0071599~otic vesicle development	4	0.275292	0.00854919	12824, 20682, 14462, 14048	1212	7	18082	8.52522	1	0.257157	0.251953	0.589802
GOTERM_BP_DIRECT	GO:0045607~regulation of auditory receptor cell differentiation	4	0.275292	0.00854919	16918, 15214, 15213, 18128	1212	7	18082	8.52522	1	0.257157	0.251953	0.589802
GOTERM_BP_DIRECT	GO:0090179~planar cell polarity pathway involved in neural tube closure	5	0.344116	0.00877858	93840, 20377, 14362, 13543, 57265	1212	13	18082	5.73813	1	0.258439	0.253209	0.587642
GOTERM_BP_DIRECT	GO:0040037~negative regulation of fibroblast growth factor receptor signaling pathway	5	0.344116	0.00877858	22417, 219134, 18053, 116701, 14733	1212	13	18082	5.73813	1	0.258439	0.253209	0.587642
GOTERM_BP_DIRECT	GO:0043129~surfactant homeostasis	5	0.344116	0.00877858	13819, 14178, 16542, 224792, 13036	1212	13	18082	5.73813	1	0.258439	0.253209	0.587642
GOTERM_BP_DIRECT	GO:0030517~negative regulation of axon extension	6	0.412939	0.00888336	17751, 20355, 20563, 70433, 11302, 18208	1212	20	18082	4.47574	1	0.259682	0.254427	0.585558
GOTERM_BP_DIRECT	GO:0007507~heart development	29	1.99587	0.00929505	18213, 74318, 21388, 381738, 15223, 242022, 58198, 18591, 22138, 73181, 13805, 13543, 15227, 12156, 14633, 14234, 436022, 17701, 140859, 18741, 268902, 20682, 17395, 68929, 21954, 13857, 15214, 18128, 53318	1212	261	18082	1.65768	1	0.264891	0.259531	0.576933
GOTERM_BP_DIRECT	GO:0086091~regulation of heart rate by cardiac conduction	7	0.481762	0.00938063	12291, 20266, 109620, 12296, 16511, 66240, 14613	1212	28	18082	3.72979	1	0.264891	0.259531	0.576933
GOTERM_BP_DIRECT	GO:0050770~regulation of axonogenesis	7	0.481762	0.00938063	13838, 12286, 22352, 22421, 19713, 12558, 17756	1212	28	18082	3.72979	1	0.264891	0.259531	0.576933
GOTERM_BP_DIRECT	GO:2000352~negative regulation of endothelial cell apoptotic process	7	0.481762	0.00938063	68169, 20254, 16542, 23939, 14462, 14456, 11600	1212	28	18082	3.72979	1	0.264891	0.259531	0.576933
GOTERM_BP_DIRECT	GO:0048791~calcium ion-regulated exocytosis of neurotransmitter	7	0.481762	0.00938063	56216, 171180, 229521, 53420, 12286, 54525, 80976	1212	28	18082	3.72979	1	0.264891	0.259531	0.576933
GOTERM_BP_DIRECT	GO:0030182~neuron differentiation	17	1.16999	0.0107617	18212, 23988, 18741, 22417, 22419, 12394, 14462, 22068, 22413, 57754, 16917, 15936, 83453, 19713, 18128, 16825, 15426	1212	127	18082	1.99705	1	0.300506	0.294425	0.522147
GOTERM_BP_DIRECT	GO:0010976~positive regulation of neuron projection development	18	1.23882	0.0108425	18212, 20720, 20698, 20257, 68169, 18103, 20266, 19699, 620393, 244058, 18442, 18053, 13857, 12805, 227541, 19713, 11785, 320840	1212	138	18082	1.94598	1	0.300506	0.294425	0.522147
GOTERM_BP_DIRECT	GO:0060021~palate development	13	0.894701	0.010859	70673, 20583, 21386, 21385, 21418, 22421, 12824, 21809, 20481, 14402, 16842, 11695, 17701	1212	85	18082	2.28175	1	0.300506	0.294425	0.522147
GOTERM_BP_DIRECT	GO:0048557~embryonic digestive tract morphogenesis	6	0.412939	0.0110285	15284, 18741, 20472, 14165, 15227, 20666	1212	21	18082	4.26261	1	0.30118	0.295085	0.521174
GOTERM_BP_DIRECT	GO:0048265~response to pain	6	0.412939	0.0110285	13618, 19699, 12286, 12310, 12287, 19713	1212	21	18082	4.26261	1	0.30118	0.295085	0.521174
GOTERM_BP_DIRECT	GO:0002040~sprouting angiogenesis	7	0.481762	0.0111724	13805, 18654, 14254, 16842, 14257, 18128, 11600	1212	29	18082	3.60117	1	0.303114	0.29698	0.518394
GOTERM_BP_DIRECT	GO:0031076~embryonic camera-type eye development	5	0.344116	0.0116479	18741, 98711, 14165, 18008, 56847	1212	14	18082	5.32826	1	0.313963	0.30761	0.503122
GOTERM_BP_DIRECT	GO:0007568~aging	21	1.44529	0.0119593	16011, 19017, 18441, 14681, 22068, 20787, 13804, 13618, 11846, 11815, 21809, 11606, 16008, 12310, 11550, 16533, 16478, 12799, 19228, 12578, 15558	1212	173	18082	1.81099	1	0.316394	0.309992	0.499771
GOTERM_BP_DIRECT	GO:0048839~inner ear development	11	0.757054	0.0119612	14184, 12824, 12609, 57266, 21809, 15398, 242022, 12156, 229791, 110789, 16449	1212	66	18082	2.48652	1	0.316394	0.309992	0.499771
GOTERM_BP_DIRECT	GO:0050796~regulation of insulin secretion	9	0.619408	0.0120087	67267, 22318, 12671, 53420, 18096, 21419, 54525, 20304, 20787	1212	47	18082	2.85686	1	0.316394	0.309992	0.499771
GOTERM_BP_DIRECT	GO:0045665~negative regulation of neuron differentiation	12	0.825877	0.012043	16373, 18131, 14357, 19716, 110351, 18508, 243937, 15213, 18128, 11785, 16449, 15228	1212	76	18082	2.35565	1	0.316394	0.309992	0.499771
GOTERM_BP_DIRECT	GO:0061138~morphogenesis of a branching epithelium	3	0.206469	0.0128462	20665, 20682, 20681	1212	3	18082	14.9191	1	0.3175	0.311075	0.498256
GOTERM_BP_DIRECT	GO:0072034~renal vesicle induction	3	0.206469	0.0128462	22417, 20682, 20681	1212	3	18082	14.9191	1	0.3175	0.311075	0.498256
GOTERM_BP_DIRECT	GO:0072017~distal tubule development	3	0.206469	0.0128462	21419, 18128, 16449	1212	3	18082	14.9191	1	0.3175	0.311075	0.498256
GOTERM_BP_DIRECT	GO:0035989~tendon development	3	0.206469	0.0128462	12814, 20289, 12831	1212	3	18082	14.9191	1	0.3175	0.311075	0.498256
GOTERM_BP_DIRECT	GO:0061314~Notch signaling involved in heart development	4	0.275292	0.0130029	15214, 15213, 18128, 16449	1212	8	18082	7.45957	1	0.3175	0.311075	0.498256
GOTERM_BP_DIRECT	GO:0051549~positive regulation of keratinocyte migration	4	0.275292	0.0130029	14178, 17395, 54357, 14165	1212	8	18082	7.45957	1	0.3175	0.311075	0.498256
GOTERM_BP_DIRECT	GO:0035912~dorsal aorta morphogenesis	4	0.275292	0.0130029	13805, 11482, 15214, 15213	1212	8	18082	7.45957	1	0.3175	0.311075	0.498256
GOTERM_BP_DIRECT	GO:0072006~nephron development	4	0.275292	0.0130029	22417, 20472, 233651, 16449	1212	8	18082	7.45957	1	0.3175	0.311075	0.498256
GOTERM_BP_DIRECT	GO:0055009~atrial cardiac muscle tissue morphogenesis	4	0.275292	0.0130029	18741, 13805, 18121, 22413	1212	8	18082	7.45957	1	0.3175	0.311075	0.498256
GOTERM_BP_DIRECT	GO:0001956~positive regulation of neurotransmitter secretion	4	0.275292	0.0130029	20698, 56216, 76854, 12287	1212	8	18082	7.45957	1	0.3175	0.311075	0.498256
GOTERM_BP_DIRECT	GO:0019800~peptide cross-linking via chondroitin 4-sulfate glycosaminoglycan	4	0.275292	0.0130029	94214, 68169, 72902, 268780	1212	8	18082	7.45957	1	0.3175	0.311075	0.498256
GOTERM_BP_DIRECT	GO:0071313~cellular response to caffeine	4	0.275292	0.0130029	68312, 19017, 12373, 20192	1212	8	18082	7.45957	1	0.3175	0.311075	0.498256
GOTERM_BP_DIRECT	GO:0006816~calcium ion transport	18	1.23882	0.013265	242443, 12286, 63873, 12296, 94249, 81905, 22068, 20304, 320508, 56089, 58226, 54377, 11441, 12298, 12287, 20192, 12322, 51801	1212	141	18082	1.90457	1	0.322007	0.315491	0.492135
GOTERM_BP_DIRECT	GO:0032148~activation of protein kinase B activity	6	0.412939	0.0135015	18213, 17751, 14456, 11551, 18591, 18205	1212	22	18082	4.06886	1	0.322312	0.31579	0.491723
GOTERM_BP_DIRECT	GO:0042246~tissue regeneration	6	0.412939	0.0135015	11490, 11815, 14165, 14432, 18128, 66175	1212	22	18082	4.06886	1	0.322312	0.31579	0.491723
GOTERM_BP_DIRECT	GO:0048286~lung alveolus development	9	0.619408	0.0135882	16011, 74318, 21809, 16542, 14165, 15227, 18590, 74178, 14257	1212	48	18082	2.79734	1	0.322312	0.31579	0.491723
GOTERM_BP_DIRECT	GO:0001658~branching involved in ureteric bud morphogenesis	9	0.619408	0.0135882	22417, 18654, 11606, 20682, 15396, 233651, 58198, 12156, 14048	1212	48	18082	2.79734	1	0.322312	0.31579	0.491723
GOTERM_BP_DIRECT	GO:0070588~calcium ion transmembrane transport	13	0.894701	0.0141221	12291, 12286, 63873, 12296, 94249, 81905, 22068, 58226, 54377, 14456, 12298, 12287, 20192	1212	88	18082	2.20396	1	0.333072	0.326332	0.477461
GOTERM_BP_DIRECT	GO:0006811~ion transport	54	3.71645	0.0148315	214112, 103098, 94249, 73102, 59049, 12870, 16511, 11984, 108115, 20266, 238076, 16520, 12286, 63873, 59095, 226922, 58802, 76257, 12287, 16527, 16526, 170790, 16494, 66237, 208890, 208098, 67126, 12296, 15165, 81905, 98660, 140493, 53881, 54377, 11441, 12298, 16533, 20192, 16538, 18440, 108096, 22068, 57776, 320508, 14809, 58226, 101772, 14401, 103511, 14402, 66240, 16506, 66043, 16504	1212	584	18082	1.37951	1	0.347829	0.34079	0.458634
GOTERM_BP_DIRECT	GO:0003181~atrioventricular valve morphogenesis	5	0.344116	0.0150557	21388, 12156, 56198, 15213, 18128	1212	15	18082	4.97305	1	0.349142	0.342076	0.456998
GOTERM_BP_DIRECT	GO:0050965~detection of temperature stimulus involved in sensory perception of pain	5	0.344116	0.0150557	11539, 12310, 101772, 13864, 15558	1212	15	18082	4.97305	1	0.349142	0.342076	0.456998
GOTERM_BP_DIRECT	GO:0010468~regulation of gene expression	32	2.20234	0.0153015	16196, 14232, 18133, 338352, 74178, 18053, 228911, 16917, 54352, 56216, 319924, 11606, 11784, 56218, 15405, 12578, 15228, 15395, 19699, 16367, 15430, 622473, 14165, 15396, 58208, 12824, 11835, 210719, 18508, 15214, 12623, 18128	1212	308	18082	1.55004	1	0.35287	0.345729	0.452385
GOTERM_BP_DIRECT	GO:0060325~face morphogenesis	8	0.550585	0.0158139	78892, 20289, 21809, 18121, 20481, 16842, 21418, 17701	1212	40	18082	2.98383	1	0.362672	0.355333	0.440486
GOTERM_BP_DIRECT	GO:0010842~retina layer formation	6	0.412939	0.0163221	214058, 14221, 21419, 21418, 270120, 330222	1212	23	18082	3.89195	1	0.366233	0.358822	0.436243
GOTERM_BP_DIRECT	GO:0010243~response to organonitrogen compound	6	0.412939	0.0163221	12583, 66447, 14681, 12443, 20602, 12578	1212	23	18082	3.89195	1	0.366233	0.358822	0.436243
GOTERM_BP_DIRECT	GO:0060045~positive regulation of cardiac muscle cell proliferation	6	0.412939	0.0163221	21388, 21385, 15214, 18128, 14180, 22413	1212	23	18082	3.89195	1	0.366233	0.358822	0.436243
GOTERM_BP_DIRECT	GO:0070509~calcium ion import	6	0.412939	0.0163221	12291, 58226, 12286, 63873, 12296, 12287	1212	23	18082	3.89195	1	0.366233	0.358822	0.436243
GOTERM_BP_DIRECT	GO:0071805~potassium ion transmembrane transport	13	0.894701	0.0166796	16494, 238076, 15451, 15165, 226922, 226999, 16511, 66240, 16506, 16527, 16538, 16526, 16504	1212	90	18082	2.15499	1	0.372242	0.364709	0.429175
GOTERM_BP_DIRECT	GO:0001701~in utero embryonic development	31	2.13352	0.0174724	19782, 16477, 21386, 67888, 214253, 11482, 12394, 22138, 13804, 319924, 15227, 12156, 14633, 11784, 14559, 17701, 11600, 20665, 18741, 20563, 18121, 98711, 20681, 14462, 20602, 11835, 433182, 21809, 15139, 18128, 13875	1212	299	18082	1.5468	1	0.387851	0.380002	0.411335
GOTERM_BP_DIRECT	GO:0048678~response to axon injury	7	0.481762	0.0179734	14184, 18213, 11846, 11815, 13010, 17183, 16526	1212	32	18082	3.26356	1	0.39685	0.388819	0.401374
GOTERM_BP_DIRECT	GO:0034765~regulation of ion transmembrane transport	17	1.16999	0.0185162	16494, 20266, 238076, 16520, 12286, 12296, 15165, 81905, 226922, 58226, 54377, 12298, 12287, 16511, 16506, 16538, 16504	1212	135	18082	1.87871	1	0.405144	0.396946	0.39239
GOTERM_BP_DIRECT	GO:0045955~negative regulation of calcium ion-dependent exocytosis	4	0.275292	0.0185443	94090, 11551, 100503659, 18128	1212	9	18082	6.63073	1	0.405144	0.396946	0.39239
GOTERM_BP_DIRECT	GO:2000353~positive regulation of endothelial cell apoptotic process	5	0.344116	0.019031	70445, 21939, 66214, 76854, 12822	1212	16	18082	4.66223	1	0.413163	0.404803	0.383878
GOTERM_BP_DIRECT	GO:0021915~neural tube development	9	0.619408	0.0192323	20377, 14232, 18121, 233651, 58198, 14633, 59036, 18128, 68176	1212	51	18082	2.63279	1	0.413163	0.404803	0.383878
GOTERM_BP_DIRECT	GO:0009987~cellular process	6	0.412939	0.0195086	11835, 53972, 71785, 16477, 14681, 170677	1212	24	18082	3.72979	1	0.413163	0.404803	0.383878
GOTERM_BP_DIRECT	GO:0034394~protein localization to cell surface	6	0.412939	0.0195086	320360, 14178, 14165, 19273, 23876, 11600	1212	24	18082	3.72979	1	0.413163	0.404803	0.383878
GOTERM_BP_DIRECT	GO:0017158~regulation of calcium ion-dependent exocytosis	6	0.412939	0.0195086	22318, 171180, 53420, 12286, 20979, 54525	1212	24	18082	3.72979	1	0.413163	0.404803	0.383878
GOTERM_BP_DIRECT	GO:0045987~positive regulation of smooth muscle contraction	6	0.412939	0.0195086	20698, 11548, 12671, 16398, 11550, 21390	1212	24	18082	3.72979	1	0.413163	0.404803	0.383878
GOTERM_BP_DIRECT	GO:0051216~cartilage development	12	0.825877	0.0205029	14184, 12814, 20289, 12824, 12813, 15586, 18121, 20682, 12156, 22421, 17701, 20204	1212	82	18082	2.18329	1	0.430839	0.42212	0.365685
GOTERM_BP_DIRECT	GO:0071392~cellular response to estradiol stimulus	7	0.481762	0.0207583	20377, 19017, 56089, 17928, 16398, 76854, 20606	1212	33	18082	3.16467	1	0.430839	0.42212	0.365685
GOTERM_BP_DIRECT	GO:0071345~cellular response to cytokine stimulus	7	0.481762	0.0207583	12703, 14462, 15227, 17380, 18096, 16842, 98496	1212	33	18082	3.16467	1	0.430839	0.42212	0.365685
GOTERM_BP_DIRECT	GO:0035116~embryonic hindlimb morphogenesis	7	0.481762	0.0207583	18741, 21386, 239405, 22421, 11695, 18128, 17701	1212	33	18082	3.16467	1	0.430839	0.42212	0.365685
GOTERM_BP_DIRECT	GO:0050680~negative regulation of epithelial cell proliferation	11	0.757054	0.021229	14184, 225341, 20377, 11835, 20682, 67866, 15451, 12399, 18508, 67307, 12579	1212	72	18082	2.27931	1	0.436245	0.427417	0.360269
GOTERM_BP_DIRECT	GO:0016525~negative regulation of angiogenesis	11	0.757054	0.021229	21413, 11602, 319909, 15245, 11606, 64103, 66214, 12509, 18053, 11555, 269120	1212	72	18082	2.27931	1	0.436245	0.427417	0.360269
GOTERM_BP_DIRECT	GO:0007157~heterophilic cell-cell adhesion via plasma membrane cell adhesion molecules	9	0.619408	0.0214382	23966, 16728, 12561, 224024, 18189, 233651, 239857, 94332, 12558	1212	52	18082	2.58216	1	0.438374	0.429503	0.358155
GOTERM_BP_DIRECT	GO:0007605~sensory perception of sound	17	1.16999	0.02233	20583, 15451, 73750, 26557, 21418, 110789, 239250, 12814, 56226, 14619, 12824, 11829, 22141, 14401, 12971, 14402, 12810	1212	138	18082	1.83787	1	0.454371	0.445176	0.342589
GOTERM_BP_DIRECT	GO:0048813~dendrite morphogenesis	8	0.550585	0.0229903	75409, 228357, 12286, 13175, 53883, 12386, 59036, 12322	1212	43	18082	2.77565	1	0.46054	0.451221	0.336733
GOTERM_BP_DIRECT	GO:0045740~positive regulation of DNA replication	8	0.550585	0.0229903	21809, 13010, 14165, 11839, 14632, 14633, 18590, 18591	1212	43	18082	2.77565	1	0.46054	0.451221	0.336733
GOTERM_BP_DIRECT	GO:0048844~artery morphogenesis	6	0.412939	0.0230769	13805, 18131, 15398, 14234, 14613, 20204	1212	25	18082	3.58059	1	0.46054	0.451221	0.336733
GOTERM_BP_DIRECT	GO:0060122~inner ear receptor stereocilium organization	6	0.412939	0.0230769	68588, 93840, 22095, 73750, 15213, 110789	1212	25	18082	3.58059	1	0.46054	0.451221	0.336733
GOTERM_BP_DIRECT	GO:0048485~sympathetic nervous system development	5	0.344116	0.0235967	14462, 21419, 21418, 14587, 20666	1212	17	18082	4.38798	1	0.4654	0.455983	0.332173
GOTERM_BP_DIRECT	GO:0042475~odontogenesis of dentin-containing tooth	10	0.688231	0.0237665	228357, 18741, 58208, 13390, 14165, 14313, 12156, 14633, 16842, 17701	1212	63	18082	2.36812	1	0.4654	0.455983	0.332173
GOTERM_BP_DIRECT	GO:0008277~regulation of G-protein coupled receptor protein signaling pathway	7	0.481762	0.0238213	56089, 243043, 207474, 26557, 239217, 51801, 67839	1212	34	18082	3.07159	1	0.4654	0.455983	0.332173
GOTERM_BP_DIRECT	GO:0048709~oligodendrocyte differentiation	7	0.481762	0.0238213	18212, 20665, 20682, 20681, 18096, 18128, 12799	1212	34	18082	3.07159	1	0.4654	0.455983	0.332173
GOTERM_BP_DIRECT	GO:0035990~tendon cell differentiation	3	0.206469	0.0245538	20289, 210719, 64103	1212	4	18082	11.1894	1	0.4654	0.455983	0.332173
GOTERM_BP_DIRECT	GO:0014051~gamma-aminobutyric acid secretion	3	0.206469	0.0245538	319924, 12286, 12298	1212	4	18082	11.1894	1	0.4654	0.455983	0.332173
GOTERM_BP_DIRECT	GO:0071504~cellular response to heparin	3	0.206469	0.0245538	20377, 20563, 20682	1212	4	18082	11.1894	1	0.4654	0.455983	0.332173
GOTERM_BP_DIRECT	GO:0072144~glomerular mesangial cell development	3	0.206469	0.0245538	14234, 11475, 18128	1212	4	18082	11.1894	1	0.4654	0.455983	0.332173
GOTERM_BP_DIRECT	GO:0072210~metanephric nephron development	3	0.206469	0.0245538	22417, 21419, 21418	1212	4	18082	11.1894	1	0.4654	0.455983	0.332173
GOTERM_BP_DIRECT	GO:0007501~mesodermal cell fate specification	3	0.206469	0.0245538	20472, 15396, 14048	1212	4	18082	11.1894	1	0.4654	0.455983	0.332173
GOTERM_BP_DIRECT	GO:0046533~negative regulation of photoreceptor cell differentiation	3	0.206469	0.0245538	20682, 20681, 18128	1212	4	18082	11.1894	1	0.4654	0.455983	0.332173
GOTERM_BP_DIRECT	GO:2000188~regulation of cholesterol homeostasis	4	0.275292	0.0251927	22260, 14186, 217166, 22259	1212	10	18082	5.96766	1	0.468946	0.459457	0.328877
GOTERM_BP_DIRECT	GO:0010269~response to selenium ion	4	0.275292	0.0251927	11846, 14871, 109731, 114679	1212	10	18082	5.96766	1	0.468946	0.459457	0.328877
GOTERM_BP_DIRECT	GO:0042135~neurotransmitter catabolic process	4	0.275292	0.0251927	109731, 72560, 382864, 11423	1212	10	18082	5.96766	1	0.468946	0.459457	0.328877
GOTERM_BP_DIRECT	GO:0003149~membranous septum morphogenesis	4	0.275292	0.0251927	93840, 18121, 14362, 57265	1212	10	18082	5.96766	1	0.468946	0.459457	0.328877
GOTERM_BP_DIRECT	GO:0048706~embryonic skeletal system development	8	0.550585	0.0258118	20289, 13390, 18121, 15414, 15413, 14180, 15427, 15405	1212	44	18082	2.71257	1	0.478325	0.468646	0.320277
GOTERM_BP_DIRECT	GO:0048705~skeletal system morphogenesis	9	0.619408	0.0263753	12814, 12824, 15245, 76566, 73121, 22421, 21418, 11695, 15426	1212	54	18082	2.48652	1	0.484442	0.474639	0.314758
GOTERM_BP_DIRECT	GO:0043406~positive regulation of MAP kinase activity	9	0.619408	0.0263753	71785, 14254, 21939, 11551, 19419, 18590, 18591, 21943, 15558	1212	54	18082	2.48652	1	0.484442	0.474639	0.314758
GOTERM_BP_DIRECT	GO:0050790~regulation of catalytic activity	6	0.412939	0.0270413	19763, 11835, 14787, 98402, 30951, 22138	1212	26	18082	3.44288	1	0.492317	0.482355	0.307755
GOTERM_BP_DIRECT	GO:0003009~skeletal muscle contraction	6	0.412939	0.0270413	21952, 21925, 21924, 21957, 21955, 21954	1212	26	18082	3.44288	1	0.492317	0.482355	0.307755
GOTERM_BP_DIRECT	GO:0042391~regulation of membrane potential	13	0.894701	0.0284167	12291, 208890, 11472, 12286, 15165, 14809, 58226, 101772, 11441, 12298, 12794, 16511, 16526	1212	97	18082	1.99947	1	0.511971	0.501611	0.290754
GOTERM_BP_DIRECT	GO:0002076~osteoblast development	5	0.344116	0.0287704	14633, 15213, 16478, 11423, 19228	1212	18	18082	4.14421	1	0.511971	0.501611	0.290754
GOTERM_BP_DIRECT	GO:0048566~embryonic digestive tract development	5	0.344116	0.0287704	14165, 58198, 15227, 14633, 14180	1212	18	18082	4.14421	1	0.511971	0.501611	0.290754
GOTERM_BP_DIRECT	GO:0048856~anatomical structure development	5	0.344116	0.0287704	228357, 22417, 72125, 14633, 14048	1212	18	18082	4.14421	1	0.511971	0.501611	0.290754
GOTERM_BP_DIRECT	GO:0048469~cell maturation	8	0.550585	0.0288608	20665, 13819, 16542, 20681, 14462, 12399, 19228, 18823	1212	45	18082	2.65229	1	0.511971	0.501611	0.290754
GOTERM_BP_DIRECT	GO:0007193~adenylate cyclase-inhibiting G-protein coupled receptor signaling pathway	8	0.550585	0.0288608	11514, 11539, 210044, 18441, 14687, 13610, 20606, 15558	1212	45	18082	2.65229	1	0.511971	0.501611	0.290754
GOTERM_BP_DIRECT	GO:0050728~negative regulation of inflammatory response	12	0.825877	0.030372	11539, 81799, 20563, 67866, 18133, 14462, 11441, 76854, 15227, 11555, 22259, 83382	1212	87	18082	2.05781	1	0.534213	0.523403	0.272285
GOTERM_BP_DIRECT	GO:0030509~BMP signaling pathway	12	0.825877	0.030372	228357, 20289, 67888, 18121, 14560, 244058, 11482, 14313, 12156, 16842, 14559, 17701	1212	87	18082	2.05781	1	0.534213	0.523403	0.272285
GOTERM_BP_DIRECT	GO:0002027~regulation of heart rate	7	0.481762	0.0308216	12291, 54352, 12373, 13819, 11606, 15464, 12310	1212	36	18082	2.90094	1	0.537564	0.526686	0.26957
GOTERM_BP_DIRECT	GO:0010634~positive regulation of epithelial cell migration	7	0.481762	0.0308216	15586, 11826, 20682, 16398, 14165, 18606, 13036	1212	36	18082	2.90094	1	0.537564	0.526686	0.26957
GOTERM_BP_DIRECT	GO:0042733~embryonic digit morphogenesis	10	0.688231	0.031145	228357, 18121, 21386, 21385, 15396, 58198, 14633, 22421, 11695, 17701	1212	66	18082	2.26048	1	0.538832	0.527928	0.268547
GOTERM_BP_DIRECT	GO:0016477~cell migration	21	1.44529	0.0314003	68588, 70445, 19699, 14254, 23805, 20583, 19143, 20660, 16542, 14186, 20472, 17242, 408066, 23888, 11899, 233651, 234214, 329278, 17974, 12558, 12831	1212	191	18082	1.64032	1	0.538832	0.527928	0.268547
GOTERM_BP_DIRECT	GO:0031032~actomyosin structure organization	6	0.412939	0.0314135	71994, 54357, 77569, 11464, 12797, 12798	1212	27	18082	3.31536	1	0.538832	0.527928	0.268547
GOTERM_BP_DIRECT	GO:0035987~endodermal cell differentiation	6	0.412939	0.0314135	12836, 12814, 16780, 17388, 17395, 12816	1212	27	18082	3.31536	1	0.538832	0.527928	0.268547
GOTERM_BP_DIRECT	GO:1901215~negative regulation of neuron death	9	0.619408	0.0320515	17751, 216157, 19017, 20660, 17242, 14401, 14402, 212933, 20304	1212	56	18082	2.39772	1	0.547514	0.536435	0.261605
GOTERM_BP_DIRECT	GO:0030334~regulation of cell migration	11	0.757054	0.0322503	67784, 18741, 16905, 16773, 22253, 18606, 18508, 16775, 18128, 16825, 18208	1212	77	18082	2.13131	1	0.548651	0.537548	0.260704
GOTERM_BP_DIRECT	GO:0042551~neuron maturation	4	0.275292	0.0329478	54352, 18189, 19713, 243914	1212	11	18082	5.42514	1	0.551477	0.540317	0.258473
GOTERM_BP_DIRECT	GO:0048103~somatic stem cell division	4	0.275292	0.0329478	93840, 22421, 18128, 12578	1212	11	18082	5.42514	1	0.551477	0.540317	0.258473
GOTERM_BP_DIRECT	GO:0061180~mammary gland epithelium development	4	0.275292	0.0329478	22417, 19116, 17701, 22413	1212	11	18082	5.42514	1	0.551477	0.540317	0.258473
GOTERM_BP_DIRECT	GO:0042312~regulation of vasodilation	4	0.275292	0.0329478	18441, 18442, 11555, 14613	1212	11	18082	5.42514	1	0.551477	0.540317	0.258473
GOTERM_BP_DIRECT	GO:0060065~uterus development	5	0.344116	0.034564	15395, 15396, 14462, 22421, 15405	1212	19	18082	3.92609	1	0.57334	0.561738	0.241588
GOTERM_BP_DIRECT	GO:0060749~mammary gland alveolus development	5	0.344116	0.034564	11835, 19116, 11839, 12443, 21943	1212	19	18082	3.92609	1	0.57334	0.561738	0.241588
GOTERM_BP_DIRECT	GO:0071260~cellular response to mechanical stimulus	11	0.757054	0.0348613	13805, 20289, 11826, 11606, 20682, 16398, 21939, 13057, 53859, 98660, 12798	1212	78	18082	2.10398	1	0.57334	0.561738	0.241588
GOTERM_BP_DIRECT	GO:0043010~camera-type eye development	11	0.757054	0.0348613	18741, 16917, 23937, 14232, 20481, 14234, 18508, 14119, 17116, 239250, 16449	1212	78	18082	2.10398	1	0.57334	0.561738	0.241588
GOTERM_BP_DIRECT	GO:0007169~transmembrane receptor protein tyrosine kinase signaling pathway	13	0.894701	0.0349446	18212, 18213, 14254, 16542, 19281, 13838, 26563, 13841, 14257, 14587, 19713, 18205, 11600	1212	100	18082	1.93949	1	0.57334	0.561738	0.241588
GOTERM_BP_DIRECT	GO:0070301~cellular response to hydrogen peroxide	9	0.619408	0.0351801	68992, 11846, 71785, 11826, 23939, 13010, 22068, 30951, 12578	1212	57	18082	2.35565	1	0.574932	0.563298	0.240384
GOTERM_BP_DIRECT	GO:0032870~cellular response to hormone stimulus	8	0.550585	0.0356678	268902, 18654, 20563, 16477, 58226, 16008, 11551, 16478	1212	47	18082	2.53943	1	0.58023	0.568489	0.2364
GOTERM_BP_DIRECT	GO:0035108~limb morphogenesis	6	0.412939	0.0362032	16917, 12824, 21386, 14165, 11695, 14119	1212	28	18082	3.19696	1	0.58023	0.568489	0.2364
GOTERM_BP_DIRECT	GO:0055074~calcium ion homeostasis	6	0.412939	0.0362032	208659, 15464, 16542, 21419, 21943, 56506	1212	28	18082	3.19696	1	0.58023	0.568489	0.2364
GOTERM_BP_DIRECT	GO:2000463~positive regulation of excitatory postsynaptic potential	6	0.412939	0.0362032	56216, 19699, 18189, 13048, 18053, 22421	1212	28	18082	3.19696	1	0.58023	0.568489	0.2364
GOTERM_BP_DIRECT	GO:0055010~ventricular cardiac muscle tissue morphogenesis	6	0.412939	0.0362032	21952, 12814, 13857, 14234, 21924, 21954	1212	28	18082	3.19696	1	0.58023	0.568489	0.2364
GOTERM_BP_DIRECT	GO:0032355~response to estradiol	13	0.894701	0.0373397	17388, 20310, 19220, 67866, 13010, 14165, 22421, 20602, 13804, 14619, 11839, 16008, 12443	1212	101	18082	1.92029	1	0.59164	0.579668	0.227942
GOTERM_BP_DIRECT	GO:0007519~skeletal muscle tissue development	9	0.619408	0.0385087	15284, 18741, 17928, 18011, 17907, 15430, 12372, 53318, 216459	1212	58	18082	2.31504	1	0.59164	0.579668	0.227942
GOTERM_BP_DIRECT	GO:0009611~response to wounding	9	0.619408	0.0385087	20720, 14580, 229521, 17242, 14632, 18590, 18508, 18591, 18053	1212	58	18082	2.31504	1	0.59164	0.579668	0.227942
GOTERM_BP_DIRECT	GO:0048666~neuron development	9	0.619408	0.0385087	23966, 12394, 20481, 14401, 14402, 14633, 14587, 18205, 13864	1212	58	18082	2.31504	1	0.59164	0.579668	0.227942
GOTERM_BP_DIRECT	GO:0021762~substantia nigra development	7	0.481762	0.039043	14184, 12709, 106763, 109731, 14180, 12799, 18823	1212	38	18082	2.74826	1	0.59164	0.579668	0.227942
GOTERM_BP_DIRECT	GO:0043491~protein kinase B signaling	7	0.481762	0.039043	17751, 16367, 67888, 20682, 21939, 14456, 20304	1212	38	18082	2.74826	1	0.59164	0.579668	0.227942
GOTERM_BP_DIRECT	GO:0030241~skeletal muscle myosin thick filament assembly	3	0.206469	0.0391198	17880, 21916, 22138	1212	5	18082	8.95149	1	0.59164	0.579668	0.227942
GOTERM_BP_DIRECT	GO:0072178~nephric duct morphogenesis	3	0.206469	0.0391198	13838, 14462, 13841	1212	5	18082	8.95149	1	0.59164	0.579668	0.227942
GOTERM_BP_DIRECT	GO:0060513~prostatic bud formation	3	0.206469	0.0391198	18121, 14165, 14633	1212	5	18082	8.95149	1	0.59164	0.579668	0.227942
GOTERM_BP_DIRECT	GO:0030240~skeletal muscle thin filament assembly	3	0.206469	0.0391198	11459, 11464, 22138	1212	5	18082	8.95149	1	0.59164	0.579668	0.227942
GOTERM_BP_DIRECT	GO:0090272~negative regulation of fibroblast growth factor production	3	0.206469	0.0391198	14186, 66214, 12509	1212	5	18082	8.95149	1	0.59164	0.579668	0.227942
GOTERM_BP_DIRECT	GO:2000507~positive regulation of energy homeostasis	3	0.206469	0.0391198	73094, 19017, 63873	1212	5	18082	8.95149	1	0.59164	0.579668	0.227942
GOTERM_BP_DIRECT	GO:0090027~negative regulation of monocyte chemotaxis	3	0.206469	0.0391198	20563, 18133, 17965	1212	5	18082	8.95149	1	0.59164	0.579668	0.227942
GOTERM_BP_DIRECT	GO:0060029~convergent extension involved in organogenesis	3	0.206469	0.0391198	93840, 20378, 13543	1212	5	18082	8.95149	1	0.59164	0.579668	0.227942
GOTERM_BP_DIRECT	GO:0002686~negative regulation of leukocyte migration	3	0.206469	0.0391198	11539, 77125, 15404	1212	5	18082	8.95149	1	0.59164	0.579668	0.227942
GOTERM_BP_DIRECT	GO:0001657~ureteric bud development	8	0.550585	0.0394374	268902, 20377, 20563, 18121, 58198, 14234, 14048, 19713	1212	48	18082	2.48652	1	0.59164	0.579668	0.227942
GOTERM_BP_DIRECT	GO:0010862~positive regulation of pathway-restricted SMAD protein phosphorylation	8	0.550585	0.0394374	13805, 21809, 16322, 14560, 11482, 12156, 14559, 23886	1212	48	18082	2.48652	1	0.59164	0.579668	0.227942
GOTERM_BP_DIRECT	GO:0006357~regulation of transcription from RNA polymerase II promoter	37	2.54646	0.0394807	18993, 21423, 333639, 594844, 16477, 18096, 56198, 228911, 331532, 16917, 232934, 319748, 83554, 12915, 16478, 19724, 55927, 13601, 18741, 13390, 13170, 20682, 14462, 21418, 94353, 230587, 11835, 12609, 226075, 22260, 16842, 18508, 15214, 11695, 18128, 16825, 13875	1212	397	18082	1.39045	1	0.59164	0.579668	0.227942
GOTERM_BP_DIRECT	GO:0031290~retinal ganglion cell axon guidance	5	0.344116	0.0409841	268902, 20355, 20563, 13841, 22772	1212	20	18082	3.72979	1	0.601149	0.588984	0.221018
GOTERM_BP_DIRECT	GO:0046928~regulation of neurotransmitter secretion	5	0.344116	0.0409841	18212, 171180, 20618, 12322, 16504	1212	20	18082	3.72979	1	0.601149	0.588984	0.221018
GOTERM_BP_DIRECT	GO:0022409~positive regulation of cell-cell adhesion	5	0.344116	0.0409841	108797, 16728, 83554, 110351, 269152	1212	20	18082	3.72979	1	0.601149	0.588984	0.221018
GOTERM_BP_DIRECT	GO:0019229~regulation of vasoconstriction	5	0.344116	0.0409841	11548, 12671, 11551, 98660, 21390	1212	20	18082	3.72979	1	0.601149	0.588984	0.221018
GOTERM_BP_DIRECT	GO:0060384~innervation	5	0.344116	0.0409841	20720, 14401, 14402, 19713, 239250	1212	20	18082	3.72979	1	0.601149	0.588984	0.221018
GOTERM_BP_DIRECT	GO:0061098~positive regulation of protein tyrosine kinase activity	5	0.344116	0.0409841	19699, 11606, 13543, 14456, 18591	1212	20	18082	3.72979	1	0.601149	0.588984	0.221018
GOTERM_BP_DIRECT	GO:0035249~synaptic transmission, glutamatergic	6	0.412939	0.041418	14809, 12286, 12298, 20418, 12794, 11555	1212	29	18082	3.08672	1	0.605374	0.593123	0.217977
GOTERM_BP_DIRECT	GO:0051932~synaptic transmission, GABAergic	4	0.275292	0.0417926	12286, 14401, 14402, 12298	1212	12	18082	4.97305	1	0.606577	0.594302	0.217114
GOTERM_BP_DIRECT	GO:0060272~embryonic skeletal joint morphogenesis	4	0.275292	0.0417926	12824, 15586, 18121, 15396	1212	12	18082	4.97305	1	0.606577	0.594302	0.217114
GOTERM_BP_DIRECT	GO:0006366~transcription from RNA polymerase II promoter	16	1.10117	0.0432565	233890, 16477, 216154, 21419, 18096, 243937, 233208, 226075, 13543, 14025, 16842, 18508, 16478, 16825, 66491, 69890	1212	138	18082	1.72976	1	0.625636	0.612976	0.203678
GOTERM_BP_DIRECT	GO:0030199~collagen fibril organization	7	0.481762	0.0436284	12814, 16917, 20289, 12824, 210719, 14234, 12831	1212	39	18082	2.67779	1	0.628824	0.616099	0.201471
GOTERM_BP_DIRECT	GO:0007229~integrin-mediated signaling pathway	12	0.825877	0.0461989	104099, 18103, 241226, 11490, 319480, 16398, 20361, 12557, 11488, 11499, 18823, 56506	1212	93	18082	1.92505	1	0.663569	0.650141	0.178114
GOTERM_BP_DIRECT	GO:0042327~positive regulation of phosphorylation	6	0.412939	0.047063	11835, 16367, 11839, 30878, 20304, 21943	1212	30	18082	2.98383	1	0.669036	0.655498	0.17455
GOTERM_BP_DIRECT	GO:0045880~positive regulation of smoothened signaling pathway	6	0.412939	0.047063	268935, 20377, 14632, 14180, 64706, 20204	1212	30	18082	2.98383	1	0.669036	0.655498	0.17455
GOTERM_BP_DIRECT	GO:0007271~synaptic transmission, cholinergic	6	0.412939	0.047063	19400, 320360, 23936, 12671, 11441, 72585	1212	30	18082	2.98383	1	0.669036	0.655498	0.17455
GOTERM_BP_DIRECT	GO:0022407~regulation of cell-cell adhesion	4	0.275292	0.0516968	22417, 53883, 13841, 16842	1212	13	18082	4.59051	1	0.717703	0.70318	0.144055
GOTERM_BP_DIRECT	GO:0043268~positive regulation of potassium ion transport	4	0.275292	0.0516968	11539, 14199, 11472, 11555	1212	13	18082	4.59051	1	0.717703	0.70318	0.144055
GOTERM_BP_DIRECT	GO:2000678~negative regulation of transcription regulatory region DNA binding	4	0.275292	0.0516968	15214, 15213, 17701, 20666	1212	13	18082	4.59051	1	0.717703	0.70318	0.144055
GOTERM_BP_DIRECT	GO:0009950~dorsal/ventral axis specification	4	0.275292	0.0516968	20377, 17240, 58175, 18508	1212	13	18082	4.59051	1	0.717703	0.70318	0.144055
GOTERM_BP_DIRECT	GO:0003197~endocardial cushion development	4	0.275292	0.0516968	21388, 67888, 15227, 18128	1212	13	18082	4.59051	1	0.717703	0.70318	0.144055
GOTERM_BP_DIRECT	GO:0060411~cardiac septum morphogenesis	4	0.275292	0.0516968	15214, 15213, 18128, 16449	1212	13	18082	4.59051	1	0.717703	0.70318	0.144055
GOTERM_BP_DIRECT	GO:0006940~regulation of smooth muscle contraction	4	0.275292	0.0516968	11551, 11555, 98660, 21954	1212	13	18082	4.59051	1	0.717703	0.70318	0.144055
GOTERM_BP_DIRECT	GO:0006935~chemotaxis	14	0.963524	0.0522269	20312, 268902, 68992, 20563, 20310, 14254, 20295, 14165, 20304, 252837, 18606, 16985, 12778, 14747	1212	118	18082	1.77007	1	0.722646	0.708022	0.141075
GOTERM_BP_DIRECT	GO:0045664~regulation of neuron differentiation	6	0.412939	0.0531414	58208, 13638, 18508, 14048, 21418, 18205	1212	31	18082	2.88758	1	0.725624	0.71094	0.139288
GOTERM_BP_DIRECT	GO:0045739~positive regulation of DNA repair	6	0.412939	0.0531414	18143, 14165, 14049, 14048, 30951, 11785	1212	31	18082	2.88758	1	0.725624	0.71094	0.139288
GOTERM_BP_DIRECT	GO:0045214~sarcomere organization	6	0.412939	0.0531414	12373, 11472, 12372, 415115, 17996, 22138	1212	31	18082	2.88758	1	0.725624	0.71094	0.139288
GOTERM_BP_DIRECT	GO:0045746~negative regulation of Notch signaling pathway	6	0.412939	0.0531414	13390, 18132, 18011, 15214, 15213, 100764	1212	31	18082	2.88758	1	0.725624	0.71094	0.139288
GOTERM_BP_DIRECT	GO:0008217~regulation of blood pressure	9	0.619408	0.0539008	13618, 11606, 11482, 12310, 12287, 13057, 11475, 98660, 20887	1212	62	18082	2.16568	1	0.731151	0.716356	0.135993
GOTERM_BP_DIRECT	GO:0009948~anterior/posterior axis specification	5	0.344116	0.0557061	20472, 20481, 15214, 15213, 16825	1212	22	18082	3.39071	1	0.731151	0.716356	0.135993
GOTERM_BP_DIRECT	GO:0019226~transmission of nerve impulse	5	0.344116	0.0557061	269116, 12286, 54377, 81905, 19153	1212	22	18082	3.39071	1	0.731151	0.716356	0.135993
GOTERM_BP_DIRECT	GO:0072126~positive regulation of glomerular mesangial cell proliferation	3	0.206469	0.0561097	71785, 116872, 18591	1212	6	18082	7.45957	1	0.731151	0.716356	0.135993
GOTERM_BP_DIRECT	GO:0060385~axonogenesis involved in innervation	3	0.206469	0.0561097	14184, 18164, 77018	1212	6	18082	7.45957	1	0.731151	0.716356	0.135993
GOTERM_BP_DIRECT	GO:0048505~regulation of timing of cell differentiation	3	0.206469	0.0561097	20720, 18508, 14180	1212	6	18082	7.45957	1	0.731151	0.716356	0.135993
GOTERM_BP_DIRECT	GO:0006029~proteoglycan metabolic process	3	0.206469	0.0561097	12814, 12824, 12156	1212	6	18082	7.45957	1	0.731151	0.716356	0.135993
GOTERM_BP_DIRECT	GO:0060022~hard palate development	3	0.206469	0.0561097	14362, 57265, 20666	1212	6	18082	7.45957	1	0.731151	0.716356	0.135993
GOTERM_BP_DIRECT	GO:0021782~glial cell development	3	0.206469	0.0561097	18591, 243914, 20666	1212	6	18082	7.45957	1	0.731151	0.716356	0.135993
GOTERM_BP_DIRECT	GO:0006929~substrate-dependent cell migration	3	0.206469	0.0561097	319480, 16398, 18591	1212	6	18082	7.45957	1	0.731151	0.716356	0.135993
GOTERM_BP_DIRECT	GO:0043462~regulation of ATPase activity	3	0.206469	0.0561097	21924, 21957, 22004	1212	6	18082	7.45957	1	0.731151	0.716356	0.135993
GOTERM_BP_DIRECT	GO:0070327~thyroid hormone transport	3	0.206469	0.0561097	108115, 12971, 22139	1212	6	18082	7.45957	1	0.731151	0.716356	0.135993
GOTERM_BP_DIRECT	GO:0021696~cerebellar cortex morphogenesis	3	0.206469	0.0561097	14632, 14633, 69539	1212	6	18082	7.45957	1	0.731151	0.716356	0.135993
GOTERM_BP_DIRECT	GO:0003283~atrial septum development	3	0.206469	0.0561097	21388, 23863, 14613	1212	6	18082	7.45957	1	0.731151	0.716356	0.135993
GOTERM_BP_DIRECT	GO:0006954~inflammatory response	32	2.20234	0.0561882	20698, 20312, 319177, 68992, 20310, 15586, 19220, 66873, 20295, 239114, 18053, 27226, 54371, 21939, 12310, 12156, 76527, 13601, 19216, 18761, 20361, 20304, 227541, 15139, 76854, 13610, 13057, 12268, 13850, 21390, 18823, 57914	1212	344	18082	1.38783	1	0.731151	0.716356	0.135993
GOTERM_BP_DIRECT	GO:0006351~transcription, DNA-templated	144	9.91053	0.0568317	239652, 21423, 68992, 21388, 70673, 16477, 18131, 21386, 110784, 18132, 30937, 21385, 12394, 21384, 209448, 228911, 331532, 16917, 54352, 12399, 272359, 16478, 15427, 232976, 15426, 15395, 244579, 244216, 67673, 269854, 15398, 20583, 18143, 15430, 63872, 15396, 14462, 228598, 58208, 12609, 13819, 12443, 243372, 18993, 66993, 216154, 216151, 59022, 13180, 229599, 319748, 22691, 106931, 19724, 1770…	1212	1885	18082	1.13971	1	0.737213	0.722295	0.132407
GOTERM_BP_DIRECT	GO:0007626~locomotory behavior	13	0.894701	0.0573993	244723, 19699, 14681, 224129, 11548, 56226, 16917, 11899, 319924, 12287, 11784, 320840, 56847	1212	108	18082	1.79582	1	0.742257	0.727237	0.129446
GOTERM_BP_DIRECT	GO:0009612~response to mechanical stimulus	9	0.619408	0.0582839	13804, 11459, 16477, 18441, 74499, 16008, 14633, 16478, 16526	1212	63	18082	2.13131	1	0.751356	0.736151	0.124154
GOTERM_BP_DIRECT	GO:0048565~digestive tract development	7	0.481762	0.0593356	21809, 14165, 14462, 233651, 15227, 18590, 11695	1212	42	18082	2.48652	1	0.761333	0.745927	0.118425
GOTERM_BP_DIRECT	GO:0001843~neural tube closure	12	0.825877	0.0594247	93840, 20377, 65100, 19143, 18121, 244058, 20481, 58198, 13543, 22772, 21418, 13800	1212	97	18082	1.84567	1	0.761333	0.745927	0.118425
GOTERM_BP_DIRECT	GO:0060349~bone morphogenesis	6	0.412939	0.0596539	14184, 622473, 20481, 23850, 21418, 17701	1212	32	18082	2.79734	1	0.761918	0.7465	0.118092
GOTERM_BP_DIRECT	GO:0042593~glucose homeostasis	15	1.03235	0.0617873	16011, 14186, 63873, 20869, 21419, 20528, 18053, 20602, 11548, 81799, 224792, 11551, 18508, 16847, 12578	1212	133	18082	1.68261	1	0.766762	0.751245	0.11534
GOTERM_BP_DIRECT	GO:0007166~cell surface receptor signaling pathway	22	1.51411	0.0618528	14371, 70423, 241556, 14370, 319387, 14362, 93897, 66109, 20737, 99633, 57265, 116701, 110789, 20358, 16728, 170757, 56496, 52389, 11606, 53883, 224792, 19228	1212	219	18082	1.49873	1	0.766762	0.751245	0.11534
GOTERM_BP_DIRECT	GO:0071277~cellular response to calcium ion	8	0.550585	0.0621231	13804, 16477, 16661, 20979, 20192, 234577, 16478, 110789	1212	53	18082	2.25195	1	0.766762	0.751245	0.11534
GOTERM_BP_DIRECT	GO:0043401~steroid hormone mediated signaling pathway	8	0.550585	0.0621231	11835, 22260, 110784, 217166, 76854, 170639, 22259, 13864	1212	53	18082	2.25195	1	0.766762	0.751245	0.11534
GOTERM_BP_DIRECT	GO:0071407~cellular response to organic cyclic compound	10	0.688231	0.0624076	16011, 11647, 12703, 18441, 15227, 12156, 14633, 58175, 13057, 20304	1212	75	18082	1.98922	1	0.766762	0.751245	0.11534
GOTERM_BP_DIRECT	GO:0051384~response to glucocorticoid	10	0.688231	0.0624076	11647, 20310, 94180, 12583, 17242, 11839, 16008, 19273, 20887, 11898	1212	75	18082	1.98922	1	0.766762	0.751245	0.11534
GOTERM_BP_DIRECT	GO:0045723~positive regulation of fatty acid biosynthetic process	4	0.275292	0.0626192	22260, 11606, 22259, 20787	1212	14	18082	4.26261	1	0.766762	0.751245	0.11534
GOTERM_BP_DIRECT	GO:0001775~cell activation	4	0.275292	0.0626192	13010, 12509, 14462, 72585	1212	14	18082	4.26261	1	0.766762	0.751245	0.11534
GOTERM_BP_DIRECT	GO:0003214~cardiac left ventricle morphogenesis	4	0.275292	0.0626192	15227, 15214, 18128, 14180	1212	14	18082	4.26261	1	0.766762	0.751245	0.11534
GOTERM_BP_DIRECT	GO:0006941~striated muscle contraction	4	0.275292	0.0626192	56012, 20192, 21954, 22138	1212	14	18082	4.26261	1	0.766762	0.751245	0.11534
GOTERM_BP_DIRECT	GO:0001886~endothelial cell morphogenesis	4	0.275292	0.0626192	18132, 15398, 64103, 12822	1212	14	18082	4.26261	1	0.766762	0.751245	0.11534
GOTERM_BP_DIRECT	GO:0060979~vasculogenesis involved in coronary vascular morphogenesis	4	0.275292	0.0626192	13857, 18128, 14180, 11600	1212	14	18082	4.26261	1	0.766762	0.751245	0.11534
GOTERM_BP_DIRECT	GO:0048513~animal organ development	4	0.275292	0.0626192	228357, 15284, 18159, 21388	1212	14	18082	4.26261	1	0.766762	0.751245	0.11534
GOTERM_BP_DIRECT	GO:0060307~regulation of ventricular cardiac muscle cell membrane repolarization	4	0.275292	0.0626192	20266, 16511, 66240, 14613	1212	14	18082	4.26261	1	0.766762	0.751245	0.11534
GOTERM_BP_DIRECT	GO:0090190~positive regulation of branching involved in ureteric bud morphogenesis	5	0.344116	0.0639975	11606, 18121, 20682, 20681, 58198	1212	23	18082	3.24329	1	0.781334	0.765522	0.107163
GOTERM_BP_DIRECT	GO:0071356~cellular response to tumor necrosis factor	13	0.894701	0.0642442	20312, 20377, 19017, 15586, 20295, 14462, 20528, 20304, 98496, 12310, 76854, 14555, 13057	1212	110	18082	1.76317	1	0.782045	0.76622	0.106768
GOTERM_BP_DIRECT	GO:0001974~blood vessel remodeling	7	0.481762	0.0652295	11548, 13819, 14165, 11482, 12411, 14234, 16449	1212	43	18082	2.4287	1	0.791718	0.775697	0.101429
GOTERM_BP_DIRECT	GO:0051260~protein homooligomerization	20	1.37646	0.0696667	16494, 268935, 238076, 18440, 12495, 207474, 20979, 116701, 64706, 21943, 11747, 11829, 243043, 69183, 106931, 239217, 16506, 16538, 11600, 16504	1212	197	18082	1.51463	1	0.840658	0.823646	0.0753806
GOTERM_BP_DIRECT	GO:0032496~response to lipopolysaccharide	20	1.37646	0.0696667	21423, 19216, 20310, 16477, 19220, 63873, 109731, 14165, 18053, 21418, 21824, 11647, 13618, 21939, 16478, 64292, 21390, 18128, 12799, 16803	1212	197	18082	1.51463	1	0.840658	0.823646	0.0753806
GOTERM_BP_DIRECT	GO:0042474~middle ear morphogenesis	5	0.344116	0.0728952	18121, 20472, 14048, 17701, 20204	1212	24	18082	3.10815	1	0.847502	0.830352	0.071859
GOTERM_BP_DIRECT	GO:0007026~negative regulation of microtubule depolymerization	5	0.344116	0.0728952	20257, 67254, 23805, 14168, 78926	1212	24	18082	3.10815	1	0.847502	0.830352	0.071859
GOTERM_BP_DIRECT	GO:0001894~tissue homeostasis	5	0.344116	0.0728952	20289, 12824, 15398, 20682, 20869	1212	24	18082	3.10815	1	0.847502	0.830352	0.071859
GOTERM_BP_DIRECT	GO:0060425~lung morphogenesis	5	0.344116	0.0728952	18121, 14165, 15227, 74178, 20666	1212	24	18082	3.10815	1	0.847502	0.830352	0.071859
GOTERM_BP_DIRECT	GO:0060441~epithelial tube branching involved in lung morphogenesis	5	0.344116	0.0728952	15245, 20682, 14165, 15227, 239405	1212	24	18082	3.10815	1	0.847502	0.830352	0.071859
GOTERM_BP_DIRECT	GO:0010718~positive regulation of epithelial to mesenchymal transition	6	0.412939	0.0739751	56177, 21809, 66214, 12156, 16842, 18128	1212	34	18082	2.63279	1	0.847502	0.830352	0.071859
GOTERM_BP_DIRECT	GO:0043066~negative regulation of apoptotic process	48	3.30351	0.074286	20698, 18993, 68510, 20377, 15245, 14232, 21386, 19220, 74137, 74178, 18053, 11669, 56632, 11602, 11826, 14456, 14633, 17528, 12411, 11464, 14257, 66273, 17701, 11600, 20665, 17751, 18103, 20289, 20682, 16542, 20583, 17395, 23939, 20681, 15451, 21419, 22421, 21418, 20723, 225341, 13618, 11539, 58208, 227541, 16842, 16149, 13036, 12223	1212	566	18082	1.26523	1	0.847502	0.830352	0.071859
GOTERM_BP_DIRECT	GO:0060134~prepulse inhibition	4	0.275292	0.07451	242443, 12140, 18189, 12386	1212	15	18082	3.97844	1	0.847502	0.830352	0.071859
GOTERM_BP_DIRECT	GO:0050773~regulation of dendrite development	4	0.275292	0.07451	18212, 227541, 277360, 56508	1212	15	18082	3.97844	1	0.847502	0.830352	0.071859
GOTERM_BP_DIRECT	GO:0014059~regulation of dopamine secretion	4	0.275292	0.07451	20618, 20979, 54525, 15558	1212	15	18082	3.97844	1	0.847502	0.830352	0.071859
GOTERM_BP_DIRECT	GO:0035909~aorta morphogenesis	4	0.275292	0.07451	21385, 21419, 14048, 16449	1212	15	18082	3.97844	1	0.847502	0.830352	0.071859
GOTERM_BP_DIRECT	GO:0060071~Wnt signaling pathway, planar cell polarity pathway	4	0.275292	0.07451	68588, 93840, 20377, 13543	1212	15	18082	3.97844	1	0.847502	0.830352	0.071859
GOTERM_BP_DIRECT	GO:0050918~positive chemotaxis	4	0.275292	0.07451	20254, 14178, 14165, 11600	1212	15	18082	3.97844	1	0.847502	0.830352	0.071859
GOTERM_BP_DIRECT	GO:0010875~positive regulation of cholesterol efflux	4	0.275292	0.07451	192663, 18830, 22260, 22259	1212	15	18082	3.97844	1	0.847502	0.830352	0.071859
GOTERM_BP_DIRECT	GO:0060231~mesenchymal to epithelial transition	3	0.206469	0.0751339	22417, 14462, 105083	1212	7	18082	6.39392	1	0.847502	0.830352	0.071859
GOTERM_BP_DIRECT	GO:0030210~heparin biosynthetic process	3	0.206469	0.0751339	83398, 11600, 217119	1212	7	18082	6.39392	1	0.847502	0.830352	0.071859
GOTERM_BP_DIRECT	GO:0042490~mechanoreceptor differentiation	3	0.206469	0.0751339	18212, 18213, 18205	1212	7	18082	6.39392	1	0.847502	0.830352	0.071859
GOTERM_BP_DIRECT	GO:0061303~cornea development in camera-type eye	3	0.206469	0.0751339	18508, 21418, 20666	1212	7	18082	6.39392	1	0.847502	0.830352	0.071859
GOTERM_BP_DIRECT	GO:0071470~cellular response to osmotic stress	3	0.206469	0.0751339	63873, 20528, 219151	1212	7	18082	6.39392	1	0.847502	0.830352	0.071859
GOTERM_BP_DIRECT	GO:0003231~cardiac ventricle development	3	0.206469	0.0751339	21924, 14180, 16526	1212	7	18082	6.39392	1	0.847502	0.830352	0.071859
GOTERM_BP_DIRECT	GO:0003179~heart valve morphogenesis	3	0.206469	0.0751339	20289, 20682, 116701	1212	7	18082	6.39392	1	0.847502	0.830352	0.071859
GOTERM_BP_DIRECT	GO:0048671~negative regulation of collateral sprouting	3	0.206469	0.0751339	244058, 13841, 14168	1212	7	18082	6.39392	1	0.847502	0.830352	0.071859
GOTERM_BP_DIRECT	GO:1904706~negative regulation of vascular smooth muscle cell proliferation	3	0.206469	0.0751339	21809, 76854, 12797	1212	7	18082	6.39392	1	0.847502	0.830352	0.071859
GOTERM_BP_DIRECT	GO:0010544~negative regulation of platelet activation	3	0.206469	0.0751339	20720, 18590, 18591	1212	7	18082	6.39392	1	0.847502	0.830352	0.071859
GOTERM_BP_DIRECT	GO:0051259~protein oligomerization	9	0.619408	0.0780157	18103, 81799, 11835, 56177, 17395, 13543, 19419, 170790, 14613	1212	67	18082	2.00406	1	0.877624	0.859864	0.0566917
GOTERM_BP_DIRECT	GO:0045668~negative regulation of osteoblast differentiation	8	0.550585	0.0788919	16011, 20377, 18121, 14560, 11839, 20481, 18128, 12667	1212	56	18082	2.13131	1	0.885082	0.867171	0.0530166
GOTERM_BP_DIRECT	GO:0045444~fat cell differentiation	10	0.688231	0.0810739	12703, 12609, 14560, 20681, 224792, 12443, 76976, 21419, 76219, 20787	1212	79	18082	1.8885	1	0.907109	0.888753	0.0423404
GOTERM_BP_DIRECT	GO:0048514~blood vessel morphogenesis	6	0.412939	0.0817756	14254, 14165, 11482, 18591, 14257, 12558	1212	35	18082	2.55757	1	0.912501	0.894035	0.0397667
GOTERM_BP_DIRECT	GO:0048010~vascular endothelial growth factor receptor signaling pathway	5	0.344116	0.0823844	18654, 14254, 16542, 14234, 14257	1212	25	18082	2.98383	1	0.914379	0.895876	0.0388737
GOTERM_BP_DIRECT	GO:0045453~bone resorption	5	0.344116	0.0823844	16196, 13038, 11555, 19228, 21943	1212	25	18082	2.98383	1	0.914379	0.895876	0.0388737
GOTERM_BP_DIRECT	GO:2000310~regulation of N-methyl-D-aspartate selective glutamate receptor activity	4	0.275292	0.0873129	19699, 19017, 18189, 12794	1212	16	18082	3.72979	1	0.951275	0.932025	0.0216938
GOTERM_BP_DIRECT	GO:0010759~positive regulation of macrophage chemotaxis	4	0.275292	0.0873129	20312, 63873, 14747, 20304	1212	16	18082	3.72979	1	0.951275	0.932025	0.0216938
GOTERM_BP_DIRECT	GO:0042445~hormone metabolic process	4	0.275292	0.0873129	22417, 11606, 12286, 114679	1212	16	18082	3.72979	1	0.951275	0.932025	0.0216938
GOTERM_BP_DIRECT	GO:0050872~white fat cell differentiation	4	0.275292	0.0873129	70673, 20583, 14165, 20602	1212	16	18082	3.72979	1	0.951275	0.932025	0.0216938
GOTERM_BP_DIRECT	GO:0002089~lens morphogenesis in camera-type eye	4	0.275292	0.0873129	14184, 20481, 21418, 20666	1212	16	18082	3.72979	1	0.951275	0.932025	0.0216938
GOTERM_BP_DIRECT	GO:0060009~Sertoli cell development	4	0.275292	0.0873129	56436, 20682, 20681, 13010	1212	16	18082	3.72979	1	0.951275	0.932025	0.0216938
GOTERM_BP_DIRECT	GO:0001953~negative regulation of cell-matrix adhesion	4	0.275292	0.0873129	11490, 18606, 12578, 15404	1212	16	18082	3.72979	1	0.951275	0.932025	0.0216938
GOTERM_BP_DIRECT	GO:0008344~adult locomotory behavior	9	0.619408	0.0892097	22095, 15430, 20618, 21916, 12661, 98660, 243914, 12799, 239250	1212	69	18082	1.94598	1	0.969058	0.949448	0.0136504
GOTERM_BP_DIRECT	GO:0048754~branching morphogenesis of an epithelial tube	6	0.412939	0.0899939	22417, 20563, 16542, 14165, 14633, 18128	1212	36	18082	2.48652	1	0.969058	0.949448	0.0136504
GOTERM_BP_DIRECT	GO:0045786~negative regulation of cell cycle	6	0.412939	0.0899939	56710, 14462, 12156, 12399, 12578, 225845	1212	36	18082	2.48652	1	0.969058	0.949448	0.0136504
GOTERM_BP_DIRECT	GO:0043588~skin development	8	0.550585	0.0913943	75409, 58208, 109620, 18590, 21419, 18053, 21418, 12831	1212	58	18082	2.05781	1	0.969058	0.949448	0.0136504
GOTERM_BP_DIRECT	GO:0001558~regulation of cell growth	8	0.550585	0.0913943	16011, 67866, 18133, 16188, 16008, 20869, 65945, 23876	1212	58	18082	2.05781	1	0.969058	0.949448	0.0136504
GOTERM_BP_DIRECT	GO:0007565~female pregnancy	10	0.688231	0.0915455	56632, 16011, 18654, 76257, 21809, 11606, 16398, 16008, 11551, 21824	1212	81	18082	1.84187	1	0.969058	0.949448	0.0136504
GOTERM_BP_DIRECT	GO:0007368~determination of left/right symmetry	10	0.688231	0.0915455	18741, 76441, 381738, 15223, 14165, 15227, 436022, 18128, 23863, 140859	1212	81	18082	1.84187	1	0.969058	0.949448	0.0136504
GOTERM_BP_DIRECT	GO:0034220~ion transmembrane transport	7	0.481762	0.0920879	58226, 11829, 11441, 103511, 64008, 16527, 170790	1212	47	18082	2.222	1	0.969058	0.949448	0.0136504
GOTERM_BP_DIRECT	GO:0045471~response to ethanol	13	0.894701	0.0923038	18213, 18159, 12583, 242443, 109731, 12350, 14462, 20528, 11441, 12982, 12443, 11464, 21390	1212	117	18082	1.65768	1	0.969058	0.949448	0.0136504
GOTERM_BP_DIRECT	GO:0045861~negative regulation of proteolysis	5	0.344116	0.0924468	20720, 22260, 241197, 13010, 22259	1212	26	18082	2.86907	1	0.969058	0.949448	0.0136504
GOTERM_BP_DIRECT	GO:0070207~protein homotrimerization	5	0.344116	0.0924468	11846, 54003, 20481, 338352, 237759	1212	26	18082	2.86907	1	0.969058	0.949448	0.0136504
GOTERM_BP_DIRECT	GO:0006094~gluconeogenesis	5	0.344116	0.0924468	19017, 56012, 18563, 14121, 14555	1212	26	18082	2.86907	1	0.969058	0.949448	0.0136504
GOTERM_BP_DIRECT	GO:0050772~positive regulation of axonogenesis	5	0.344116	0.0924468	18212, 268902, 20869, 11423, 70083	1212	26	18082	2.86907	1	0.969058	0.949448	0.0136504
GOTERM_BP_DIRECT	GO:0050768~negative regulation of neurogenesis	5	0.344116	0.0924468	56710, 17751, 20660, 22421, 18128	1212	26	18082	2.86907	1	0.969058	0.949448	0.0136504
GOTERM_BP_DIRECT	GO:0072661~protein targeting to plasma membrane	5	0.344116	0.0924468	18483, 269116, 14456, 72293, 57816	1212	26	18082	2.86907	1	0.969058	0.949448	0.0136504
GOTERM_BP_DIRECT	GO:0051013~microtubule severing	3	0.206469	0.0958443	71206, 226154, 74410	1212	8	18082	5.59468	1	0.977517	0.957736	0.00987557
GOTERM_BP_DIRECT	GO:0060371~regulation of atrial cardiac muscle cell membrane depolarization	3	0.206469	0.0958443	12291, 20266, 14613	1212	8	18082	5.59468	1	0.977517	0.957736	0.00987557
GOTERM_BP_DIRECT	GO:0071493~cellular response to UV-B	3	0.206469	0.0958443	15586, 17380, 20869	1212	8	18082	5.59468	1	0.977517	0.957736	0.00987557
GOTERM_BP_DIRECT	GO:0060406~positive regulation of penile erection	3	0.206469	0.0958443	13618, 18441, 18442	1212	8	18082	5.59468	1	0.977517	0.957736	0.00987557
GOTERM_BP_DIRECT	GO:0035865~cellular response to potassium ion	3	0.206469	0.0958443	19017, 18164, 58226	1212	8	18082	5.59468	1	0.977517	0.957736	0.00987557
GOTERM_BP_DIRECT	GO:0060603~mammary gland duct morphogenesis	3	0.206469	0.0958443	20563, 14633, 18208	1212	8	18082	5.59468	1	0.977517	0.957736	0.00987557
GOTERM_BP_DIRECT	GO:0014009~glial cell proliferation	3	0.206469	0.0958443	11839, 243914, 20666	1212	8	18082	5.59468	1	0.977517	0.957736	0.00987557
GOTERM_BP_DIRECT	GO:0034109~homotypic cell-cell adhesion	3	0.206469	0.0958443	16728, 214058, 19273	1212	8	18082	5.59468	1	0.977517	0.957736	0.00987557
GOTERM_BP_DIRECT	GO:0001973~adenosine receptor signaling pathway	3	0.206469	0.0958443	11539, 18441, 224129	1212	8	18082	5.59468	1	0.977517	0.957736	0.00987557
GOTERM_BP_DIRECT	GO:0045542~positive regulation of cholesterol biosynthetic process	3	0.206469	0.0958443	192663, 67815, 20787	1212	8	18082	5.59468	1	0.977517	0.957736	0.00987557
GOTERM_BP_DIRECT	GO:0019227~neuronal action potential propagation	3	0.206469	0.0958443	242653, 20266, 12298	1212	8	18082	5.59468	1	0.977517	0.957736	0.00987557
GOTERM_BP_DIRECT	GO:0005975~carbohydrate metabolic process	20	1.37646	0.0975431	245847, 244757, 67078, 15586, 15245, 71665, 16002, 14121, 68947, 98388, 54371, 53412, 60322, 14555, 19309, 66171, 226041, 67880, 11722, 72727	1212	206	18082	1.44846	1	0.992405	0.972323	0.0033109
GOTERM_BP_DIRECT	GO:0043408~regulation of MAPK cascade	8	0.550585	0.0980379	18212, 21809, 16322, 14560, 12156, 74178, 14559, 23886	1212	59	18082	2.02293	1	0.995001	0.974866	0.0021764
GOTERM_BP_DIRECT	GO:0045747~positive regulation of Notch signaling pathway	6	0.412939	0.0986217	70423, 18133, 14165, 14048, 18128, 16449	1212	37	18082	2.41932	1	0.996056	0.975899	0.00171642
GOTERM_BP_DIRECT	GO:0030177~positive regulation of Wnt signaling pathway	6	0.412939	0.0986217	20377, 14165, 58198, 12156, 59036, 11984	1212	37	18082	2.41932	1	0.996056	0.975899	0.00171642

## Sheet: MEF up-regulated genes_BP
Category	Term	Count	%	PValue	Genes	List Total	Pop Hits	Pop Total	Fold Enrichment	Bonferroni	Benjamini	FDR	-log10(Benjamini)
GOTERM_BP_DIRECT	GO:0008152~metabolic process	51	4.62795	7.05e-07	20773, 20133, 394432, 240725, 110948, 26358, 22235, 11668, 99010, 50790, 14859, 228366, 14732, 327762, 107569, 104776, 52538, 107029, 14860, 68646, 108156, 18783, 100198, 66307, 226409, 224794, 14863, 320685, 68214, 241274, 80982, 11605, 15925, 78943, 56752, 110173, 17105, 100678, 14085, 17158, 67217, 242377, 17110, 17155, 74147, 319801, 19091, 14528, 20917, 11656, 320024	937	463	18082	2.12567	0.00252964	0.00253284	0.0025279	2.59639
GOTERM_BP_DIRECT	GO:0002376~immune system process	42	3.81125	8.72e-06	18751, 217304, 19106, 69146, 67486, 72512, 217069, 17087, 242122, 50908, 71586, 19882, 242100, 26412, 17085, 98682, 78781, 12977, 117149, 26410, 19229, 12258, 107607, 11622, 218624, 26408, 17874, 240873, 108078, 12363, 20186, 17474, 12263, 230073, 21898, 16180, 12628, 27056, 13136, 51797, 12266, 18707	937	383	18082	2.1162	0.0308245	0.0156547	0.0156242	1.80536
GOTERM_BP_DIRECT	GO:0016310~phosphorylation	55	4.99093	9.09e-05	17289, 19106, 338372, 58231, 227399, 56532, 19229, 14933, 108737, 26408, 17295, 110651, 68646, 223775, 26401, 58800, 12649, 11639, 170755, 67073, 12166, 50883, 545156, 18707, 67071, 15559, 18751, 20873, 21687, 70415, 29807, 12571, 19882, 26412, 26410, 78943, 217837, 18718, 67121, 213435, 18762, 230809, 75678, 223753, 29857, 69718, 19091, 13835, 140780, 78334, 235533, 15259, 53416, 236900, 327655	937	612	18082	1.73428	0.278527	0.108815	0.108603	0.963311
GOTERM_BP_DIRECT	GO:0032958~inositol phosphate biosynthetic process	5	0.453721	0.00022	227399, 14173, 75678, 69718, 327655	937	7	18082	13.7841	0.546487	0.193266	0.192889	0.713845
GOTERM_BP_DIRECT	GO:0001954~positive regulation of cell-matrix adhesion	8	0.725953	0.000269	18762, 12491, 12977, 13835, 12571, 22341, 13731, 19229	937	26	18082	5.93777	0.619573	0.193266	0.192889	0.713845
GOTERM_BP_DIRECT	GO:0009612~response to mechanical stimulus	12	1.08893	0.00035	12491, 228139, 14463, 268697, 20296, 545156, 13179, 20846, 19229, 17536, 100678, 12227	937	63	18082	3.67576	0.715182	0.206291	0.205889	0.68552
GOTERM_BP_DIRECT	GO:0001666~response to hypoxia	23	2.08711	0.000402	22228, 18751, 21687, 22329, 16173, 12494, 19165, 20296, 13482, 19223, 22341, 57875, 228139, 12955, 230099, 15368, 19229, 13614, 11656, 11931, 14205, 16438, 13436	937	192	18082	2.31171	0.764095	0.206291	0.205889	0.68552
GOTERM_BP_DIRECT	GO:0045766~positive regulation of angiogenesis	17	1.54265	0.000506	14173, 18751, 21687, 14463, 19223, 14066, 22341, 13835, 320924, 58861, 12266, 12189, 14465, 15368, 19229, 18811, 14205	937	121	18082	2.71126	0.837714	0.227242	0.226799	0.643512
GOTERM_BP_DIRECT	GO:0006468~protein phosphorylation	49	4.44646	0.000784	17289, 19106, 268697, 338372, 58231, 56532, 19229, 108737, 235604, 26408, 17295, 110651, 211770, 74568, 223775, 26401, 58800, 12649, 170755, 12166, 50883, 545156, 67071, 19885, 18751, 20873, 21687, 70415, 218699, 12571, 19882, 26412, 26410, 78943, 11487, 67121, 213435, 18762, 20442, 230809, 29857, 19091, 338467, 13835, 140780, 78334, 55994, 15259, 53416	937	576	18082	1.64165	0.94018	0.312813	0.312203	0.504715
GOTERM_BP_DIRECT	GO:0055114~oxidation-reduction process	55	4.99093	0.00102674	70358, 19224, 20133, 241452, 19223, 13361, 17161, 109672, 26358, 270097, 22235, 333433, 56050, 22436, 11668, 104776, 56615, 433375, 14381, 107029, 14782, 108156, 100198, 225912, 54122, 76650, 77422, 211488, 14149, 50527, 73649, 68214, 66355, 218214, 16497, 209224, 74134, 74051, 77974, 56752, 328035, 15368, 77219, 12892, 17992, 20322, 71755, 20321, 104174, 105387, 74147, 16948, 55990, 103711, 2666…	937	676	18082	1.57008	0.975001	0.34626	0.345585	0.460597
GOTERM_BP_DIRECT	GO:0006805~xenobiotic metabolic process	7	0.635209	0.00114015	68214, 19885, 11624, 55990, 14860, 11622, 320024	937	24	18082	5.62851	0.983371	0.34626	0.345585	0.460597
GOTERM_BP_DIRECT	GO:0007264~small GTPase mediated signal transduction	25	2.2686	0.00125592	68895, 75869, 19340, 74055, 68939, 21844, 80837, 80981, 226421, 75974, 15368, 330914, 73910, 19332, 235442, 58222, 217371, 66922, 29815, 270192, 192786, 223881, 11891, 347722, 19418	937	236	18082	2.04425	0.989033	0.34626	0.345585	0.460597
GOTERM_BP_DIRECT	GO:0010572~positive regulation of platelet activation	4	0.362976	0.00127799	14726, 20344, 56193, 21898	937	5	18082	15.4382	0.989869	0.34626	0.345585	0.460597
GOTERM_BP_DIRECT	GO:1900745~positive regulation of p38MAPK cascade	6	0.544465	0.00134994	26408, 17295, 15111, 18387, 242316, 22436	937	17	18082	6.81097	0.992179	0.34626	0.345585	0.460597
GOTERM_BP_DIRECT	GO:0006629~lipid metabolic process	40	3.62976	0.00169513	242864, 19224, 20773, 20652, 99712, 19223, 241274, 66775, 68952, 68616, 74055, 56050, 233549, 99010, 50790, 58994, 226144, 13026, 328035, 14732, 18777, 16956, 52538, 67630, 66586, 18783, 218121, 74147, 108097, 74025, 66569, 77582, 20501, 53332, 12189, 12266, 14149, 54447, 14667, 320024	937	459	18082	1.68172	0.99774	0.38791	0.387153	0.411269
GOTERM_BP_DIRECT	GO:0007049~cell cycle	50	4.53721	0.00172836	240641, 72415, 14211, 218630, 268697, 16551, 67028, 26951, 242705, 13605, 76464, 58994, 236930, 12316, 11622, 110651, 223775, 12649, 229841, 50883, 12488, 54601, 105837, 12448, 69028, 17222, 17345, 66671, 12571, 209462, 15201, 66634, 76044, 26410, 18519, 67121, 51869, 217653, 72568, 19650, 74107, 68743, 29857, 58220, 70385, 68549, 60344, 12189, 211586, 17997	937	614	18082	1.57148	0.997995	0.38791	0.387153	0.411269
GOTERM_BP_DIRECT	GO:0070373~negative regulation of ERK1 and ERK2 cascade	11	0.998185	0.00198644	72349, 24064, 24066, 22350, 215748, 29811, 21859, 26941, 67071, 21898, 16878	937	66	18082	3.21629	0.999208	0.419605	0.418787	0.377159
GOTERM_BP_DIRECT	GO:0045087~innate immune response	35	3.17604	0.00319308	19106, 69146, 67486, 72512, 217069, 17087, 50908, 71586, 19882, 242100, 26412, 17085, 78781, 12977, 117149, 19229, 12258, 107607, 240354, 26408, 17874, 12363, 20186, 17474, 12263, 230073, 21898, 16180, 56644, 12628, 56501, 27056, 13136, 12266, 18707	937	400	18082	1.68855	0.99999	0.604782	0.603604	0.218401
GOTERM_BP_DIRECT	GO:0006810~transport	121	10.98	0.00319991	70676, 216892, 74998, 67547, 12033, 235574, 67028, 26951, 317750, 19340, 224796, 109672, 107371, 229699, 192113, 11989, 105504, 11982, 108735, 66069, 212980, 217353, 235442, 330953, 226844, 225912, 245944, 20501, 59015, 52466, 60363, 69178, 71701, 12491, 14397, 268512, 209224, 72472, 11966, 227059, 56398, 228421, 116873, 11443, 100434, 18634, 216549, 64051, 22228, 22626, 20321, 15893, 72003, 6688…	937	1822	18082	1.28157	0.99999	0.604782	0.603604	0.218401
GOTERM_BP_DIRECT	GO:0006749~glutathione metabolic process	9	0.816697	0.0034096	68214, 14859, 14381, 14782, 14860, 14863, 75475, 56615, 50887	937	49	18082	3.54449	0.999995	0.612194	0.611	0.213111
GOTERM_BP_DIRECT	GO:0006469~negative regulation of protein kinase activity	13	1.17967	0.00359835	399558, 71436, 211770, 230126, 56468, 13835, 24074, 52840, 56398, 24056, 13179, 12700, 18767	937	95	18082	2.64075	0.999998	0.615318	0.614119	0.2109
GOTERM_BP_DIRECT	GO:0051092~positive regulation of NF-kappaB transcription factor activity	14	1.27042	0.00413541	18762, 18751, 240354, 19106, 240873, 17874, 217069, 21898, 16180, 226421, 117149, 56532, 16978, 107607	937	109	18082	2.47861	1	0.645696	0.644437	0.189972
GOTERM_BP_DIRECT	GO:0045910~negative regulation of DNA recombination	4	0.362976	0.00413562	17686, 58186, 226409, 17688	937	7	18082	11.0273	1	0.645696	0.644437	0.189972
GOTERM_BP_DIRECT	GO:0043123~positive regulation of I-kappaB kinase/NF-kappaB signaling	17	1.54265	0.004523	18751, 240354, 12491, 17874, 20198, 217069, 235574, 21817, 78781, 21898, 13605, 14609, 117149, 103213, 15368, 15559, 107607	937	149	18082	2.20176	1	0.657793	0.65651	0.181911
GOTERM_BP_DIRECT	GO:0006730~one-carbon metabolic process	7	0.635209	0.00457945	108645, 108156, 230099, 13361, 269378, 12349, 20425	937	31	18082	4.35756	1	0.657793	0.65651	0.181911
GOTERM_BP_DIRECT	GO:0032755~positive regulation of interleukin-6 production	9	0.816697	0.00496511	226421, 12491, 21950, 17874, 230073, 107607, 14205, 21898, 67581	937	52	18082	3.34	1	0.683873	0.68254	0.165025
GOTERM_BP_DIRECT	GO:0043627~response to estrogen	11	0.998185	0.0051419	21687, 15519, 14463, 217069, 18387, 21372, 12189, 14465, 15368, 20845, 12349	937	75	18082	2.83034	1	0.683873	0.68254	0.165025
GOTERM_BP_DIRECT	GO:0090002~establishment of protein localization to plasma membrane	8	0.725953	0.00613287	56217, 76740, 232670, 22350, 56224, 56460, 16456, 26941	937	43	18082	3.59028	1	0.761725	0.76024	0.118202
GOTERM_BP_DIRECT	GO:2000249~regulation of actin cytoskeleton reorganization	5	0.453721	0.00615524	11857, 12488, 16456, 19229, 20349	937	15	18082	6.43259	1	0.761725	0.76024	0.118202
GOTERM_BP_DIRECT	GO:0006739~NADP metabolic process	4	0.362976	0.00636362	55990, 14381, 100198, 266690	937	8	18082	9.64888	1	0.761725	0.76024	0.118202
GOTERM_BP_DIRECT	GO:0051301~cell division	32	2.90381	0.00674862	240641, 17222, 69028, 72415, 12571, 15201, 14211, 218630, 268697, 67028, 16551, 26951, 76044, 13605, 381293, 76464, 236930, 67121, 12316, 217653, 74107, 68743, 58220, 70385, 68549, 229841, 78334, 60344, 50883, 12488, 17997, 12448	937	374	18082	1.65115	1	0.761979	0.760494	0.118057
GOTERM_BP_DIRECT	GO:0032496~response to lipopolysaccharide	20	1.81488	0.00679013	19106, 22329, 244237, 17874, 268857, 110651, 211770, 17087, 21938, 20846, 94088, 21898, 14528, 22163, 117149, 13179, 56615, 13614, 14701, 211666	937	197	18082	1.95916	1	0.761979	0.760494	0.118057
GOTERM_BP_DIRECT	GO:0061032~visceral serous pericardium development	4	0.362976	0.00918093	14726, 22329, 15111, 22431	937	9	18082	8.57678	1	0.958964	0.957095	0.0181976
GOTERM_BP_DIRECT	GO:0071223~cellular response to lipoteichoic acid	4	0.362976	0.00918093	12491, 20297, 117149, 21898	937	9	18082	8.57678	1	0.958964	0.957095	0.0181976
GOTERM_BP_DIRECT	GO:0006665~sphingolipid metabolic process	7	0.635209	0.00973105	67630, 20773, 81535, 58994, 216892, 54447, 14667	937	36	18082	3.75234	1	0.958964	0.957095	0.0181976
GOTERM_BP_DIRECT	GO:0045859~regulation of protein kinase activity	6	0.544465	0.00975261	66971, 13605, 22163, 108097, 26941, 74055	937	26	18082	4.45333	1	0.958964	0.957095	0.0181976
GOTERM_BP_DIRECT	GO:0035556~intracellular signal transduction	33	2.99456	0.00988072	18751, 21687, 19165, 26412, 58231, 74055, 219140, 56193, 21844, 13605, 60596, 24056, 15368, 67121, 108737, 107607, 18762, 69993, 110651, 217371, 76294, 22249, 56468, 56349, 54324, 170755, 53416, 545156, 14389, 67071, 12700, 13614, 214137	937	400	18082	1.59207	1	0.958964	0.957095	0.0181976
GOTERM_BP_DIRECT	GO:0016525~negative regulation of angiogenesis	10	0.907441	0.0117134	18576, 21687, 12491, 20296, 240725, 54601, 13179, 20846, 20349, 16878	937	72	18082	2.68024	1	1	0.998329	0
GOTERM_BP_DIRECT	GO:0051000~positive regulation of nitric-oxide synthase activity	5	0.453721	0.0121954	14528, 13361, 19229, 107607, 15559	937	18	18082	5.36049	1	1	0.998329	0
GOTERM_BP_DIRECT	GO:0007605~sensory perception of sound	15	1.36116	0.0122795	66540, 99526, 17196, 68955, 67501, 26941, 224796, 97031, 80982, 76365, 24064, 22295, 21372, 14620, 171166	937	138	18082	2.09758	1	1	0.998329	0
GOTERM_BP_DIRECT	GO:0034501~protein localization to kinetochore	4	0.362976	0.0126162	76464, 26951, 70385, 105837	937	10	18082	7.7191	1	1	0.998329	0
GOTERM_BP_DIRECT	GO:0006915~apoptotic process	43	3.902	0.013628	12192, 18751, 70676, 70415, 217169, 21981, 72512, 72930, 338372, 12033, 241494, 58231, 240725, 22431, 22038, 21844, 94044, 53380, 78943, 26410, 15368, 217558, 107607, 16438, 240354, 26408, 17874, 99526, 67338, 223775, 319801, 20846, 242316, 170676, 230126, 228355, 14609, 67171, 50883, 15259, 54447, 50527, 106869	937	570	18082	1.4558	1	1	0.998329	0
GOTERM_BP_DIRECT	GO:0055085~transmembrane transport	30	2.72232	0.0143059	217721, 216892, 67547, 16497, 268512, 26357, 72472, 317750, 229699, 11306, 227059, 69482, 64051, 16438, 22626, 20520, 212980, 22066, 170738, 22782, 330953, 20527, 110877, 226844, 20501, 58800, 194744, 58207, 52466, 14609	937	364	18082	1.59047	1	1	0.998329	0
GOTERM_BP_DIRECT	GO:2000427~positive regulation of apoptotic cell clearance	3	0.272232	0.014976	20296, 12263, 12266	937	4	18082	14.4733	1	1	0.998329	0
GOTERM_BP_DIRECT	GO:0019276~UDP-N-acetylgalactosamine metabolic process	3	0.272232	0.014976	234356, 14422, 97884	937	4	18082	14.4733	1	1	0.998329	0
GOTERM_BP_DIRECT	GO:0002040~sprouting angiogenesis	6	0.544465	0.015498	672511, 21687, 320924, 19229, 18811, 20349	937	29	18082	3.99264	1	1	0.998329	0
GOTERM_BP_DIRECT	GO:0006071~glycerol metabolic process	4	0.362976	0.0166886	233549, 230027, 235533, 14933	937	11	18082	7.01737	1	1	0.998329	0
GOTERM_BP_DIRECT	GO:0034142~toll-like receptor 4 signaling pathway	4	0.362976	0.0166886	414084, 17087, 20186, 21898	937	11	18082	7.01737	1	1	0.998329	0
GOTERM_BP_DIRECT	GO:0010744~positive regulation of macrophage derived foam cell differentiation	4	0.362976	0.0166886	12491, 12977, 16173, 16956	937	11	18082	7.01737	1	1	0.998329	0
GOTERM_BP_DIRECT	GO:0030334~regulation of cell migration	10	0.907441	0.0176887	21687, 243743, 381293, 209462, 26401, 17392, 230073, 219140, 19229, 16911	937	77	18082	2.5062	1	1	0.998329	0
GOTERM_BP_DIRECT	GO:0044030~regulation of DNA methylation	5	0.453721	0.0177907	218214, 12189, 78878, 17190, 380855	937	20	18082	4.82444	1	1	0.998329	0
GOTERM_BP_DIRECT	GO:0042493~response to drug	28	2.54083	0.0179411	18113, 14151, 17101, 18751, 12494, 218630, 268697, 11668, 27360, 54611, 230099, 19229, 12038, 56615, 16956, 20322, 12560, 14463, 22341, 20846, 20845, 15519, 11517, 16948, 11639, 14465, 15559, 13436	937	339	18082	1.59392	1	1	0.998329	0
GOTERM_BP_DIRECT	GO:0035458~cellular response to interferon-beta	7	0.635209	0.0180684	71701, 72512, 15953, 15951, 20846, 94088, 21822	937	41	18082	3.29474	1	1	0.998329	0
GOTERM_BP_DIRECT	GO:0030335~positive regulation of cell migration	19	1.72414	0.0184487	21930, 20352, 237860, 108151, 17392, 66922, 319565, 20349, 21844, 80982, 14726, 13835, 12977, 104943, 11487, 18707, 19229, 13614, 76509	937	203	18082	1.80619	1	1	0.998329	0
GOTERM_BP_DIRECT	GO:0031663~lipopolysaccharide-mediated signaling pathway	6	0.544465	0.0203732	17874, 16173, 17087, 20296, 20846, 21898	937	31	18082	3.73505	1	1	0.998329	0
GOTERM_BP_DIRECT	GO:0006954~inflammatory response	28	2.54083	0.020964	19224, 218699, 69146, 16173, 20297, 17087, 20296, 12977, 117149, 18762, 328417, 20344, 244237, 17874, 108078, 12363, 20186, 21938, 57890, 20306, 21898, 16180, 56644, 58861, 22163, 12266, 14126, 18707	937	344	18082	1.57075	1	1	0.998329	0
GOTERM_BP_DIRECT	GO:0038095~Fc-epsilon receptor signaling pathway	4	0.362976	0.021409	240354, 26401, 14126, 14389	937	12	18082	6.43259	1	1	0.998329	0
GOTERM_BP_DIRECT	GO:0048661~positive regulation of smooth muscle cell proliferation	10	0.907441	0.0221962	14173, 17874, 16173, 21817, 240725, 18392, 15368, 27401, 20846, 13614	937	80	18082	2.41222	1	1	0.998329	0
GOTERM_BP_DIRECT	GO:0042060~wound healing	11	0.998185	0.0234252	14173, 26408, 20971, 16948, 12560, 14595, 20297, 12173, 26401, 17381, 13179	937	94	18082	2.25825	1	1	0.998329	0
GOTERM_BP_DIRECT	GO:0071222~cellular response to lipopolysaccharide	19	1.72414	0.0239695	12491, 217304, 16173, 20297, 17087, 20296, 20186, 18387, 21938, 20846, 20845, 22038, 21898, 21788, 78334, 414084, 18828, 11502, 235527	937	209	18082	1.75434	1	1	0.998329	0
GOTERM_BP_DIRECT	GO:2000121~regulation of removal of superoxide radicals	3	0.272232	0.0241081	12491, 14528, 13361	937	5	18082	11.5787	1	1	0.998329	0
GOTERM_BP_DIRECT	GO:0030033~microvillus assembly	4	0.362976	0.026781	70415, 192786, 22350, 26941	937	13	18082	5.93777	1	1	0.998329	0
GOTERM_BP_DIRECT	GO:0035094~response to nicotine	7	0.635209	0.0275263	22329, 14860, 13361, 11443, 15368, 20845, 13614	937	45	18082	3.00187	1	1	0.998329	0
GOTERM_BP_DIRECT	GO:0046330~positive regulation of JNK cascade	9	0.816697	0.0277157	105352, 26408, 16906, 17874, 117149, 26412, 19229, 107607, 21898	937	70	18082	2.48114	1	1	0.998329	0
GOTERM_BP_DIRECT	GO:0060045~positive regulation of cardiac muscle cell proliferation	5	0.453721	0.0287744	14173, 14463, 268697, 12166, 14465	937	23	18082	4.19516	1	1	0.998329	0
GOTERM_BP_DIRECT	GO:0007080~mitotic metaphase plate congression	6	0.544465	0.0293987	229841, 381293, 268697, 228421, 26951, 70385	937	34	18082	3.40549	1	1	0.998329	0
GOTERM_BP_DIRECT	GO:0009615~response to virus	10	0.907441	0.0294115	19106, 12051, 17874, 12571, 71586, 19882, 234311, 230073, 78781, 21822	937	84	18082	2.29735	1	1	0.998329	0
GOTERM_BP_DIRECT	GO:0032760~positive regulation of tumor necrosis factor production	8	0.725953	0.0319702	12491, 17874, 16173, 17087, 20296, 117149, 107607, 21898	937	59	18082	2.61665	1	1	0.998329	0
GOTERM_BP_DIRECT	GO:0042267~natural killer cell mediated cytotoxicity	4	0.362976	0.0328019	17101, 379043, 77777, 56554	937	14	18082	5.51365	1	1	0.998329	0
GOTERM_BP_DIRECT	GO:0010043~response to zinc ion	6	0.544465	0.0328866	11977, 12925, 22329, 14860, 22782, 12349	937	35	18082	3.30819	1	1	0.998329	0
GOTERM_BP_DIRECT	GO:0007159~leukocyte cell-cell adhesion	5	0.453721	0.0331566	20344, 22329, 23959, 108078, 22350	937	24	18082	4.02037	1	1	0.998329	0
GOTERM_BP_DIRECT	GO:0097193~intrinsic apoptotic signaling pathway	5	0.453721	0.0331566	81535, 21981, 12363, 17688, 22038	937	24	18082	4.02037	1	1	0.998329	0
GOTERM_BP_DIRECT	GO:0010575~positive regulation of vascular endothelial growth factor production	5	0.453721	0.0331566	320924, 14463, 12266, 12189, 240725	937	24	18082	4.02037	1	1	0.998329	0
GOTERM_BP_DIRECT	GO:0006874~cellular calcium ion homeostasis	11	0.998185	0.0341262	18751, 22439, 20296, 235574, 116873, 22782, 317750, 20855, 15559, 11931, 64051	937	100	18082	2.12275	1	1	0.998329	0
GOTERM_BP_DIRECT	GO:0015886~heme transport	3	0.272232	0.0349333	52466, 67739, 226844	937	6	18082	9.64888	1	1	0.998329	0
GOTERM_BP_DIRECT	GO:0032675~regulation of interleukin-6 production	3	0.272232	0.0349333	17874, 240873, 17295	937	6	18082	9.64888	1	1	0.998329	0
GOTERM_BP_DIRECT	GO:0048010~vascular endothelial growth factor receptor signaling pathway	5	0.453721	0.0379064	20296, 22341, 240725, 19229, 14205	937	25	18082	3.85955	1	1	0.998329	0
GOTERM_BP_DIRECT	GO:0030001~metal ion transport	5	0.453721	0.0379064	11977, 227059, 192113, 67547, 11931	937	25	18082	3.85955	1	1	0.998329	0
GOTERM_BP_DIRECT	GO:0006904~vesicle docking involved in exocytosis	5	0.453721	0.0379064	235442, 20912, 20911, 56193, 107371	937	25	18082	3.85955	1	1	0.998329	0
GOTERM_BP_DIRECT	GO:0005975~carbohydrate metabolic process	18	1.63339	0.0392515	244416, 17158, 14381, 14595, 100198, 22235, 333433, 74185, 54122, 26384, 11605, 12659, 56386, 56375, 235533, 110173, 14933, 236900	937	206	18082	1.68621	1	1	0.998329	0
GOTERM_BP_DIRECT	GO:0006693~prostaglandin metabolic process	4	0.362976	0.0394636	19224, 14726, 19223, 77219	937	15	18082	5.14607	1	1	0.998329	0
GOTERM_BP_DIRECT	GO:0048468~cell development	7	0.635209	0.0397818	26386, 14463, 14464, 17132, 14465, 71371, 266690	937	49	18082	2.75682	1	1	0.998329	0
GOTERM_BP_DIRECT	GO:0045471~response to ethanol	12	1.08893	0.0400482	14151, 11668, 22329, 11517, 14381, 20296, 18387, 73251, 14933, 20845, 19229, 21898	937	117	18082	1.97926	1	1	0.998329	0
GOTERM_BP_DIRECT	GO:0009058~biosynthetic process	6	0.544465	0.0406061	20773, 74080, 13026, 71881, 76282, 11656	937	37	18082	3.12937	1	1	0.998329	0
GOTERM_BP_DIRECT	GO:0071320~cellular response to cAMP	7	0.635209	0.043308	12192, 22350, 330953, 20845, 20855, 16438, 11622	937	50	18082	2.70169	1	1	0.998329	0
GOTERM_BP_DIRECT	GO:0050729~positive regulation of inflammatory response	8	0.725953	0.0435186	78334, 240873, 106512, 20296, 18783, 21817, 20306, 21898	937	63	18082	2.45051	1	1	0.998329	0
GOTERM_BP_DIRECT	GO:0006887~exocytosis	11	0.998185	0.0453349	74616, 20908, 105504, 11891, 19142, 19340, 20912, 20911, 217517, 107371, 22249	937	105	18082	2.02167	1	1	0.998329	0
GOTERM_BP_DIRECT	GO:0006893~Golgi to plasma membrane transport	4	0.362976	0.0467532	74051, 105504, 74277, 217517	937	16	18082	4.82444	1	1	0.998329	0
GOTERM_BP_DIRECT	GO:0045793~positive regulation of cell size	4	0.362976	0.0467532	11977, 15519, 13614, 11622	937	16	18082	4.82444	1	1	0.998329	0
GOTERM_BP_DIRECT	GO:2000114~regulation of establishment of cell polarity	4	0.362976	0.0467532	240641, 71653, 107351, 19229	937	16	18082	4.82444	1	1	0.998329	0
GOTERM_BP_DIRECT	GO:0071371~cellular response to gonadotropin stimulus	3	0.272232	0.0472524	14463, 14465, 22431	937	7	18082	8.27047	1	1	0.998329	0
GOTERM_BP_DIRECT	GO:0031346~positive regulation of cell projection organization	3	0.272232	0.0472524	235442, 216616, 18811	937	7	18082	8.27047	1	1	0.998329	0
GOTERM_BP_DIRECT	GO:0048251~elastic fiber assembly	3	0.272232	0.0472524	11977, 16948, 207596	937	7	18082	8.27047	1	1	0.998329	0
GOTERM_BP_DIRECT	GO:0060575~intestinal epithelial cell differentiation	3	0.272232	0.0472524	14463, 14464, 14465	937	7	18082	8.27047	1	1	0.998329	0
GOTERM_BP_DIRECT	GO:0045656~negative regulation of monocyte differentiation	3	0.272232	0.0472524	12571, 72147, 238377	937	7	18082	8.27047	1	1	0.998329	0
GOTERM_BP_DIRECT	GO:0015677~copper ion import	3	0.272232	0.0472524	74051, 70358, 11977	937	7	18082	8.27047	1	1	0.998329	0
GOTERM_BP_DIRECT	GO:0060054~positive regulation of epithelial cell proliferation involved in wound healing	3	0.272232	0.0472524	13052, 14595, 17381	937	7	18082	8.27047	1	1	0.998329	0
GOTERM_BP_DIRECT	GO:0007018~microtubule-based movement	9	0.816697	0.0482445	240641, 16709, 229841, 381293, 228421, 16551, 16558, 13426, 13427	937	78	18082	2.22666	1	1	0.998329	0
GOTERM_BP_DIRECT	GO:0007160~cell-matrix adhesion	9	0.816697	0.0482445	21687, 21367, 22329, 56047, 13731, 213119, 18074, 21844, 11502	937	78	18082	2.22666	1	1	0.998329	0
GOTERM_BP_DIRECT	GO:0007507~heart development	21	1.90563	0.052033	12192, 21687, 13052, 22329, 71436, 14463, 14464, 108156, 15111, 16497, 17386, 22431, 17190, 16948, 83675, 14609, 12166, 211323, 211586, 13614, 15559	937	261	18082	1.55269	1	1	0.998329	0
GOTERM_BP_DIRECT	GO:0007067~mitotic nuclear division	22	1.99637	0.0521644	240641, 17222, 217653, 72415, 15201, 74107, 14211, 268697, 68743, 16551, 26951, 70385, 76044, 229841, 76464, 60344, 50883, 12488, 236930, 17997, 67121, 12316	937	277	18082	1.53267	1	1	0.998329	0
GOTERM_BP_DIRECT	GO:0016337~single organismal cell-cell adhesion	11	0.998185	0.0531352	54167, 21687, 13052, 14726, 20344, 22329, 12560, 76740, 14012, 12488, 56460	937	108	18082	1.96551	1	1	0.998329	0
GOTERM_BP_DIRECT	GO:0046034~ATP metabolic process	6	0.544465	0.0540816	11977, 11966, 11639, 60530, 12499, 11931	937	40	18082	2.89466	1	1	0.998329	0
GOTERM_BP_DIRECT	GO:0043507~positive regulation of JUN kinase activity	6	0.544465	0.0540816	99470, 26408, 54324, 19229, 13614, 21844	937	40	18082	2.89466	1	1	0.998329	0
GOTERM_BP_DIRECT	GO:0046907~intracellular transport	4	0.362976	0.0546539	72569, 66884, 216549, 234857	937	17	18082	4.54065	1	1	0.998329	0
GOTERM_BP_DIRECT	GO:0071354~cellular response to interleukin-6	4	0.362976	0.0546539	20344, 19223, 20296, 54613	937	17	18082	4.54065	1	1	0.998329	0
GOTERM_BP_DIRECT	GO:0006349~regulation of gene expression by genetic imprinting	4	0.362976	0.0546539	218214, 22715, 12189, 13436	937	17	18082	4.54065	1	1	0.998329	0
GOTERM_BP_DIRECT	GO:0008360~regulation of cell shape	13	1.17967	0.0569061	73910, 20296, 26941, 20306, 20349, 80837, 320609, 14726, 22350, 13860, 269587, 382236, 19229	937	139	18082	1.80483	1	1	0.998329	0
GOTERM_BP_DIRECT	GO:0008630~intrinsic apoptotic signaling pathway in response to DNA damage	7	0.635209	0.0593252	12925, 72565, 21938, 12189, 50883, 15368, 17688	937	54	18082	2.50156	1	1	0.998329	0
GOTERM_BP_DIRECT	GO:2000378~negative regulation of reactive oxygen species metabolic process	5	0.453721	0.0605875	12955, 14381, 12189, 319801, 18109	937	29	18082	3.3272	1	1	0.998329	0
GOTERM_BP_DIRECT	GO:0019934~cGMP-mediated signaling	3	0.272232	0.060882	12491, 54611, 19091	937	8	18082	7.23666	1	1	0.998329	0
GOTERM_BP_DIRECT	GO:0035239~tube morphogenesis	3	0.272232	0.060882	14726, 14463, 14465	937	8	18082	7.23666	1	1	0.998329	0
GOTERM_BP_DIRECT	GO:0060136~embryonic process involved in female pregnancy	3	0.272232	0.060882	20687, 50790, 26357	937	8	18082	7.23666	1	1	0.998329	0
GOTERM_BP_DIRECT	GO:0060137~maternal process involved in parturition	3	0.272232	0.060882	20296, 545156, 13614	937	8	18082	7.23666	1	1	0.998329	0
GOTERM_BP_DIRECT	GO:0014066~regulation of phosphatidylinositol 3-kinase signaling	3	0.272232	0.060882	19249, 68861, 12499	937	8	18082	7.23666	1	1	0.998329	0
GOTERM_BP_DIRECT	GO:0006631~fatty acid metabolic process	14	1.27042	0.0614869	12491, 19224, 19223, 66775, 74147, 108097, 109672, 50790, 328035, 12266, 12189, 14732, 18777, 52538	937	156	18082	1.73185	1	1	0.998329	0
GOTERM_BP_DIRECT	GO:0050892~intestinal absorption	4	0.362976	0.0631456	233549, 12491, 21873, 16456	937	18	18082	4.28839	1	1	0.998329	0
GOTERM_BP_DIRECT	GO:0007610~behavior	4	0.362976	0.0631456	18389, 18387, 69727, 15559	937	18	18082	4.28839	1	1	0.998329	0
GOTERM_BP_DIRECT	GO:0051770~positive regulation of nitric-oxide synthase biosynthetic process	4	0.362976	0.0631456	20297, 20296, 20846, 21898	937	18	18082	4.28839	1	1	0.998329	0
GOTERM_BP_DIRECT	GO:0070374~positive regulation of ERK1 and ERK2 cascade	16	1.45191	0.0639787	18762, 14173, 12491, 21687, 14463, 20297, 15111, 20296, 20306, 21898, 24064, 117149, 12266, 19229, 15559, 107607	937	188	18082	1.64236	1	1	0.998329	0
GOTERM_BP_DIRECT	GO:0001958~endochondral ossification	5	0.453721	0.0671662	21687, 17386, 234356, 17936, 18634	937	30	18082	3.21629	1	1	0.998329	0
GOTERM_BP_DIRECT	GO:0043065~positive regulation of apoptotic process	25	2.2686	0.0675432	19106, 16173, 14595, 19165, 338372, 58231, 22431, 22038, 226641, 11668, 13605, 78405, 15368, 71839, 26408, 18783, 72565, 21817, 21898, 22249, 58800, 78334, 56349, 27056, 14465	937	335	18082	1.44013	1	1	0.998329	0
GOTERM_BP_DIRECT	GO:0007596~blood coagulation	9	0.816697	0.0688437	17101, 224794, 14066, 12266, 11891, 27027, 15160, 12258, 21788	937	84	18082	2.06762	1	1	0.998329	0
GOTERM_BP_DIRECT	GO:0008543~fibroblast growth factor receptor signaling pathway	6	0.544465	0.0698499	399558, 14173, 71436, 16558, 269254, 80903	937	43	18082	2.69271	1	1	0.998329	0
GOTERM_BP_DIRECT	GO:0030890~positive regulation of B cell proliferation	6	0.544465	0.0698499	227059, 12182, 12494, 22163, 117149, 21898	937	43	18082	2.69271	1	1	0.998329	0
GOTERM_BP_DIRECT	GO:0048598~embryonic morphogenesis	4	0.362976	0.0722054	71436, 14463, 12166, 15559	937	19	18082	4.06269	1	1	0.998329	0
GOTERM_BP_DIRECT	GO:1901224~positive regulation of NIK/NF-kappaB signaling	4	0.362976	0.0722054	19106, 58994, 214150, 107607	937	19	18082	4.06269	1	1	0.998329	0
GOTERM_BP_DIRECT	GO:0072520~seminiferous tubule development	4	0.362976	0.0722054	14463, 228421, 237911, 22431	937	19	18082	4.06269	1	1	0.998329	0
GOTERM_BP_DIRECT	GO:0012501~programmed cell death	5	0.453721	0.0740985	58800, 69146, 74568, 12363, 56532	937	31	18082	3.11254	1	1	0.998329	0
GOTERM_BP_DIRECT	GO:0008608~attachment of spindle microtubules to kinetochore	3	0.272232	0.0756538	229841, 76464, 72415	937	9	18082	6.43259	1	1	0.998329	0
GOTERM_BP_DIRECT	GO:0071236~cellular response to antibiotic	3	0.272232	0.0756538	12925, 18783, 20845	937	9	18082	6.43259	1	1	0.998329	0
GOTERM_BP_DIRECT	GO:0032680~regulation of tumor necrosis factor production	3	0.272232	0.0756538	17874, 240873, 67581	937	9	18082	6.43259	1	1	0.998329	0
GOTERM_BP_DIRECT	GO:0042308~negative regulation of protein import into nucleus	3	0.272232	0.0756538	16543, 56398, 18767	937	9	18082	6.43259	1	1	0.998329	0
GOTERM_BP_DIRECT	GO:0032835~glomerulus development	3	0.272232	0.0756538	21412, 22431, 74055	937	9	18082	6.43259	1	1	0.998329	0
GOTERM_BP_DIRECT	GO:0060539~diaphragm development	3	0.272232	0.0756538	21412, 16497, 22431	937	9	18082	6.43259	1	1	0.998329	0
GOTERM_BP_DIRECT	GO:0061045~negative regulation of wound healing	3	0.272232	0.0756538	14173, 73732, 14609	937	9	18082	6.43259	1	1	0.998329	0
GOTERM_BP_DIRECT	GO:0019221~cytokine-mediated signaling pathway	13	1.17967	0.0763442	399558, 71436, 17874, 20296, 16177, 14066, 57890, 20846, 16180, 56468, 27056, 13179, 12700	937	146	18082	1.71829	1	1	0.998329	0
GOTERM_BP_DIRECT	GO:0006486~protein glycosylation	11	0.998185	0.0780964	20442, 56386, 14595, 56375, 54613, 14422, 97884, 14537, 227327, 108150, 14426	937	116	18082	1.82996	1	1	0.998329	0
GOTERM_BP_DIRECT	GO:0042542~response to hydrogen peroxide	7	0.635209	0.0784389	12955, 70415, 15368, 20846, 20845, 19229, 11502	937	58	18082	2.32904	1	1	0.998329	0
GOTERM_BP_DIRECT	GO:0007249~I-kappaB kinase/NF-kappaB signaling	5	0.453721	0.0813773	240354, 12051, 268857, 117149, 56532	937	32	18082	3.01527	1	1	0.998329	0
GOTERM_BP_DIRECT	GO:0090630~activation of GTPase activity	8	0.725953	0.0830272	13835, 13605, 98910, 67016, 66687, 19229, 21844, 245638	937	73	18082	2.11482	1	1	0.998329	0
GOTERM_BP_DIRECT	GO:0008654~phospholipid biosynthetic process	7	0.635209	0.0836995	66586, 99010, 99712, 13026, 218121, 14732, 77582	937	59	18082	2.28956	1	1	0.998329	0
GOTERM_BP_DIRECT	GO:0032869~cellular response to insulin stimulus	9	0.816697	0.0851684	12192, 22228, 18762, 18576, 20296, 14732, 18519, 20846, 20845	937	88	18082	1.97363	1	1	0.998329	0
GOTERM_BP_DIRECT	GO:0071456~cellular response to hypoxia	10	0.907441	0.0857493	12192, 268697, 19223, 14465, 15368, 319801, 20855, 13614, 50527, 52538	937	103	18082	1.87357	1	1	0.998329	0
GOTERM_BP_DIRECT	GO:0051260~protein homooligomerization	16	1.45191	0.0873208	105440, 71701, 672511, 69146, 21817, 57440, 57875, 14528, 228139, 12955, 13605, 15925, 26386, 56532, 13830, 15368	937	197	18082	1.56733	1	1	0.998329	0
GOTERM_BP_DIRECT	GO:0006464~cellular protein modification process	6	0.544465	0.0878788	328417, 54122, 70892, 54613, 110948, 50527	937	46	18082	2.5171	1	1	0.998329	0
GOTERM_BP_DIRECT	GO:0007599~hemostasis	6	0.544465	0.0878788	224794, 14066, 27027, 15160, 12258, 21788	937	46	18082	2.5171	1	1	0.998329	0
GOTERM_BP_DIRECT	GO:0048536~spleen development	6	0.544465	0.0878788	21412, 12051, 209086, 56532, 226844, 11622	937	46	18082	2.5171	1	1	0.998329	0
GOTERM_BP_DIRECT	GO:0009410~response to xenobiotic stimulus	3	0.272232	0.0914132	11624, 319801, 11622	937	10	18082	5.78933	1	1	0.998329	0
GOTERM_BP_DIRECT	GO:0009165~nucleotide biosynthetic process	3	0.272232	0.0914132	13361, 328099, 320685	937	10	18082	5.78933	1	1	0.998329	0
GOTERM_BP_DIRECT	GO:0006346~methylation-dependent chromatin silencing	3	0.272232	0.0914132	15201, 17190, 13436	937	10	18082	5.78933	1	1	0.998329	0
GOTERM_BP_DIRECT	GO:0046475~glycerophospholipid catabolic process	3	0.272232	0.0914132	241274, 66569, 68616	937	10	18082	5.78933	1	1	0.998329	0
GOTERM_BP_DIRECT	GO:0090557~establishment of endothelial intestinal barrier	3	0.272232	0.0914132	21873, 17874, 16456	937	10	18082	5.78933	1	1	0.998329	0
GOTERM_BP_DIRECT	GO:0045943~positive regulation of transcription from RNA polymerase I promoter	3	0.272232	0.0914132	68895, 320595, 216877	937	10	18082	5.78933	1	1	0.998329	0
GOTERM_BP_DIRECT	GO:0042428~serotonin metabolic process	3	0.272232	0.0914132	11977, 224671, 17161	937	10	18082	5.78933	1	1	0.998329	0
GOTERM_BP_DIRECT	GO:0006301~postreplication repair	3	0.272232	0.0914132	12189, 58186, 80905	937	10	18082	5.78933	1	1	0.998329	0
GOTERM_BP_DIRECT	GO:0071398~cellular response to fatty acid	4	0.362976	0.0919263	268697, 20186, 13614, 236900	937	21	18082	3.67576	1	1	0.998329	0
GOTERM_BP_DIRECT	GO:0008340~determination of adult lifespan	4	0.362976	0.0919263	15925, 17688, 81879, 72759	937	21	18082	3.67576	1	1	0.998329	0
GOTERM_BP_DIRECT	GO:0007155~cell adhesion	33	2.99456	0.0934299	12491, 21367, 14595, 14012, 13482, 23928, 260299, 240725, 18074, 17085, 94242, 22295, 16456, 19229, 11502, 399558, 21930, 17311, 13052, 20344, 22329, 71436, 12560, 108078, 19294, 56460, 99167, 14726, 13835, 56047, 13731, 11931, 192188	937	485	18082	1.31304	1	1	0.998329	0
GOTERM_BP_DIRECT	GO:0050727~regulation of inflammatory response	7	0.635209	0.0947904	17874, 12363, 16177, 66083, 53416, 21898, 67581	937	61	18082	2.2145	1	1	0.998329	0
GOTERM_BP_DIRECT	GO:0071526~semaphorin-plexin signaling pathway	5	0.453721	0.0969404	243743, 17295, 20352, 108151, 20349	937	34	18082	2.83791	1	1	0.998329	0
GOTERM_BP_DIRECT	GO:0007257~activation of JUN kinase activity	5	0.453721	0.0969404	16543, 117149, 78943, 26401, 26412	937	34	18082	2.83791	1	1	0.998329	0
GOTERM_BP_DIRECT	GO:0048863~stem cell differentiation	5	0.453721	0.0969404	226442, 66083, 234267, 54601, 16878	937	34	18082	2.83791	1	1	0.998329	0
