# Supplementary material for: Histone H2Bub1 deubiquitylation is essential for mouse development, but does not regulate global RNA polymerase II transcription
Source: Cell Death Differ. 2021 Mar 17;28(8):2385–403. doi: 10.1038/s41418-021-00759-2 (PMC8329007; doi:10.1038/s41418-021-00759-2)
Supplement: Supplementary file 5 — Supplementary Table 4 [file 41418_2021_759_MOESM5_ESM.xlsx]

## Sheet: mESC_ChIP
1. H2Bub1 ChIP-seq reads on the gene bodies of expressed transcripts or intergenic regions in mESCs (related to Figure 5 C and Supp_Figure 5 C).
chr	start	end	gene ID	Region	WT_ reads_after normalize	KO_ reads_after normalize
chr11	108343354	108414396	ENSMUSG00000000049	genebody	336	308
chr11	121237253	121255856	ENSMUSG00000000056	genebody	190	209
chr11	85886422	85916097	ENSMUSG00000000094	genebody	289	310
chr11	95568818	95587735	ENSMUSG00000000120	genebody	323	268
chr11	103774150	103817957	ENSMUSG00000000125	genebody	537	551
chr11	59306928	59333552	ENSMUSG00000000126	genebody	380	479
chr11	108920349	108950783	ENSMUSG00000000142	genebody	761	871
chr11	83175186	83190216	ENSMUSG00000000204	genebody	83	98
chr11	88999376	89020293	ENSMUSG00000000275	genebody	816	1004
chr11	89035179	89066850	ENSMUSG00000000276	genebody	638	875
chr11	88924020	88955465	ENSMUSG00000000278	genebody	522	802
chr11	74830920	74845725	ENSMUSG00000000282	genebody	372	656
chr11	59970614	60046489	ENSMUSG00000000301	genebody	921	837
chr11	70224128	70229798	ENSMUSG00000000317	genebody	63	56
chr11	70241457	70255353	ENSMUSG00000000320	genebody	146	125
chr11	6546887	6596744	ENSMUSG00000000378	genebody	645	1150
chr11	6615598	6626067	ENSMUSG00000000384	genebody	485	505
chr11	60226714	60352905	ENSMUSG00000000538	genebody	1348	1693
chr11	17257579	17269176	ENSMUSG00000000581	genebody	104	143
chr11	55098115	55113029	ENSMUSG00000000594	genebody	235	329
chr11	77763246	77865980	ENSMUSG00000000631	genebody	1922	2741
chr11	77930800	77979048	ENSMUSG00000000632	genebody	664	547
chr11	77515121	77538607	ENSMUSG00000000686	genebody	211	199
chr11	75298166	75348324	ENSMUSG00000000751	genebody	764	1069
chr11	75409769	75422701	ENSMUSG00000000753	genebody	160	151
chr11	52252371	52283014	ENSMUSG00000000782	genebody	618	759
chr11	84984442	85140161	ENSMUSG00000000804	genebody	781	1116
chr11	84957786	84966044	ENSMUSG00000000805	genebody	98	81
chr11	83753696	83783754	ENSMUSG00000000976	genebody	335	436
chr11	106377656	106388075	ENSMUSG00000001029	genebody	108	134
chr11	61488812	61494406	ENSMUSG00000001034	genebody	171	197
chr11	61517249	61579687	ENSMUSG00000001036	genebody	1373	1858
chr11	61505144	61512931	ENSMUSG00000001039	genebody	109	149
chr11	51643063	51650842	ENSMUSG00000001053	genebody	191	330
chr11	51623671	51635896	ENSMUSG00000001054	genebody	284	372
chr11	51619735	51623714	ENSMUSG00000001056	genebody	218	217
chr11	78397087	78422217	ENSMUSG00000001095	genebody	335	311
chr11	78512193	78522736	ENSMUSG00000001100	genebody	172	251
chr11	78536361	78541737	ENSMUSG00000001105	genebody	90	156
chr11	78962974	78984946	ENSMUSG00000001123	genebody	259	317
chr11	101246028	101259546	ENSMUSG00000001240	genebody	161	218
chr11	101464999	101471853	ENSMUSG00000001313	genebody	117	214
chr11	74906359	74925948	ENSMUSG00000001323	genebody	191	335
chr11	97159714	97187881	ENSMUSG00000001440	genebody	615	655
chr11	97205842	97280638	ENSMUSG00000001441	genebody	900	1383
chr11	97098071	97115331	ENSMUSG00000001444	genebody	205	326
chr11	97041560	97049213	ENSMUSG00000001445	genebody	118	231
chr11	94936224	94953042	ENSMUSG00000001506	genebody	251	186
chr11	95044474	95076801	ENSMUSG00000001507	genebody	457	475
chr11	95120119	95125296	ENSMUSG00000001510	genebody	69	73
chr11	100368958	100397763	ENSMUSG00000001552	genebody	566	822
chr11	100415697	100424824	ENSMUSG00000001555	genebody	114	118
chr11	100441917	100457022	ENSMUSG00000001558	genebody	170	204
chr11	69851005	69858730	ENSMUSG00000001583	genebody	121	104
chr11	69881567	69895539	ENSMUSG00000001588	genebody	163	172
chr11	101070012	101077672	ENSMUSG00000001751	genebody	108	134
chr11	101082565	101086619	ENSMUSG00000001755	genebody	90	152
chr11	21321138	21371201	ENSMUSG00000001891	genebody	281	434
chr11	106066061	106073612	ENSMUSG00000001983	genebody	97	126
chr11	78206746	78245987	ENSMUSG00000002052	genebody	632	706
chr11	78301529	78322457	ENSMUSG00000002055	genebody	335	398
chr11	78357577	78386558	ENSMUSG00000002057	genebody	430	364
chr11	78343482	78349164	ENSMUSG00000002058	genebody	137	246
chr11	78188430	78192193	ENSMUSG00000002059	genebody	74	111
chr11	78245746	78255496	ENSMUSG00000002064	genebody	94	157
chr11	4160350	4182541	ENSMUSG00000002129	genebody	427	503
chr11	98437708	98438991	ENSMUSG00000002580	genebody	23	41
chr11	5955693	5967780	ENSMUSG00000002741	genebody	193	267
chr11	60714123	60727263	ENSMUSG00000002812	genebody	214	246
chr11	60740058	60777365	ENSMUSG00000002814	genebody	510	660
chr11	98203059	98278504	ENSMUSG00000003119	genebody	760	793
chr11	101971143	101987013	ENSMUSG00000003518	genebody	192	253
chr11	4135202	4141172	ENSMUSG00000003581	genebody	123	161
chr11	4097039	4123415	ENSMUSG00000003585	genebody	362	421
chr11	69554092	69560205	ENSMUSG00000003934	genebody	88	117
chr11	90249456	90278589	ENSMUSG00000003948	genebody	225	267
chr11	26386135	26471876	ENSMUSG00000004018	genebody	299	342
chr11	100885098	100939540	ENSMUSG00000004040	genebody	699	972
chr11	100859351	100885169	ENSMUSG00000004043	genebody	261	250
chr11	100956733	100970887	ENSMUSG00000004044	genebody	174	197
chr11	6258919	6267772	ENSMUSG00000004393	genebody	233	306
chr11	6270369	6274870	ENSMUSG00000004394	genebody	68	133
chr11	4091480	4095445	ENSMUSG00000004748	genebody	73	84
chr11	61775649	61855073	ENSMUSG00000004798	genebody	372	445
chr11	61653265	61672784	ENSMUSG00000004837	genebody	258	238
chr11	119343425	119355536	ENSMUSG00000005043	genebody	187	222
chr11	69733997	69758637	ENSMUSG00000005198	genebody	533	573
chr11	69673115	69682084	ENSMUSG00000005204	genebody	201	370
chr11	69420809	69549110	ENSMUSG00000005237	genebody	1313	1239
chr11	62700356	62731905	ENSMUSG00000005267	genebody	204	241
chr11	59661305	59780860	ENSMUSG00000005417	genebody	1499	1973
chr11	21994764	22002897	ENSMUSG00000005917	genebody	82	122
chr11	73090583	73147446	ENSMUSG00000005947	genebody	808	920
chr11	73183596	73199042	ENSMUSG00000005949	genebody	200	265
chr11	73160421	73172685	ENSMUSG00000005950	genebody	219	260
chr11	73199460	73224511	ENSMUSG00000005951	genebody	248	259
chr11	96099326	96111964	ENSMUSG00000006056	genebody	166	306
chr11	96068852	96075670	ENSMUSG00000006057	genebody	0	0
chr11	96034885	96047430	ENSMUSG00000006058	genebody	115	200
chr11	75630988	75648871	ENSMUSG00000006127	genebody	238	307
chr11	45852051	45910625	ENSMUSG00000006169	genebody	649	1001
chr11	102348824	102366203	ENSMUSG00000006574	genebody	250	249
chr11	102393403	102402555	ENSMUSG00000006575	genebody	175	204
chr11	100574904	100591729	ENSMUSG00000006782	genebody	344	368
chr11	100545607	100572568	ENSMUSG00000006784	genebody	382	434
chr11	101191115	101226463	ENSMUSG00000006920	genebody	343	477
chr11	100347327	100356128	ENSMUSG00000006930	genebody	294	302
chr11	100408456	100414836	ENSMUSG00000006931	genebody	128	143
chr11	87376645	87404954	ENSMUSG00000007646	genebody	203	284
chr11	22990519	23003780	ENSMUSG00000007739	genebody	347	397
chr11	51685386	51688874	ENSMUSG00000007777	genebody	0	0
chr11	50376990	50386528	ENSMUSG00000007850	genebody	221	224
chr11	102194432	102230166	ENSMUSG00000008855	genebody	760	946
chr11	4765845	4849536	ENSMUSG00000009073	genebody	981	1319
chr11	4736892	4746778	ENSMUSG00000009075	genebody	253	391
chr11	4704678	4737669	ENSMUSG00000009076	genebody	530	731
chr11	5069689	5099266	ENSMUSG00000009079	genebody	723	862
chr11	4986824	5042791	ENSMUSG00000009090	genebody	779	832
chr11	59407134	59451186	ENSMUSG00000009894	genebody	650	883
chr11	59248033	59290752	ENSMUSG00000009900	genebody	517	432
chr11	114765388	114790739	ENSMUSG00000010021	genebody	367	298
chr11	61223417	61267464	ENSMUSG00000010025	genebody	432	556
chr11	94489599	94499974	ENSMUSG00000010080	genebody	139	119
chr11	61343401	61378345	ENSMUSG00000010122	genebody	328	275
chr11	61126755	61149372	ENSMUSG00000010142	genebody	198	193
chr11	78261752	78290623	ENSMUSG00000010277	genebody	540	461
chr11	87405065	87555823	ENSMUSG00000010342	genebody	1247	1492
chr11	101448407	101458698	ENSMUSG00000010358	genebody	193	194
chr11	101627195	101636100	ENSMUSG00000010362	genebody	161	185
chr11	76726602	76763579	ENSMUSG00000010392	genebody	376	498
chr11	74770830	74828525	ENSMUSG00000010554	genebody	687	945
chr11	45946843	45955494	ENSMUSG00000011254	genebody	96	116
chr11	46055992	46147343	ENSMUSG00000011256	genebody	1041	1579
chr11	77493562	77507786	ENSMUSG00000011877	genebody	438	631
chr11	95957163	96005940	ENSMUSG00000013415	genebody	1430	1996
chr11	95865943	95914891	ENSMUSG00000013418	genebody	491	501
chr11	58330724	58347728	ENSMUSG00000013646	genebody	241	269
chr11	62879455	62916780	ENSMUSG00000014177	genebody	119	140
chr11	100582818	100620168	ENSMUSG00000014195	genebody	988	1270
chr11	100627543	100692455	ENSMUSG00000014198	genebody	747	659
chr11	62267224	62281375	ENSMUSG00000014243	genebody	216	271
chr11	62458460	62514417	ENSMUSG00000014245	genebody	745	1176
chr11	96047432	96065388	ENSMUSG00000014349	genebody	285	466
chr11	70644196	70647479	ENSMUSG00000014606	genebody	62	131
chr11	70614883	70619216	ENSMUSG00000014609	genebody	63	73
chr11	115182832	115187859	ENSMUSG00000015542	genebody	81	106
chr11	50199366	50210827	ENSMUSG00000015837	genebody	375	426
chr11	116470845	116494202	ENSMUSG00000015869	genebody	429	705
chr11	116021912	116027962	ENSMUSG00000016559	genebody	364	201
chr11	115420128	115431274	ENSMUSG00000016940	genebody	194	278
chr11	17938756	17953875	ENSMUSG00000016984	genebody	121	171
chr11	101552149	101581951	ENSMUSG00000017119	genebody	364	461
chr11	118132019	118248592	ENSMUSG00000017132	genebody	1422	1807
chr11	101488764	101551955	ENSMUSG00000017146	genebody	673	884
chr11	100422321	100441808	ENSMUSG00000017176	genebody	262	370
chr11	101277968	101279114	ENSMUSG00000017188	genebody	14	49
chr11	98664351	98677708	ENSMUSG00000017204	genebody	23	30
chr11	98704591	98729435	ENSMUSG00000017210	genebody	394	413
chr11	98682554	98695979	ENSMUSG00000017221	genebody	278	456
chr11	76120987	76243725	ENSMUSG00000017286	genebody	1197	1400
chr11	76046226	76179647	ENSMUSG00000017288	genebody	1157	1148
chr11	77529162	77607815	ENSMUSG00000017291	genebody	549	723
chr11	102057015	102088515	ENSMUSG00000017314	genebody	407	323
chr11	78567168	78697373	ENSMUSG00000017376	genebody	993	1346
chr11	78158499	78165589	ENSMUSG00000017386	genebody	299	548
chr11	78322968	78327781	ENSMUSG00000017390	genebody	94	67
chr11	98036623	98053462	ENSMUSG00000017400	genebody	303	346
chr11	98026710	98030492	ENSMUSG00000017404	genebody	192	245
chr11	78166106	78176675	ENSMUSG00000017405	genebody	166	221
chr11	97923238	97986444	ENSMUSG00000017417	genebody	879	786
chr11	80383279	80405733	ENSMUSG00000017421	genebody	342	336
chr11	80428615	80473248	ENSMUSG00000017428	genebody	549	721
chr11	118428203	118449963	ENSMUSG00000017446	genebody	253	247
chr11	77880615	77894096	ENSMUSG00000017453	genebody	191	201
chr11	118301069	118355740	ENSMUSG00000017466	genebody	631	553
chr11	99041244	99054392	ENSMUSG00000017493	genebody	169	155
chr11	98907801	98923940	ENSMUSG00000017499	genebody	347	369
chr11	79993106	80034123	ENSMUSG00000017548	genebody	515	553
chr11	80089400	80135794	ENSMUSG00000017550	genebody	394	474
chr11	80046493	80080991	ENSMUSG00000017561	genebody	426	636
chr11	99065678	99089306	ENSMUSG00000017607	genebody	299	263
chr11	78522850	78536332	ENSMUSG00000017615	genebody	234	372
chr11	76416734	76622314	ENSMUSG00000017631	genebody	3483	4422
chr11	79591212	79698023	ENSMUSG00000017639	genebody	1914	3020
chr11	79239372	79254671	ENSMUSG00000017677	genebody	198	407
chr11	80209019	80267907	ENSMUSG00000017686	genebody	620	802
chr11	80300912	80355955	ENSMUSG00000017692	genebody	606	580
chr11	117867952	117873481	ENSMUSG00000017713	genebody	105	97
chr11	117986292	118024011	ENSMUSG00000017715	genebody	1063	1729
chr11	117849251	117855743	ENSMUSG00000017716	genebody	150	305
chr11	117825924	117839908	ENSMUSG00000017718	genebody	179	296
chr11	101769742	101785371	ENSMUSG00000017724	genebody	187	178
chr11	100766032	100770957	ENSMUSG00000017747	genebody	65	75
chr11	75650504	75673910	ENSMUSG00000017774	genebody	413	577
chr11	75679259	75706908	ENSMUSG00000017776	genebody	388	672
chr11	75588097	75628804	ENSMUSG00000017781	genebody	520	751
chr11	101087277	101092207	ENSMUSG00000017801	genebody	59	132
chr11	101096322	101119893	ENSMUSG00000017802	genebody	329	551
chr11	100694884	100704271	ENSMUSG00000017830	genebody	117	111
chr11	100619244	100627607	ENSMUSG00000017837	genebody	168	289
chr11	120721470	120723969	ENSMUSG00000018012	genebody	51	49
chr11	86210681	86257575	ENSMUSG00000018068	genebody	371	455
chr11	98152154	98193293	ENSMUSG00000018160	genebody	556	787
chr11	98358368	98381112	ENSMUSG00000018167	genebody	443	557
chr11	86583865	86683836	ENSMUSG00000018171	genebody	784	990
chr11	63128982	63159547	ENSMUSG00000018217	genebody	309	278
chr11	53431023	53437904	ENSMUSG00000018238	genebody	78	73
chr11	53324679	53333301	ENSMUSG00000018239	genebody	144	267
chr11	70525367	70527858	ENSMUSG00000018286	genebody	39	89
chr11	70663771	70669416	ENSMUSG00000018287	genebody	123	182
chr11	70651850	70654644	ENSMUSG00000018293	genebody	101	236
chr11	79013440	79146407	ENSMUSG00000018334	genebody	2189	3453
chr11	54902453	54910377	ENSMUSG00000018339	genebody	165	193
chr11	54979108	55033445	ENSMUSG00000018340	genebody	790	784
chr11	65807175	65829239	ENSMUSG00000018347	genebody	165	253
chr11	106988629	106999541	ENSMUSG00000018362	genebody	377	374
chr11	106820066	106920715	ENSMUSG00000018363	genebody	779	1215
chr11	106789252	106819930	ENSMUSG00000018372	genebody	326	339
chr11	88068279	88084729	ENSMUSG00000018377	genebody	190	433
chr11	88098058	88194140	ENSMUSG00000018378	genebody	1121	1562
chr11	88047373	88053755	ENSMUSG00000018379	genebody	368	358
chr11	53567379	53601967	ENSMUSG00000018395	genebody	315	389
chr11	53519257	53549565	ENSMUSG00000018398	genebody	514	866
chr11	87592162	87616302	ENSMUSG00000018401	genebody	369	437
chr11	84813061	84819515	ENSMUSG00000018405	genebody	97	163
chr11	104231390	104332090	ENSMUSG00000018411	genebody	1343	1899
chr11	104333229	104468861	ENSMUSG00000018412	genebody	1432	2011
chr11	60417145	60450927	ENSMUSG00000018415	genebody	291	458
chr11	86768846	86807746	ENSMUSG00000018425	genebody	210	393
chr11	86936425	86993707	ENSMUSG00000018427	genebody	945	1366
chr11	88830792	88864586	ENSMUSG00000018428	genebody	1084	1842
chr11	107166663	107189381	ENSMUSG00000018433	genebody	245	300
chr11	71007164	71019841	ENSMUSG00000018442	genebody	146	223
chr11	70977836	70983026	ENSMUSG00000018446	genebody	229	252
chr11	70970213	70977833	ENSMUSG00000018449	genebody	134	137
chr11	71031941	71033513	ENSMUSG00000018451	genebody	25	30
chr11	69326258	69333042	ENSMUSG00000018470	genebody	85	96
chr11	69343273	69369406	ENSMUSG00000018474	genebody	345	332
chr11	69398508	69413675	ENSMUSG00000018476	genebody	324	495
chr11	85170404	85181145	ENSMUSG00000018479	genebody	113	74
chr11	85187262	85235130	ENSMUSG00000018481	genebody	553	914
chr11	62248984	62266453	ENSMUSG00000018500	genebody	288	311
chr11	62316426	62458541	ENSMUSG00000018501	genebody	1284	1725
chr11	62574486	62600515	ENSMUSG00000018507	genebody	341	334
chr11	62524946	62539261	ENSMUSG00000018509	genebody	260	372
chr11	97688823	97700497	ENSMUSG00000018537	genebody	378	753
chr11	97745481	97766556	ENSMUSG00000018541	genebody	377	434
chr11	97771481	97775918	ENSMUSG00000018543	genebody	32	56
chr11	97715157	97744704	ENSMUSG00000018547	genebody	473	858
chr11	87127077	87220683	ENSMUSG00000018548	genebody	692	899
chr11	69935796	69941605	ENSMUSG00000018554	genebody	90	96
chr11	69981156	69990601	ENSMUSG00000018559	genebody	150	216
chr11	69968222	69982517	ENSMUSG00000018565	genebody	200	292
chr11	69942539	69948188	ENSMUSG00000018566	genebody	73	69
chr11	69991143	69994951	ENSMUSG00000018567	genebody	31	71
chr11	69964779	69967885	ENSMUSG00000018569	genebody	60	53
chr11	69897352	69900987	ENSMUSG00000018570	genebody	47	61
chr11	69995777	70000009	ENSMUSG00000018572	genebody	104	331
chr11	70010183	70015411	ENSMUSG00000018574	genebody	139	163
chr11	55469685	55504838	ENSMUSG00000018583	genebody	1358	1397
chr11	55446641	55461239	ENSMUSG00000018585	genebody	259	540
chr11	55394500	55423183	ENSMUSG00000018593	genebody	481	759
chr11	60728398	60732951	ENSMUSG00000018599	genebody	94	145
chr11	84048041	84069261	ENSMUSG00000018648	genebody	318	587
chr11	84078920	84129600	ENSMUSG00000018651	genebody	549	763
chr11	11685003	11772926	ENSMUSG00000018654	genebody	703	624
chr11	96937825	96943986	ENSMUSG00000018659	genebody	106	113
chr11	113649169	113667054	ENSMUSG00000018661	genebody	340	401
chr11	96789127	96808640	ENSMUSG00000018666	genebody	318	586
chr11	96907426	96916496	ENSMUSG00000018669	genebody	172	286
chr11	96849870	96861203	ENSMUSG00000018672	genebody	121	155
chr11	102402985	102407946	ENSMUSG00000018677	genebody	188	268
chr11	96953341	96982959	ENSMUSG00000018678	genebody	651	1042
chr11	84422855	84513522	ENSMUSG00000018697	genebody	686	911
chr11	84518284	84525535	ENSMUSG00000018698	genebody	67	77
chr11	113698172	113710017	ENSMUSG00000018727	genebody	178	229
chr11	83294642	83302586	ENSMUSG00000018733	genebody	95	140
chr11	68821434	68871858	ENSMUSG00000018736	genebody	521	787
chr11	68968131	68974365	ENSMUSG00000018740	genebody	89	136
chr11	69765912	69784023	ENSMUSG00000018750	genebody	295	348
chr11	69656697	69662642	ENSMUSG00000018761	genebody	106	200
chr11	69632990	69653297	ENSMUSG00000018765	genebody	328	468
chr11	69664213	69666153	ENSMUSG00000018774	genebody	62	59
chr11	69759890	69761968	ENSMUSG00000018776	genebody	41	41
chr11	110269369	110337716	ENSMUSG00000018800	genebody	325	403
chr11	75348433	75405705	ENSMUSG00000018809	genebody	479	584
chr11	82876434	82890614	ENSMUSG00000018841	genebody	172	276
chr11	35769484	35791285	ENSMUSG00000018846	genebody	274	423
chr11	35808381	35834506	ENSMUSG00000018848	genebody	310	423
chr11	35838400	35980527	ENSMUSG00000018849	genebody	1941	2993
chr11	115403752	115412674	ENSMUSG00000018858	genebody	136	234
chr11	115268024	115277050	ENSMUSG00000018861	genebody	158	197
chr11	97315716	97329920	ENSMUSG00000018882	genebody	134	211
chr11	53770014	53778374	ENSMUSG00000018899	genebody	224	275
chr11	53864542	53891660	ENSMUSG00000018900	genebody	263	390
chr11	54100095	54131665	ENSMUSG00000018906	genebody	352	327
chr11	70315610	70322628	ENSMUSG00000018907	genebody	87	62
chr11	70505244	70511178	ENSMUSG00000018919	genebody	49	42
chr11	70453983	70459984	ENSMUSG00000018920	genebody	60	80
chr11	70392883	70410031	ENSMUSG00000018921	genebody	415	503
chr11	70451919	70453727	ENSMUSG00000018923	genebody	28	38
chr11	60902246	60914750	ENSMUSG00000018931	genebody	330	475
chr11	60932033	60952811	ENSMUSG00000018932	genebody	499	771
chr11	83191330	83215154	ENSMUSG00000018986	genebody	147	156
chr11	61207537	61218421	ENSMUSG00000019102	genebody	155	138
chr11	100715009	100738215	ENSMUSG00000019173	genebody	464	726
chr11	44518964	44565520	ENSMUSG00000019189	genebody	546	743
chr11	101078411	101080527	ENSMUSG00000019301	genebody	29	26
chr11	101009452	101063719	ENSMUSG00000019302	genebody	614	658
chr11	101091823	101095436	ENSMUSG00000019303	genebody	61	117
chr11	98446394	98455373	ENSMUSG00000019312	genebody	128	129
chr11	4031462	4048024	ENSMUSG00000019368	genebody	199	185
chr11	59817795	59839838	ENSMUSG00000019373	genebody	288	362
chr11	78176711	78181909	ENSMUSG00000019437	genebody	164	166
chr11	69846376	69852058	ENSMUSG00000019461	genebody	106	123
chr11	62551171	62553213	ENSMUSG00000019505	genebody	186	131
chr11	105933702	105953336	ENSMUSG00000019590	genebody	379	623
chr11	99385254	99389364	ENSMUSG00000019761	genebody	41	59
chr11	17203198	17211568	ENSMUSG00000020116	genebody	100	159
chr11	16752203	16918158	ENSMUSG00000020122	genebody	925	1301
chr11	21239281	21321136	ENSMUSG00000020128	genebody	682	1041
chr11	21091291	21150323	ENSMUSG00000020134	genebody	507	833
chr11	20302180	20332713	ENSMUSG00000020142	genebody	448	607
chr11	20201432	20226856	ENSMUSG00000020149	genebody	349	738
chr11	20062304	20112913	ENSMUSG00000020152	genebody	622	938
chr11	18879817	19018985	ENSMUSG00000020160	genebody	619	805
chr11	12236608	12464960	ENSMUSG00000020173	genebody	2157	2345
chr11	11930508	12038683	ENSMUSG00000020176	genebody	759	1055
chr11	11814101	11898144	ENSMUSG00000020182	genebody	762	884
chr11	55204350	55236330	ENSMUSG00000020261	genebody	417	577
chr11	54866383	54870501	ENSMUSG00000020267	genebody	105	207
chr11	54826866	54860916	ENSMUSG00000020268	genebody	284	418
chr11	32642724	32746816	ENSMUSG00000020271	genebody	1319	2273
chr11	32533305	32624587	ENSMUSG00000020272	genebody	1126	1255
chr11	23862646	23895253	ENSMUSG00000020273	genebody	136	218
chr11	23736847	23770970	ENSMUSG00000020275	genebody	141	237
chr11	23665674	23732876	ENSMUSG00000020280	genebody	552	609
chr11	32209585	32222300	ENSMUSG00000020282	genebody	241	398
chr11	23646479	23665959	ENSMUSG00000020283	genebody	143	318
chr11	32226505	32232700	ENSMUSG00000020287	genebody	115	172
chr11	23487882	23498030	ENSMUSG00000020288	genebody	146	173
chr11	32225628	32267707	ENSMUSG00000020289	genebody	547	635
chr11	23256041	23298249	ENSMUSG00000020290	genebody	489	604
chr11	32000463	32059202	ENSMUSG00000020297	genebody	538	541
chr11	31965592	31979651	ENSMUSG00000020299	genebody	72	97
chr11	31872211	31935634	ENSMUSG00000020300	genebody	281	387
chr11	31357307	31370074	ENSMUSG00000020303	genebody	168	161
chr11	30885416	31102704	ENSMUSG00000020305	genebody	872	1169
chr11	30976707	30986350	ENSMUSG00000020309	genebody	41	92
chr11	30930774	30954335	ENSMUSG00000020311	genebody	101	137
chr11	30099395	30268175	ENSMUSG00000020315	genebody	1454	2074
chr11	21572235	21898989	ENSMUSG00000020319	genebody	1206	1269
chr11	21556787	21572367	ENSMUSG00000020321	genebody	120	142
chr11	40748552	40755311	ENSMUSG00000020326	genebody	90	155
chr11	40733667	40740046	ENSMUSG00000020328	genebody	103	146
chr11	40701395	40733422	ENSMUSG00000020330	genebody	321	379
chr11	54303798	54364756	ENSMUSG00000020333	genebody	627	594
chr11	53983123	54028090	ENSMUSG00000020334	genebody	393	362
chr11	50921823	50931633	ENSMUSG00000020335	genebody	63	76
chr11	46193850	46312859	ENSMUSG00000020340	genebody	1168	1289
chr11	49244191	49263030	ENSMUSG00000020346	genebody	216	339
chr11	52098681	52127778	ENSMUSG00000020349	genebody	604	842
chr11	46896253	47988969	ENSMUSG00000020354	genebody	3024	3207
chr11	49609263	49652739	ENSMUSG00000020357	genebody	515	476
chr11	51600100	51606847	ENSMUSG00000020358	genebody	631	482
chr11	51584757	51604489	ENSMUSG00000020359	genebody	544	506
chr11	53259814	53300457	ENSMUSG00000020361	genebody	901	1011
chr11	49671503	49712723	ENSMUSG00000020362	genebody	397	723
chr11	49794178	49838613	ENSMUSG00000020363	genebody	498	583
chr11	51059257	51072799	ENSMUSG00000020364	genebody	85	107
chr11	49846751	49886421	ENSMUSG00000020366	genebody	442	596
chr11	50293961	50325673	ENSMUSG00000020368	genebody	322	552
chr11	48800332	48806434	ENSMUSG00000020372	genebody	378	334
chr11	49901835	49980994	ENSMUSG00000020374	genebody	709	682
chr11	50389286	50431125	ENSMUSG00000020375	genebody	449	474
chr11	50025346	50104758	ENSMUSG00000020376	genebody	578	900
chr11	50236461	50238616	ENSMUSG00000020377	genebody	69	144
chr11	53649519	53707319	ENSMUSG00000020380	genebody	503	601
chr11	50174444	50200115	ENSMUSG00000020381	genebody	344	377
chr11	51261730	51281766	ENSMUSG00000020385	genebody	162	306
chr11	51763687	51791925	ENSMUSG00000020386	genebody	386	592
chr11	51813455	51857653	ENSMUSG00000020387	genebody	638	546
chr11	54054928	54069014	ENSMUSG00000020388	genebody	198	176
chr11	52004221	52089784	ENSMUSG00000020389	genebody	656	698
chr11	51985497	52000762	ENSMUSG00000020390	genebody	213	400
chr11	51967661	51977334	ENSMUSG00000020392	genebody	143	230
chr11	5191552	5261558	ENSMUSG00000020393	genebody	833	1092
chr11	4938754	4948064	ENSMUSG00000020396	genebody	167	160
chr11	46436925	46442721	ENSMUSG00000020397	genebody	78	138
chr11	54910785	54962917	ENSMUSG00000020400	genebody	1203	1736
chr11	52360860	52389397	ENSMUSG00000020402	genebody	654	1195
chr11	9118103	9136170	ENSMUSG00000020407	genebody	342	277
chr11	43433744	43447981	ENSMUSG00000020409	genebody	146	208
chr11	46148155	46166508	ENSMUSG00000020411	genebody	163	201
chr11	4637747	4685699	ENSMUSG00000020412	genebody	688	799
chr11	8993137	9011191	ENSMUSG00000020413	genebody	237	255
chr11	43420250	43426251	ENSMUSG00000020415	genebody	124	141
chr11	4345814	4441105	ENSMUSG00000020419	genebody	540	651
chr11	8431652	8664535	ENSMUSG00000020422	genebody	3948	5497
chr11	4218225	4222409	ENSMUSG00000020424	genebody	69	138
chr11	7206086	7213923	ENSMUSG00000020427	genebody	97	88
chr11	3963975	3980004	ENSMUSG00000020430	genebody	385	449
chr11	7063489	7178506	ENSMUSG00000020431	genebody	1110	1237
chr11	3917192	3932159	ENSMUSG00000020432	genebody	239	252
chr11	3886088	3895098	ENSMUSG00000020434	genebody	93	122
chr11	3703731	3863903	ENSMUSG00000020435	genebody	1655	1480
chr11	6506548	6520965	ENSMUSG00000020437	genebody	210	199
chr11	3517523	3540612	ENSMUSG00000020439	genebody	473	513
chr11	59208321	59210738	ENSMUSG00000020441	genebody	84	107
chr11	59183875	59192212	ENSMUSG00000020444	genebody	180	287
chr11	3415982	3452363	ENSMUSG00000020448	genebody	451	651
chr11	3344256	3409189	ENSMUSG00000020451	genebody	1013	1687
chr11	3288874	3309083	ENSMUSG00000020453	genebody	782	1073
chr11	3202392	3244588	ENSMUSG00000020454	genebody	424	602
chr11	58978093	58991458	ENSMUSG00000020455	genebody	336	518
chr11	6291633	6356642	ENSMUSG00000020456	genebody	754	979
chr11	3187360	3266415	ENSMUSG00000020457	genebody	0	0
chr11	29692947	29744331	ENSMUSG00000020458	genebody	554	824
chr11	29526408	29545279	ENSMUSG00000020459	genebody	125	190
chr11	29545846	29548109	ENSMUSG00000020460	genebody	126	123
chr11	29221532	29247409	ENSMUSG00000020462	genebody	130	167
chr11	29172890	29220797	ENSMUSG00000020463	genebody	223	345
chr11	29130744	29161828	ENSMUSG00000020464	genebody	125	183
chr11	28853204	28926743	ENSMUSG00000020467	genebody	186	235
chr11	5896637	5898782	ENSMUSG00000020469	genebody	34	26
chr11	5872180	5878292	ENSMUSG00000020471	genebody	111	172
chr11	59485520	59526751	ENSMUSG00000020472	genebody	620	620
chr11	5861947	5872088	ENSMUSG00000020473	genebody	167	181
chr11	5827860	5838016	ENSMUSG00000020474	genebody	180	214
chr11	5801640	5803733	ENSMUSG00000020475	genebody	28	36
chr11	5788488	5800962	ENSMUSG00000020476	genebody	301	395
chr11	5703983	5715680	ENSMUSG00000020477	genebody	251	390
chr11	5569684	5689337	ENSMUSG00000020481	genebody	831	824
chr11	5528887	5542187	ENSMUSG00000020482	genebody	184	367
chr11	87979525	87987533	ENSMUSG00000020483	genebody	228	480
chr11	5520659	5525893	ENSMUSG00000020484	genebody	160	292
chr11	87737552	87743623	ENSMUSG00000020485	genebody	88	124
chr11	87568903	87590539	ENSMUSG00000020486	genebody	306	253
chr11	58867216	58883288	ENSMUSG00000020491	genebody	146	201
chr11	87109234	87124635	ENSMUSG00000020492	genebody	169	262
chr11	87089153	87108708	ENSMUSG00000020493	genebody	147	205
chr11	87077732	87086774	ENSMUSG00000020495	genebody	211	238
chr11	58932288	58938916	ENSMUSG00000020496	genebody	132	255
chr11	86544991	86567360	ENSMUSG00000020513	genebody	228	235
chr11	58171661	58179565	ENSMUSG00000020514	genebody	86	129
chr11	58104153	58118594	ENSMUSG00000020515	genebody	269	451
chr11	86498871	86544805	ENSMUSG00000020516	genebody	371	568
chr11	57801637	57810217	ENSMUSG00000020519	genebody	136	336
chr11	57645442	57787514	ENSMUSG00000020520	genebody	1611	2150
chr11	86484657	86499025	ENSMUSG00000020521	genebody	89	141
chr11	57518664	57533815	ENSMUSG00000020522	genebody	202	337
chr11	57482993	57518617	ENSMUSG00000020523	genebody	294	387
chr11	85311244	85347066	ENSMUSG00000020525	genebody	455	649
chr11	84910950	84916366	ENSMUSG00000020526	genebody	109	180
chr11	84880148	84911226	ENSMUSG00000020527	genebody	510	589
chr11	61729650	61762088	ENSMUSG00000020528	genebody	335	479
chr11	84832361	84870817	ENSMUSG00000020530	genebody	339	533
chr11	84129672	84401651	ENSMUSG00000020532	genebody	1718	2126
chr11	60788104	60811718	ENSMUSG00000020534	genebody	429	493
chr11	60699723	60714186	ENSMUSG00000020536	genebody	350	526
chr11	60454591	60468754	ENSMUSG00000020537	genebody	294	289
chr11	60199089	60222581	ENSMUSG00000020538	genebody	745	1146
chr11	90643465	90688366	ENSMUSG00000020541	genebody	271	286
chr11	90638173	90644931	ENSMUSG00000020544	genebody	75	106
chr11	90476492	90638084	ENSMUSG00000020546	genebody	730	733
chr11	65151910	65159891	ENSMUSG00000020548	genebody	104	279
chr11	64979038	65002069	ENSMUSG00000020549	genebody	270	314
chr11	89982665	90002894	ENSMUSG00000020553	genebody	167	214
chr11	109225355	109298129	ENSMUSG00000020599	genebody	668	763
chr11	109473374	109573330	ENSMUSG00000020604	genebody	929	1031
chr11	109425946	109452813	ENSMUSG00000020610	genebody	223	299
chr11	109362831	109401369	ENSMUSG00000020611	genebody	885	1546
chr11	109649405	109669656	ENSMUSG00000020612	genebody	268	433
chr11	110399122	110525522	ENSMUSG00000020623	genebody	1044	1193
chr11	83942062	83963088	ENSMUSG00000020677	genebody	197	243
chr11	83850063	83905819	ENSMUSG00000020679	genebody	448	563
chr11	83473086	83506743	ENSMUSG00000020680	genebody	423	522
chr11	105967945	105989964	ENSMUSG00000020681	genebody	237	244
chr11	83440768	83463071	ENSMUSG00000020682	genebody	292	320
chr11	83409137	83421039	ENSMUSG00000020684	genebody	137	138
chr11	104502745	104550620	ENSMUSG00000020687	genebody	426	739
chr11	104608000	104670476	ENSMUSG00000020689	genebody	596	521
chr11	105126425	105140394	ENSMUSG00000020691	genebody	237	300
chr11	82900768	82908411	ENSMUSG00000020692	genebody	122	204
chr11	105178807	105283959	ENSMUSG00000020694	genebody	968	1385
chr11	105292643	105351139	ENSMUSG00000020695	genebody	584	580
chr11	82802449	82871210	ENSMUSG00000020696	genebody	785	1094
chr11	82781108	82804274	ENSMUSG00000020697	genebody	386	462
chr11	82719250	82764321	ENSMUSG00000020698	genebody	359	366
chr11	106084613	106155446	ENSMUSG00000020700	genebody	685	1002
chr11	106216926	106249139	ENSMUSG00000020705	genebody	301	403
chr11	106249142	106256079	ENSMUSG00000020706	genebody	112	133
chr11	80183851	80199757	ENSMUSG00000020707	genebody	206	262
chr11	106256154	106263120	ENSMUSG00000020708	genebody	0	0
chr11	80154105	80178958	ENSMUSG00000020709	genebody	329	422
chr11	106394650	106487852	ENSMUSG00000020715	genebody	909	1229
chr11	79339693	79581612	ENSMUSG00000020716	genebody	1719	1921
chr11	106654217	106750628	ENSMUSG00000020717	genebody	1313	1540
chr11	106768253	106779537	ENSMUSG00000020718	genebody	145	193
chr11	106780355	106789185	ENSMUSG00000020719	genebody	348	306
chr11	107479484	107504362	ENSMUSG00000020720	genebody	384	547
chr11	107547930	107693826	ENSMUSG00000020721	genebody	1863	2496
chr11	108425192	108860615	ENSMUSG00000020728	genebody	2028	2184
chr11	115091431	115162236	ENSMUSG00000020732	genebody	736	831
chr11	115163341	115181181	ENSMUSG00000020733	genebody	396	556
chr11	115490420	115491862	ENSMUSG00000020736	genebody	30	48
chr11	115497353	115514387	ENSMUSG00000020737	genebody	499	715
chr11	115523102	115536276	ENSMUSG00000020738	genebody	255	404
chr11	115564434	115583985	ENSMUSG00000020739	genebody	299	364
chr11	115584255	115604051	ENSMUSG00000020740	genebody	392	555
chr11	74649495	74670847	ENSMUSG00000020741	genebody	736	971
chr11	115607918	115612969	ENSMUSG00000020743	genebody	77	107
chr11	115614178	115628295	ENSMUSG00000020744	genebody	0	0
chr11	74673949	74724670	ENSMUSG00000020745	genebody	495	954
chr11	115765433	115799366	ENSMUSG00000020747	genebody	487	600
chr11	115892595	115933477	ENSMUSG00000020752	genebody	608	667
chr11	115933282	115966725	ENSMUSG00000020755	genebody	660	969
chr11	115974709	116008412	ENSMUSG00000020758	genebody	518	546
chr11	116008457	116012719	ENSMUSG00000020766	genebody	107	169
chr11	116030322	116061214	ENSMUSG00000020770	genebody	532	780
chr11	116105752	116127210	ENSMUSG00000020773	genebody	246	226
chr11	73304992	73329596	ENSMUSG00000020774	genebody	143	237
chr11	116131817	116138868	ENSMUSG00000020775	genebody	181	224
chr11	116142285	116168166	ENSMUSG00000020776	genebody	472	484
chr11	116171888	116199045	ENSMUSG00000020777	genebody	325	427
chr11	116198855	116215318	ENSMUSG00000020778	genebody	211	248
chr11	116245166	116274217	ENSMUSG00000020780	genebody	490	574
chr11	115814724	115823094	ENSMUSG00000020781	genebody	149	277
chr11	115824049	115855780	ENSMUSG00000020782	genebody	723	1294
chr11	73047783	73089317	ENSMUSG00000020783	genebody	367	545
chr11	73019008	73042073	ENSMUSG00000020785	genebody	328	349
chr11	72961169	72993044	ENSMUSG00000020788	genebody	385	362
chr11	72690006	72772146	ENSMUSG00000020790	genebody	806	1159
chr11	116288001	116307233	ENSMUSG00000020792	genebody	298	328
chr11	72607283	72686481	ENSMUSG00000020794	genebody	595	1129
chr11	72494919	72550506	ENSMUSG00000020798	genebody	627	653
chr11	72344722	72362442	ENSMUSG00000020799	genebody	165	154
chr11	72211724	72215592	ENSMUSG00000020801	genebody	25	70
chr11	116537740	116581447	ENSMUSG00000020802	genebody	1018	1625
chr11	72207547	72210015	ENSMUSG00000020803	genebody	32	49
chr11	72241989	72267222	ENSMUSG00000020805	genebody	263	240
chr11	116598165	116627019	ENSMUSG00000020806	genebody	668	1094
chr11	72153929	72207459	ENSMUSG00000020807	genebody	507	664
chr11	72042032	72047370	ENSMUSG00000020808	genebody	80	125
chr11	71749920	71789647	ENSMUSG00000020811	genebody	435	426
chr11	116671660	116675799	ENSMUSG00000020812	genebody	219	235
chr11	116803062	116828046	ENSMUSG00000020814	genebody	435	390
chr11	70844778	70943105	ENSMUSG00000020817	genebody	817	1137
chr11	116852440	116875635	ENSMUSG00000020818	genebody	448	408
chr11	70700548	70731964	ENSMUSG00000020821	genebody	441	541
chr11	117115168	117159268	ENSMUSG00000020823	genebody	774	1410
chr11	70562881	70614483	ENSMUSG00000020827	genebody	733	1093
chr11	70540064	70558110	ENSMUSG00000020828	genebody	165	225
chr11	78465697	78472059	ENSMUSG00000020829	genebody	126	183
chr11	70513516	70514616	ENSMUSG00000020830	genebody	20	17
chr11	70235206	70237914	ENSMUSG00000020831	genebody	45	79
chr11	78073376	78080383	ENSMUSG00000020832	genebody	84	118
chr11	78032280	78037866	ENSMUSG00000020834	genebody	97	155
chr11	77462411	77470484	ENSMUSG00000020836	genebody	128	122
chr11	76924809	76987379	ENSMUSG00000020840	genebody	531	644
chr11	76778424	76847018	ENSMUSG00000020841	genebody	304	395
chr11	76406952	76416292	ENSMUSG00000020843	genebody	120	188
chr11	76257198	76399140	ENSMUSG00000020844	genebody	2157	4320
chr11	76019194	76027782	ENSMUSG00000020846	genebody	127	94
chr11	75830999	75938429	ENSMUSG00000020847	genebody	1298	1191
chr11	75732869	75765845	ENSMUSG00000020849	genebody	1210	1200
chr11	75486816	75509449	ENSMUSG00000020850	genebody	451	521
chr11	93949814	93956259	ENSMUSG00000020857	genebody	174	236
chr11	93996091	94126085	ENSMUSG00000020859	genebody	963	1473
chr11	94287890	94321988	ENSMUSG00000020863	genebody	507	834
chr11	94328001	94341841	ENSMUSG00000020864	genebody	137	215
chr11	94343295	94392997	ENSMUSG00000020865	genebody	555	478
chr11	94478904	94486179	ENSMUSG00000020867	genebody	109	100
chr11	94663851	94677515	ENSMUSG00000020868	genebody	324	491
chr11	94629767	94645216	ENSMUSG00000020869	genebody	415	531
chr11	94741782	94743033	ENSMUSG00000020870	genebody	12	16
chr11	95384692	95391776	ENSMUSG00000020873	genebody	123	175
chr11	96271457	96276595	ENSMUSG00000020875	genebody	88	77
chr11	96767555	96777559	ENSMUSG00000020876	genebody	153	252
chr11	97029938	97033958	ENSMUSG00000020877	genebody	65	91
chr11	97034602	97041407	ENSMUSG00000020878	genebody	97	73
chr11	98001508	98023034	ENSMUSG00000020882	genebody	370	398
chr11	98082556	98150403	ENSMUSG00000020883	genebody	732	1107
chr11	70017085	70045532	ENSMUSG00000020886	genebody	341	294
chr11	70000595	70012301	ENSMUSG00000020888	genebody	289	479
chr11	98767932	98775333	ENSMUSG00000020889	genebody	140	205
chr11	69218117	69237036	ENSMUSG00000020890	genebody	183	200
chr11	69125896	69149115	ENSMUSG00000020892	genebody	209	223
chr11	69095217	69109960	ENSMUSG00000020893	genebody	247	365
chr11	69088490	69092384	ENSMUSG00000020894	genebody	95	214
chr11	69070806	69073293	ENSMUSG00000020895	genebody	32	92
chr11	69045647	69051664	ENSMUSG00000020897	genebody	140	265
chr11	69015911	69036473	ENSMUSG00000020898	genebody	319	435
chr11	68985697	69008460	ENSMUSG00000020899	genebody	442	413
chr11	68691559	68816632	ENSMUSG00000020900	genebody	1486	2017
chr11	68432121	68497849	ENSMUSG00000020901	genebody	665	622
chr11	68209364	68400823	ENSMUSG00000020902	genebody	2214	1820
chr11	67966193	68207148	ENSMUSG00000020903	genebody	2198	2383
chr11	67924806	67965651	ENSMUSG00000020904	genebody	266	283
chr11	67854523	67922153	ENSMUSG00000020905	genebody	533	453
chr11	67037905	67052594	ENSMUSG00000020910	genebody	193	297
chr11	100140810	100148665	ENSMUSG00000020911	genebody	97	79
chr11	98992943	99024189	ENSMUSG00000020914	genebody	489	499
chr11	100476353	100528000	ENSMUSG00000020917	genebody	979	1264
chr11	100704746	100712465	ENSMUSG00000020918	genebody	178	208
chr11	100780731	100850724	ENSMUSG00000020919	genebody	670	809
chr11	102152546	102156404	ENSMUSG00000020921	genebody	77	82
chr11	102162497	102185296	ENSMUSG00000020922	genebody	375	632
chr11	102304560	102319742	ENSMUSG00000020923	genebody	624	711
chr11	102684686	102697782	ENSMUSG00000020925	genebody	153	335
chr11	102761439	102780262	ENSMUSG00000020926	genebody	319	327
chr11	102838473	102880985	ENSMUSG00000020929	genebody	684	764
chr11	102881204	102885216	ENSMUSG00000020930	genebody	36	52
chr11	102994047	103028333	ENSMUSG00000020935	genebody	0	0
chr11	103028190	103068912	ENSMUSG00000020936	genebody	359	386
chr11	103070304	103101658	ENSMUSG00000020937	genebody	445	491
chr11	103219762	103267472	ENSMUSG00000020941	genebody	605	743
chr11	103676849	103697898	ENSMUSG00000020946	genebody	286	407
chr11	69913888	69916591	ENSMUSG00000023170	genebody	103	88
chr11	88204388	88211507	ENSMUSG00000023723	genebody	86	168
chr11	3131850	3193463	ENSMUSG00000023764	genebody	0	0
chr11	94653767	94660089	ENSMUSG00000024414	genebody	92	132
chr11	120530699	120538986	ENSMUSG00000025127	genebody	0	0
chr11	120560298	120573253	ENSMUSG00000025130	genebody	0	0
chr11	120578104	120581624	ENSMUSG00000025132	genebody	0	0
chr11	120592121	120598365	ENSMUSG00000025134	genebody	0	0
chr11	120598421	120608198	ENSMUSG00000025135	genebody	0	0
chr11	120610087	120617936	ENSMUSG00000025137	genebody	0	0
chr11	120618372	120625240	ENSMUSG00000025138	genebody	0	0
chr11	120635712	120643769	ENSMUSG00000025140	genebody	0	0
chr11	120646031	120648158	ENSMUSG00000025141	genebody	50	34
chr11	120672973	120709447	ENSMUSG00000025142	genebody	884	1024
chr11	120710942	120713738	ENSMUSG00000025144	genebody	64	118
chr11	120713925	120721128	ENSMUSG00000025145	genebody	156	154
chr11	120805846	120824547	ENSMUSG00000025153	genebody	1095	933
chr11	120789201	120796403	ENSMUSG00000025155	genebody	239	260
chr11	120784272	120789102	ENSMUSG00000025156	genebody	139	181
chr11	120780746	120784207	ENSMUSG00000025158	genebody	93	123
chr11	120948480	120960868	ENSMUSG00000025161	genebody	247	217
chr11	120961749	120991330	ENSMUSG00000025162	genebody	710	1047
chr11	121036747	121039418	ENSMUSG00000025163	genebody	32	32
chr11	121067407	121081220	ENSMUSG00000025165	genebody	108	92
chr11	121177591	121204711	ENSMUSG00000025169	genebody	249	233
chr11	121356125	121388251	ENSMUSG00000025170	genebody	247	274
chr11	121327224	121354445	ENSMUSG00000025173	genebody	419	641
chr11	119913441	119919548	ENSMUSG00000025371	genebody	147	212
chr11	119942763	120006782	ENSMUSG00000025372	genebody	1122	1229
chr11	120007313	120047167	ENSMUSG00000025375	genebody	610	541
chr11	120090531	120098731	ENSMUSG00000025377	genebody	148	227
chr11	120361534	120368168	ENSMUSG00000025380	genebody	114	94
chr11	120369055	120378764	ENSMUSG00000025384	genebody	207	276
chr11	120447605	120453500	ENSMUSG00000025386	genebody	76	59
chr11	117654289	117763439	ENSMUSG00000025571	genebody	1463	1876
chr11	117765988	117782198	ENSMUSG00000025572	genebody	326	356
chr11	117815526	117826092	ENSMUSG00000025574	genebody	238	499
chr11	118406289	118419086	ENSMUSG00000025575	genebody	284	396
chr11	118489762	118911597	ENSMUSG00000025576	genebody	4978	4280
chr11	119022962	119031270	ENSMUSG00000025577	genebody	195	293
chr11	119036305	119040969	ENSMUSG00000025578	genebody	57	77
chr11	119267887	119285454	ENSMUSG00000025579	genebody	303	414
chr11	119288363	119300089	ENSMUSG00000025580	genebody	261	389
chr11	119538719	119547753	ENSMUSG00000025582	genebody	127	137
chr11	119602905	119899576	ENSMUSG00000025583	genebody	4932	5964
chr11	120491840	120499187	ENSMUSG00000025792	genebody	185	244
chr11	120467635	120483984	ENSMUSG00000025793	genebody	282	366
chr11	59839447	59880968	ENSMUSG00000032615	genebody	542	622
chr11	59791408	59810016	ENSMUSG00000032633	genebody	374	475
chr11	29511757	29515033	ENSMUSG00000032673	genebody	35	56
chr11	29373658	29510808	ENSMUSG00000032740	genebody	543	717
chr11	69299487	69323775	ENSMUSG00000032782	genebody	340	353
chr11	28385685	28584324	ENSMUSG00000032878	genebody	488	654
chr11	28339104	28339867	ENSMUSG00000032889	genebody	2	1
chr11	68972484	68975185	ENSMUSG00000032892	genebody	33	55
chr11	67455437	67688990	ENSMUSG00000033066	genebody	1910	1894
chr11	65688243	65788297	ENSMUSG00000033352	genebody	629	1045
chr11	65002039	65162961	ENSMUSG00000033389	genebody	1724	2669
chr11	118476829	118489209	ENSMUSG00000033857	genebody	200	240
chr11	118392751	118402092	ENSMUSG00000033880	genebody	146	157
chr11	118259651	118290244	ENSMUSG00000033909	genebody	519	633
chr11	17159263	17200375	ENSMUSG00000033953	genebody	493	786
chr11	88970252	88991613	ENSMUSG00000033983	genebody	345	401
chr11	116849901	116853094	ENSMUSG00000034120	genebody	415	281
chr11	87853215	87863803	ENSMUSG00000034121	genebody	131	175
chr11	87760541	87785928	ENSMUSG00000034156	genebody	394	322
chr11	5106265	5152257	ENSMUSG00000034164	genebody	623	558
chr11	5098926	5106093	ENSMUSG00000034175	genebody	166	227
chr11	87662722	87735539	ENSMUSG00000034177	genebody	752	699
chr11	103821782	103954056	ENSMUSG00000034187	genebody	1345	1877
chr11	5054132	5065327	ENSMUSG00000034201	genebody	270	470
chr11	5058128	5060385	ENSMUSG00000034209	genebody	58	65
chr11	116330704	116335399	ENSMUSG00000034227	genebody	77	69
chr11	103364275	103412687	ENSMUSG00000034247	genebody	1066	1374
chr11	103331497	103363692	ENSMUSG00000034255	genebody	517	604
chr11	4895320	4928867	ENSMUSG00000034274	genebody	472	492
chr11	116220559	116238077	ENSMUSG00000034282	genebody	290	243
chr11	4873951	4894200	ENSMUSG00000034285	genebody	324	538
chr11	86267033	86357602	ENSMUSG00000034297	genebody	596	899
chr11	86058138	86201193	ENSMUSG00000034329	genebody	749	858
chr11	116078573	116086995	ENSMUSG00000034341	genebody	161	245
chr11	4480868	4594863	ENSMUSG00000034354	genebody	982	1390
chr11	4257557	4272514	ENSMUSG00000034394	genebody	341	436
chr11	4186789	4215505	ENSMUSG00000034412	genebody	562	790
chr11	115858406	115892603	ENSMUSG00000034427	genebody	499	496
chr11	84820856	84828994	ENSMUSG00000034449	genebody	110	218
chr11	115799183	115813639	ENSMUSG00000034471	genebody	329	475
chr11	102799579	102819700	ENSMUSG00000034520	genebody	615	672
chr11	3649494	3690477	ENSMUSG00000034543	genebody	354	399
chr11	115415689	115419962	ENSMUSG00000034566	genebody	61	146
chr11	3494375	3504821	ENSMUSG00000034570	genebody	123	139
chr11	115347707	115367756	ENSMUSG00000034586	genebody	232	274
chr11	3452365	3479831	ENSMUSG00000034587	genebody	260	244
chr11	3330401	3342971	ENSMUSG00000034614	genebody	223	214
chr11	102475915	102556392	ENSMUSG00000034621	genebody	864	1336
chr11	114890041	114904654	ENSMUSG00000034652	genebody	136	125
chr11	102453297	102470122	ENSMUSG00000034664	genebody	222	207
chr11	102436981	102447682	ENSMUSG00000034685	genebody	202	234
chr11	114727408	114757889	ENSMUSG00000034706	genebody	330	312
chr11	102430315	102437048	ENSMUSG00000034708	genebody	168	252
chr11	114675431	114720977	ENSMUSG00000034714	genebody	685	928
chr11	102284931	102289237	ENSMUSG00000034757	genebody	89	104
chr11	102268743	102279462	ENSMUSG00000034768	genebody	128	161
chr11	102248882	102265187	ENSMUSG00000034773	genebody	352	517
chr11	102189620	102194081	ENSMUSG00000034793	genebody	70	94
chr11	101732919	101767358	ENSMUSG00000034931	genebody	340	309
chr11	101665541	101667832	ENSMUSG00000034936	genebody	90	98
chr11	83964428	84044578	ENSMUSG00000034940	genebody	800	967
chr11	101582242	101591788	ENSMUSG00000034947	genebody	121	123
chr11	101458745	101466230	ENSMUSG00000034993	genebody	131	311
chr11	101425085	101435673	ENSMUSG00000035007	genebody	167	223
chr11	101285952	101302286	ENSMUSG00000035086	genebody	221	373
chr11	101260567	101277409	ENSMUSG00000035112	genebody	194	207
chr11	83299024	83405035	ENSMUSG00000035152	genebody	886	1102
chr11	101162679	101171351	ENSMUSG00000035172	genebody	140	130
chr11	101119938	101126419	ENSMUSG00000035198	genebody	122	144
chr11	83002158	83020810	ENSMUSG00000035208	genebody	152	107
chr11	82045712	82047525	ENSMUSG00000035373	genebody	9	9
chr11	80810175	80822033	ENSMUSG00000035413	genebody	113	129
chr11	80482126	80780025	ENSMUSG00000035441	genebody	2096	2057
chr11	11787431	11808962	ENSMUSG00000035455	genebody	273	324
chr11	100319885	100322096	ENSMUSG00000035530	genebody	155	105
chr11	100256217	100261029	ENSMUSG00000035557	genebody	67	55
chr11	79932321	79962390	ENSMUSG00000035575	genebody	369	503
chr11	54438199	54518235	ENSMUSG00000035992	genebody	405	634
chr11	52764634	53188538	ENSMUSG00000036264	genebody	3758	4030
chr11	52396428	52408728	ENSMUSG00000036275	genebody	275	452
chr11	52231995	52246858	ENSMUSG00000036309	genebody	305	428
chr11	51692264	51763634	ENSMUSG00000036391	genebody	686	1008
chr11	50602084	50807573	ENSMUSG00000036545	genebody	1992	1858
chr11	50210890	50235103	ENSMUSG00000036620	genebody	427	697
chr11	50131396	50172785	ENSMUSG00000036644	genebody	602	651
chr11	59450045	59458567	ENSMUSG00000036819	genebody	150	227
chr11	59202486	59206134	ENSMUSG00000036860	genebody	47	96
chr11	58888153	58904225	ENSMUSG00000037001	genebody	144	204
chr11	58307069	58314627	ENSMUSG00000037243	genebody	113	194
chr11	58120002	58168539	ENSMUSG00000037275	genebody	545	681
chr11	78541817	78550777	ENSMUSG00000037278	genebody	188	358
chr11	58009064	58062034	ENSMUSG00000037331	genebody	1198	2045
chr11	57828705	57832818	ENSMUSG00000037335	genebody	65	51
chr11	54522847	54699285	ENSMUSG00000037533	genebody	953	1398
chr11	94211454	94215495	ENSMUSG00000037573	genebody	168	254
chr11	93956979	93968521	ENSMUSG00000037601	genebody	198	252
chr11	78094660	78156700	ENSMUSG00000037750	genebody	1078	1550
chr11	77982754	78030539	ENSMUSG00000037791	genebody	760	1055
chr11	77686155	77741921	ENSMUSG00000037857	genebody	1061	1149
chr11	77470485	77489678	ENSMUSG00000037907	genebody	350	354
chr11	77216287	77460220	ENSMUSG00000037926	genebody	1278	1486
chr11	99209047	99231017	ENSMUSG00000037935	genebody	241	304
chr11	77044292	77078435	ENSMUSG00000037958	genebody	314	509
chr11	98927818	98974942	ENSMUSG00000037992	genebody	1099	1452
chr11	98863638	98905040	ENSMUSG00000038013	genebody	594	857
chr11	98836785	98853697	ENSMUSG00000038020	genebody	238	211
chr11	76243715	76250619	ENSMUSG00000038046	genebody	88	110
chr11	76217608	76218666	ENSMUSG00000038057	genebody	14	15
chr11	98581256	98587368	ENSMUSG00000038150	genebody	103	246
chr11	75531694	75577575	ENSMUSG00000038178	genebody	592	768
chr11	75513540	75526582	ENSMUSG00000038188	genebody	169	144
chr11	75510094	75513168	ENSMUSG00000038195	genebody	53	54
chr11	98388677	98400490	ENSMUSG00000038208	genebody	196	163
chr11	75461715	75470899	ENSMUSG00000038217	genebody	154	290
chr11	75175942	75178835	ENSMUSG00000038268	genebody	64	84
chr11	74925823	75164448	ENSMUSG00000038290	genebody	2070	2531
chr11	74898071	74909342	ENSMUSG00000038335	genebody	214	260
chr11	74849261	74897060	ENSMUSG00000038351	genebody	551	603
chr11	97989578	97996181	ENSMUSG00000038352	genebody	96	75
chr11	97799000	97838764	ENSMUSG00000038366	genebody	939	1446
chr11	97663414	97685463	ENSMUSG00000038437	genebody	891	924
chr11	97509340	97576186	ENSMUSG00000038453	genebody	1122	1342
chr11	97362551	97398542	ENSMUSG00000038485	genebody	519	754
chr11	97136171	97151495	ENSMUSG00000038517	genebody	283	455
chr11	97050628	97068904	ENSMUSG00000038534	genebody	297	421
chr11	97013394	97024734	ENSMUSG00000038560	genebody	218	376
chr11	96817414	96829968	ENSMUSG00000038615	genebody	442	760
chr11	96318267	96321638	ENSMUSG00000038692	genebody	33	57
chr11	96286623	96290162	ENSMUSG00000038721	genebody	40	41
chr11	96133786	96165451	ENSMUSG00000038756	genebody	372	488
chr11	74383356	74610915	ENSMUSG00000038807	genebody	2367	2218
chr11	95837216	95845734	ENSMUSG00000038811	genebody	105	101
chr11	95666957	95680773	ENSMUSG00000038845	genebody	205	335
chr11	95337018	95381872	ENSMUSG00000038893	genebody	724	1010
chr11	95274259	95310246	ENSMUSG00000038909	genebody	799	916
chr11	95026258	95041354	ENSMUSG00000038967	genebody	211	258
chr11	94991035	95006899	ENSMUSG00000038976	genebody	417	651
chr11	94644996	94653964	ENSMUSG00000039055	genebody	175	177
chr11	94539798	94549255	ENSMUSG00000039096	genebody	121	98
chr11	94501347	94521742	ENSMUSG00000039110	genebody	222	206
chr11	121830247	121843423	ENSMUSG00000039198	genebody	84	112
chr11	121701544	121716306	ENSMUSG00000039208	genebody	197	181
chr11	121451949	121617164	ENSMUSG00000039230	genebody	1882	2069
chr11	121510978	121519333	ENSMUSG00000039238	genebody	150	201
chr11	121421401	121431288	ENSMUSG00000039253	genebody	79	86
chr11	121259990	121309896	ENSMUSG00000039275	genebody	713	1040
chr11	121222588	121229322	ENSMUSG00000039294	genebody	104	137
chr11	121204433	121222655	ENSMUSG00000039307	genebody	198	154
chr11	121146143	121148319	ENSMUSG00000039329	genebody	197	179
chr11	121116215	121118677	ENSMUSG00000039337	genebody	36	53
chr11	120725399	120727281	ENSMUSG00000039450	genebody	62	87
chr11	120484613	120489065	ENSMUSG00000039640	genebody	132	234
chr11	120456606	120458068	ENSMUSG00000039670	genebody	22	44
chr11	120380370	120437708	ENSMUSG00000039703	genebody	813	1073
chr11	120232947	120292296	ENSMUSG00000039741	genebody	1194	1407
chr11	120064430	120086827	ENSMUSG00000039781	genebody	423	446
chr11	119491347	119511437	ENSMUSG00000039850	genebody	318	324
chr11	119355557	119381079	ENSMUSG00000039908	genebody	309	376
chr11	119228572	119265236	ENSMUSG00000039963	genebody	436	495
chr11	119143045	119228499	ENSMUSG00000039976	genebody	1188	1355
chr11	119077573	119086221	ENSMUSG00000039989	genebody	175	224
chr11	73177083	73183162	ENSMUSG00000040158	genebody	74	126
chr11	48826140	48852209	ENSMUSG00000040350	genebody	270	323
chr11	48806404	48817353	ENSMUSG00000040365	genebody	251	327
chr11	46735080	46779578	ENSMUSG00000040405	genebody	194	192
chr11	46668960	46707061	ENSMUSG00000040413	genebody	154	208
chr11	107207892	107470699	ENSMUSG00000040430	genebody	3239	4854
chr11	72451638	72489904	ENSMUSG00000040447	genebody	519	519
chr11	72441355	72451768	ENSMUSG00000040463	genebody	390	447
chr11	72435526	72438400	ENSMUSG00000040471	genebody	37	59
chr11	107033081	107132127	ENSMUSG00000040481	genebody	1992	2401
chr11	72301629	72313733	ENSMUSG00000040483	genebody	141	184
chr11	106502147	106613423	ENSMUSG00000040548	genebody	1856	2733
chr11	106311341	106314762	ENSMUSG00000040592	genebody	45	53
chr11	33211795	33513746	ENSMUSG00000040594	genebody	2121	2672
chr11	71019611	71027371	ENSMUSG00000040599	genebody	102	146
chr11	33200752	33203589	ENSMUSG00000040610	genebody	58	75
chr11	70984091	71004437	ENSMUSG00000040620	genebody	316	412
chr11	70943058	70969973	ENSMUSG00000040667	genebody	317	457
chr11	106156256	106160860	ENSMUSG00000040699	genebody	102	153
chr11	32347820	32428173	ENSMUSG00000040711	genebody	860	884
chr11	70669463	70688105	ENSMUSG00000040712	genebody	283	352
chr11	70647235	70651421	ENSMUSG00000040746	genebody	106	145
chr11	32205415	32208984	ENSMUSG00000040767	genebody	50	92
chr11	70459433	70466202	ENSMUSG00000040829	genebody	104	101
chr11	30771726	30880361	ENSMUSG00000040850	genebody	703	1133
chr11	70212752	70216417	ENSMUSG00000040938	genebody	58	56
chr11	70092644	70106187	ENSMUSG00000040963	genebody	126	145
chr11	9048594	9069356	ENSMUSG00000040978	genebody	175	200
chr11	6658521	6677475	ENSMUSG00000041046	genebody	261	252
chr11	6597823	6606053	ENSMUSG00000041073	genebody	158	143
chr11	6427229	6444443	ENSMUSG00000041126	genebody	202	366
chr11	6389074	6406158	ENSMUSG00000041164	genebody	390	577
chr11	69784036	69795943	ENSMUSG00000041189	genebody	112	147
chr11	44454571	44470498	ENSMUSG00000041231	genebody	122	208
chr11	43729512	43748008	ENSMUSG00000041278	genebody	191	315
chr11	69655314	69656727	ENSMUSG00000041287	genebody	62	81
chr11	69599736	69605942	ENSMUSG00000041329	genebody	128	119
chr11	69561758	69580255	ENSMUSG00000041346	genebody	444	710
chr11	113776374	114067046	ENSMUSG00000041592	genebody	2927	2886
chr11	113726850	113751881	ENSMUSG00000041598	genebody	637	1199
chr11	113684412	113694647	ENSMUSG00000041623	genebody	222	282
chr11	113661319	113684155	ENSMUSG00000041629	genebody	390	642
chr11	113244853	113650079	ENSMUSG00000041654	genebody	5214	6579
chr11	109573331	109611967	ENSMUSG00000041895	genebody	430	532
chr11	109450855	109473598	ENSMUSG00000041920	genebody	271	334
chr11	78328415	78342782	ENSMUSG00000041958	genebody	198	252
chr11	5276324	5444847	ENSMUSG00000041961	genebody	1661	2547
chr11	40679314	40695203	ENSMUSG00000042032	genebody	380	505
chr11	63962627	64079468	ENSMUSG00000042148	genebody	1168	1268
chr11	62951193	62993095	ENSMUSG00000042200	genebody	270	230
chr11	23564961	23633639	ENSMUSG00000042208	genebody	385	414
chr11	62281473	62328451	ENSMUSG00000042298	genebody	472	554
chr11	22005828	22342292	ENSMUSG00000042302	genebody	1699	2333
chr11	61956763	62223013	ENSMUSG00000042331	genebody	1790	2129
chr11	20823576	20831056	ENSMUSG00000042363	genebody	134	197
chr11	61684091	61709951	ENSMUSG00000042377	genebody	402	413
chr11	61485431	61488900	ENSMUSG00000042436	genebody	58	49
chr11	61151785	61175055	ENSMUSG00000042506	genebody	490	598
chr11	61022564	61071131	ENSMUSG00000042529	genebody	835	1044
chr11	60920917	60931867	ENSMUSG00000042549	genebody	184	375
chr11	60830631	60860195	ENSMUSG00000042569	genebody	480	680
chr11	60536381	60558512	ENSMUSG00000042650	genebody	572	730
chr11	60400626	60418457	ENSMUSG00000042709	genebody	266	359
chr11	69796068	69801857	ENSMUSG00000042826	genebody	102	93
chr11	120653788	120661175	ENSMUSG00000042988	genebody	388	251
chr11	73267388	73300363	ENSMUSG00000043029	genebody	278	393
chr11	75164565	75169519	ENSMUSG00000043099	genebody	102	175
chr11	60864452	60879272	ENSMUSG00000043284	genebody	607	957
chr11	103132429	103139876	ENSMUSG00000043372	genebody	127	156
chr11	69340461	69342641	ENSMUSG00000043419	genebody	9	16
chr11	97627389	97629702	ENSMUSG00000043439	genebody	226	315
chr11	70764209	70772928	ENSMUSG00000043602	genebody	78	134
chr11	120348678	120351190	ENSMUSG00000043644	genebody	0	0
chr11	59783897	59787645	ENSMUSG00000043648	genebody	79	147
chr11	116918863	116986948	ENSMUSG00000043857	genebody	1031	986
chr11	120229802	120231585	ENSMUSG00000043993	genebody	124	216
chr11	30885358	30893729	ENSMUSG00000043999	genebody	67	92
chr11	120608477	120609093	ENSMUSG00000044034	genebody	0	0
chr11	20227037	20249429	ENSMUSG00000044066	genebody	401	661
chr11	22973215	22976496	ENSMUSG00000044068	genebody	154	175
chr11	29743048	30026033	ENSMUSG00000044072	genebody	1417	1466
chr11	78193392	78205763	ENSMUSG00000044122	genebody	152	167
chr11	94235956	94246005	ENSMUSG00000044177	genebody	133	131
chr11	50832031	50841552	ENSMUSG00000044296	genebody	93	82
chr11	77508099	77515980	ENSMUSG00000044328	genebody	139	180
chr11	53476573	53480274	ENSMUSG00000044352	genebody	50	57
chr11	70216789	70221064	ENSMUSG00000044367	genebody	62	83
chr11	31665181	31671885	ENSMUSG00000044502	genebody	88	178
chr11	55118101	55118795	ENSMUSG00000044751	genebody	7	4
chr11	115279622	115297663	ENSMUSG00000044788	genebody	293	460
chr11	69391925	69395631	ENSMUSG00000044795	genebody	28	76
chr11	50811086	50827724	ENSMUSG00000044807	genebody	146	179
chr11	45928269	45944935	ENSMUSG00000044847	genebody	252	356
chr11	53427922	53430831	ENSMUSG00000044894	genebody	67	174
chr11	32455370	32516687	ENSMUSG00000044949	genebody	464	750
chr11	43681998	43721491	ENSMUSG00000044950	genebody	401	630
chr11	16951375	16954772	ENSMUSG00000044966	genebody	28	54
chr11	101155907	101161787	ENSMUSG00000045007	genebody	55	55
chr11	84876315	84880285	ENSMUSG00000045140	genebody	44	80
chr11	69059717	69061578	ENSMUSG00000045176	genebody	42	129
chr11	75193783	75267769	ENSMUSG00000045287	genebody	1074	2002
chr11	75440944	75454717	ENSMUSG00000045374	genebody	312	304
chr11	69396519	69398234	ENSMUSG00000045377	genebody	46	46
chr11	102939264	102946688	ENSMUSG00000045532	genebody	153	143
chr11	100203162	100207548	ENSMUSG00000045545	genebody	60	51
chr11	72389164	72411713	ENSMUSG00000045667	genebody	542	780
chr11	19924375	20024026	ENSMUSG00000045671	genebody	1893	2914
chr11	115462474	115474398	ENSMUSG00000045775	genebody	170	248
chr11	51253651	51263046	ENSMUSG00000045942	genebody	82	101
chr11	115187487	115247023	ENSMUSG00000045980	genebody	937	1056
chr11	82764345	82765935	ENSMUSG00000046010	genebody	32	114
chr11	68503019	68552698	ENSMUSG00000046207	genebody	428	418
chr11	49203292	49218816	ENSMUSG00000046311	genebody	104	166
chr11	62604884	62648523	ENSMUSG00000046417	genebody	661	1228
chr11	87226906	87359023	ENSMUSG00000046442	genebody	1096	1013
chr11	121616197	121673153	ENSMUSG00000046605	genebody	625	834
chr11	95509845	95514570	ENSMUSG00000046719	genebody	83	85
chr11	69878261	69881406	ENSMUSG00000046731	genebody	65	113
chr11	115603925	115608036	ENSMUSG00000046756	genebody	128	203
chr11	70519196	70520736	ENSMUSG00000046811	genebody	23	39
chr11	48861968	48871683	ENSMUSG00000046879	genebody	100	128
chr11	80136678	80142175	ENSMUSG00000046909	genebody	103	156
chr11	46571536	46589232	ENSMUSG00000046974	genebody	100	173
chr11	96928104	96937830	ENSMUSG00000047040	genebody	133	196
chr11	86694351	86757565	ENSMUSG00000047126	genebody	587	925
chr11	95009879	95026087	ENSMUSG00000047181	genebody	181	211
chr11	3895240	3901296	ENSMUSG00000047205	genebody	83	106
chr11	73175519	73177037	ENSMUSG00000047260	genebody	75	116
chr11	69901072	69913820	ENSMUSG00000047284	genebody	243	291
chr11	62752577	62789462	ENSMUSG00000047342	genebody	219	308
chr11	115116214	115133992	ENSMUSG00000047798	genebody	174	149
chr11	61871307	61930252	ENSMUSG00000047804	genebody	445	671
chr11	62820231	62850808	ENSMUSG00000047821	genebody	324	351
chr11	113619342	113626028	ENSMUSG00000047904	genebody	86	95
chr11	59211412	59228270	ENSMUSG00000048076	genebody	492	891
chr11	117809668	117814283	ENSMUSG00000048277	genebody	125	291
chr11	120826529	120932872	ENSMUSG00000048445	genebody	1327	1604
chr11	62648664	62666354	ENSMUSG00000048497	genebody	201	343
chr11	89300638	89302332	ENSMUSG00000048616	genebody	26	38
chr11	50872720	50887651	ENSMUSG00000048728	genebody	138	154
chr11	100462614	100472741	ENSMUSG00000048732	genebody	277	459
chr11	3907021	3914664	ENSMUSG00000048807	genebody	139	171
chr11	103116231	103119725	ENSMUSG00000048878	genebody	244	197
chr11	80477023	80481184	ENSMUSG00000048895	genebody	80	72
chr11	58792797	58801960	ENSMUSG00000049154	genebody	68	79
chr11	59155369	59163739	ENSMUSG00000049287	genebody	132	123
chr11	59372669	59375657	ENSMUSG00000049291	genebody	41	65
chr11	69323980	69325793	ENSMUSG00000049299	genebody	17	51
chr11	50898712	50916165	ENSMUSG00000049321	genebody	168	222
chr11	60777524	60788287	ENSMUSG00000049323	genebody	448	536
chr11	106036872	106059324	ENSMUSG00000049354	genebody	292	505
chr11	53350833	53421830	ENSMUSG00000049470	genebody	690	926
chr11	78750506	78751729	ENSMUSG00000049489	genebody	33	61
chr11	55124815	55151708	ENSMUSG00000049491	genebody	243	214
chr11	55049731	55078131	ENSMUSG00000049588	genebody	262	283
chr11	96194316	96197447	ENSMUSG00000049604	genebody	46	73
chr11	20685084	20741589	ENSMUSG00000049659	genebody	623	907
chr11	5713417	5762376	ENSMUSG00000049680	genebody	648	1112
chr11	3983636	3999326	ENSMUSG00000049721	genebody	182	145
chr11	58315114	58330339	ENSMUSG00000049755	genebody	133	282
chr11	20543253	20653021	ENSMUSG00000049800	genebody	1295	2017
chr11	97415533	97502402	ENSMUSG00000049807	genebody	1612	2247
chr11	23007531	23030788	ENSMUSG00000049811	genebody	238	375
chr11	59963181	59964944	ENSMUSG00000049892	genebody	29	30
chr11	22512088	22519234	ENSMUSG00000049904	genebody	64	113
chr11	120458115	120464358	ENSMUSG00000049957	genebody	117	158
chr11	117782076	117793110	ENSMUSG00000050106	genebody	135	203
chr11	73135485	73138294	ENSMUSG00000050107	genebody	123	218
chr11	78472330	78497754	ENSMUSG00000050132	genebody	299	393
chr11	67025154	67035312	ENSMUSG00000050270	genebody	102	85
chr11	102604396	102608058	ENSMUSG00000050288	genebody	63	97
chr11	97840780	97844099	ENSMUSG00000050538	genebody	42	42
chr11	50255634	50292311	ENSMUSG00000050567	genebody	641	1092
chr11	116434094	116439077	ENSMUSG00000050628	genebody	109	215
chr11	115381916	115396132	ENSMUSG00000050910	genebody	274	401
chr11	107933387	108343928	ENSMUSG00000050965	genebody	3308	3345
chr11	114851152	114872617	ENSMUSG00000051043	genebody	273	553
chr11	78507055	78512172	ENSMUSG00000051232	genebody	64	79
chr11	22896136	22982382	ENSMUSG00000051355	genebody	1147	1334
chr11	102905529	102925124	ENSMUSG00000051378	genebody	511	646
chr11	4141123	4160293	ENSMUSG00000051427	genebody	286	307
chr11	102663716	102682237	ENSMUSG00000051455	genebody	94	104
chr11	120625117	120633600	ENSMUSG00000051510	genebody	0	0
chr11	69823122	69837784	ENSMUSG00000051790	genebody	266	373
chr11	87864000	87875536	ENSMUSG00000052234	genebody	137	108
chr11	54717456	54787675	ENSMUSG00000052298	genebody	1001	1521
chr11	51650954	51657681	ENSMUSG00000052563	genebody	124	150
chr11	98795516	98807859	ENSMUSG00000052915	genebody	224	345
chr11	68943155	68957480	ENSMUSG00000052921	genebody	156	200
chr11	116336353	116413032	ENSMUSG00000052949	genebody	784	792
chr11	117966079	117970047	ENSMUSG00000053113	genebody	199	351
chr11	72215138	72218450	ENSMUSG00000053574	genebody	31	41
chr11	105589986	105929304	ENSMUSG00000053580	genebody	1179	1474
chr11	100262882	100269871	ENSMUSG00000053654	genebody	125	84
chr11	75999912	76003569	ENSMUSG00000053783	genebody	46	38
chr11	6105691	6200415	ENSMUSG00000053838	genebody	1235	1934
chr11	93859243	93885766	ENSMUSG00000054079	genebody	287	443
chr11	100131758	100135928	ENSMUSG00000054146	genebody	65	66
chr11	82951349	82964840	ENSMUSG00000054404	genebody	94	101
chr11	117611247	117613857	ENSMUSG00000054418	genebody	25	33
chr11	116121846	116131128	ENSMUSG00000054517	genebody	124	129
chr11	59461197	59472474	ENSMUSG00000054519	genebody	112	198
chr11	4064841	4077736	ENSMUSG00000054986	genebody	138	141
chr11	72796226	72927120	ENSMUSG00000055670	genebody	941	986
chr11	103171107	103198901	ENSMUSG00000055805	genebody	409	358
chr11	4620275	4630011	ENSMUSG00000056288	genebody	100	122
chr11	23306895	23490560	ENSMUSG00000056342	genebody	1053	1531
chr11	35121224	35708507	ENSMUSG00000056427	genebody	4681	4658
chr11	3639785	3649673	ENSMUSG00000056579	genebody	173	262
chr11	60353329	60394341	ENSMUSG00000056598	genebody	424	439
chr11	109352835	109363654	ENSMUSG00000056687	genebody	156	376
chr11	58948920	58949533	ENSMUSG00000056895	genebody	9	10
chr11	103101682	103112200	ENSMUSG00000056938	genebody	197	238
chr11	116837432	116843449	ENSMUSG00000056962	genebody	174	232
chr11	70688361	70700155	ENSMUSG00000057054	genebody	94	130
chr11	44617317	45008091	ENSMUSG00000057098	genebody	2190	2092
chr11	33152287	33163206	ENSMUSG00000057113	genebody	422	223
chr11	80360492	80378034	ENSMUSG00000057181	genebody	143	203
chr11	115475667	115490467	ENSMUSG00000057219	genebody	248	380
chr11	116675303	116694868	ENSMUSG00000057286	genebody	419	415
chr11	114668524	114672331	ENSMUSG00000057322	genebody	364	311
chr11	95414080	95493406	ENSMUSG00000057522	genebody	728	865
chr11	88964658	88966931	ENSMUSG00000057534	genebody	14	32
chr11	120464866	120467607	ENSMUSG00000057594	genebody	50	86
chr11	72777232	72796142	ENSMUSG00000057778	genebody	174	225
chr11	5969644	6066362	ENSMUSG00000057897	genebody	1662	1843
chr11	116062095	116077961	ENSMUSG00000057948	genebody	266	239
chr11	33117430	33147400	ENSMUSG00000057967	genebody	363	370
chr11	78180932	78183584	ENSMUSG00000058546	genebody	130	110
chr11	4236420	4241026	ENSMUSG00000058755	genebody	143	186
chr11	98740638	98769006	ENSMUSG00000058756	genebody	418	564
chr11	41498737	41500458	ENSMUSG00000058809	genebody	5	4
chr11	117199661	117362325	ENSMUSG00000059248	genebody	2937	3353
chr11	69395487	69396680	ENSMUSG00000059278	genebody	25	35
chr11	85353167	85826058	ENSMUSG00000059439	genebody	3664	4002
chr11	93885852	93946985	ENSMUSG00000059474	genebody	502	723
chr11	4701973	4704342	ENSMUSG00000059534	genebody	63	140
chr11	69580359	69591873	ENSMUSG00000059552	genebody	258	381
chr11	107531757	107548373	ENSMUSG00000059706	genebody	227	425
chr11	69666936	69672423	ENSMUSG00000059796	genebody	272	242
chr11	115644045	115708597	ENSMUSG00000059923	genebody	896	1475
chr11	102289300	102296631	ENSMUSG00000059995	genebody	269	234
chr11	67321658	67371586	ENSMUSG00000060180	genebody	366	351
chr11	70432635	70440828	ENSMUSG00000060216	genebody	165	250
chr11	70657202	70662513	ENSMUSG00000060600	genebody	107	75
chr11	78149196	78149438	ENSMUSG00000060727	genebody	4	10
chr11	30505991	30649587	ENSMUSG00000060923	genebody	377	577
chr11	68901583	68906989	ENSMUSG00000060938	genebody	183	208
chr11	104550663	104595753	ENSMUSG00000061086	genebody	390	331
chr11	120542888	120549727	ENSMUSG00000061111	genebody	0	0
chr11	120103960	120151346	ENSMUSG00000061306	genebody	866	1209
chr11	51233465	51235053	ENSMUSG00000061469	genebody	15	13
chr11	59948206	59962205	ENSMUSG00000061650	genebody	241	376
chr11	87033867	87074062	ENSMUSG00000061666	genebody	352	349
chr11	98348404	98357796	ENSMUSG00000061718	genebody	145	118
chr11	116530925	116536674	ENSMUSG00000061878	genebody	104	98
chr11	78037931	78060434	ENSMUSG00000061981	genebody	351	443
chr11	60105013	60199197	ENSMUSG00000062115	genebody	1476	2609
chr11	98412470	98437716	ENSMUSG00000062312	genebody	445	518
chr11	103966739	103985337	ENSMUSG00000062421	genebody	231	395
chr11	120345690	120348542	ENSMUSG00000062825	genebody	0	0
chr11	89064729	89069098	ENSMUSG00000063109	genebody	52	72
chr11	101442298	101445529	ENSMUSG00000063316	genebody	227	243
chr11	51289920	51583918	ENSMUSG00000063564	genebody	2600	2531
chr11	53949965	53980332	ENSMUSG00000063652	genebody	162	334
chr11	46607772	46629261	ENSMUSG00000064010	genebody	109	111
chr11	26471322	26593999	ENSMUSG00000064090	genebody	386	608
chr11	98626360	98638226	ENSMUSG00000064224	genebody	0	0
chr11	62603079	62603150	ENSMUSG00000064437	genebody	14	12
chr11	6619808	6619940	ENSMUSG00000064495	genebody	5	7
chr11	78181299	78181363	ENSMUSG00000064540	genebody	1	0
chr11	97781639	97781775	ENSMUSG00000064901	genebody	22	21
chr11	106500993	106501062	ENSMUSG00000065126	genebody	9	1
chr11	106260206	106260313	ENSMUSG00000065162	genebody	0	0
chr11	70996539	70996644	ENSMUSG00000065246	genebody	3	2
chr11	77078064	77078172	ENSMUSG00000065518	genebody	2	5
chr11	96265164	96265265	ENSMUSG00000065546	genebody	4	1
chr11	87113004	87113089	ENSMUSG00000065589	genebody	0	2
chr11	23479561	23479667	ENSMUSG00000065591	genebody	1	0
chr11	78183056	78183124	ENSMUSG00000065676	genebody	6	6
chr11	6620319	6620454	ENSMUSG00000065686	genebody	3	10
chr11	83294304	83294400	ENSMUSG00000065715	genebody	2	2
chr11	62603450	62603521	ENSMUSG00000065734	genebody	10	6
chr11	101627366	101627556	ENSMUSG00000065767	genebody	0	3
chr11	106163330	106202168	ENSMUSG00000069631	genebody	404	535
chr11	97703399	97713500	ENSMUSG00000069744	genebody	204	335
chr11	88339382	88718513	ENSMUSG00000069769	genebody	4948	6468
chr11	82978390	82991830	ENSMUSG00000069793	genebody	128	88
chr11	76179671	76214827	ENSMUSG00000069808	genebody	386	424
chr11	74619605	74641516	ENSMUSG00000069814	genebody	261	265
chr11	69622024	69623870	ENSMUSG00000069835	genebody	19	23
chr11	67052670	67067070	ENSMUSG00000069844	genebody	150	232
chr11	61301631	61342860	ENSMUSG00000069855	genebody	378	355
chr11	58199618	58222782	ENSMUSG00000069874	genebody	199	230
chr11	34809190	34833641	ENSMUSG00000069910	genebody	315	398
chr11	26786633	26787634	ENSMUSG00000069939	genebody	0	0
chr11	119393100	119487418	ENSMUSG00000070327	genebody	1349	1527
chr11	116441325	116466241	ENSMUSG00000070331	genebody	352	319
chr11	97853826	97884154	ENSMUSG00000070336	genebody	170	184
chr11	97332109	97352077	ENSMUSG00000070337	genebody	302	330
chr11	87617164	87659542	ENSMUSG00000070345	genebody	230	318
chr11	69838514	69839618	ENSMUSG00000070394	genebody	15	34
chr11	63885792	63922290	ENSMUSG00000070407	genebody	432	700
chr11	97777527	97782437	ENSMUSG00000071415	genebody	292	263
chr11	6415443	6419817	ENSMUSG00000071866	genebody	216	178
chr11	89073841	89093040	ENSMUSG00000072553	genebody	76	99
chr11	86683985	86692457	ENSMUSG00000072582	genebody	112	136
chr11	78826584	78846870	ENSMUSG00000072640	genebody	293	407
chr11	61864568	61868058	ENSMUSG00000072847	genebody	27	26
chr11	59505662	59513647	ENSMUSG00000072893	genebody	117	139
chr11	58847158	58861956	ENSMUSG00000072915	genebody	140	148
chr11	32286965	32287784	ENSMUSG00000073063	genebody	14	5
chr11	120185400	120189852	ENSMUSG00000075389	genebody	99	262
chr11	116653534	116668389	ENSMUSG00000075410	genebody	221	189
chr11	101406839	101417615	ENSMUSG00000075528	genebody	177	226
chr11	95712673	95835115	ENSMUSG00000075595	genebody	1418	1780
chr11	94756976	94757763	ENSMUSG00000075611	genebody	7	4
chr11	3514684	3517351	ENSMUSG00000075702	genebody	58	61
chr11	94557102	94601871	ENSMUSG00000076435	genebody	658	1052
chr11	98999508	98999622	ENSMUSG00000077285	genebody	3	3
chr11	62604515	62604586	ENSMUSG00000077457	genebody	4	2
chr11	74905424	74905516	ENSMUSG00000077493	genebody	2	1
chr11	78181686	78181756	ENSMUSG00000077625	genebody	1	1
chr11	74906109	74906199	ENSMUSG00000077637	genebody	1	0
chr11	48945354	48946190	ENSMUSG00000078153	genebody	0	0
chr11	120762794	120764419	ENSMUSG00000078249	genebody	7	4
chr11	120098928	120100705	ENSMUSG00000078572	genebody	42	89
chr11	107025681	107030443	ENSMUSG00000078607	genebody	76	102
chr11	106263179	106272972	ENSMUSG00000078619	genebody	0	0
chr11	106197408	106216344	ENSMUSG00000078622	genebody	206	255
chr11	102576398	102579461	ENSMUSG00000078640	genebody	37	55
chr11	101325063	101329702	ENSMUSG00000078651	genebody	71	62
chr11	101316213	101323537	ENSMUSG00000078652	genebody	136	251
chr11	101279012	101296317	ENSMUSG00000078653	genebody	192	248
chr11	101253707	101259549	ENSMUSG00000078656	genebody	91	133
chr11	98804905	98833814	ENSMUSG00000078676	genebody	359	522
chr11	97685826	97688621	ENSMUSG00000078695	genebody	58	56
chr11	96916270	96965060	ENSMUSG00000078700	genebody	772	978
chr11	96251105	96264868	ENSMUSG00000078706	genebody	436	777
chr11	75177643	75191241	ENSMUSG00000078789	genebody	195	336
chr11	69916714	69921958	ENSMUSG00000078812	genebody	333	375
chr11	58954685	58956830	ENSMUSG00000078851	genebody	82	50
chr11	58199556	58207591	ENSMUSG00000078853	genebody	78	72
chr11	46524212	46538156	ENSMUSG00000078924	genebody	85	96
chr11	17182107	17233796	ENSMUSG00000078970	genebody	440	600
chr11	16500530	16508484	ENSMUSG00000078974	genebody	74	147
chr11	3633012	3633442	ENSMUSG00000079889	genebody	2	1
chr11	6446218	6446537	ENSMUSG00000079988	genebody	3	4
chr11	76144258	76144719	ENSMUSG00000080701	genebody	4	8
chr11	76514069	76514571	ENSMUSG00000080763	genebody	10	14
chr11	46727818	46728630	ENSMUSG00000080776	genebody	2	3
chr11	5818497	5818583	ENSMUSG00000080904	genebody	1	0
chr11	52405316	52405478	ENSMUSG00000080951	genebody	8	5
chr11	94828186	94828930	ENSMUSG00000081007	genebody	10	8
chr11	90538484	90539146	ENSMUSG00000081043	genebody	1	0
chr11	19360926	19361069	ENSMUSG00000081054	genebody	0	1
chr11	33038816	33039703	ENSMUSG00000081076	genebody	6	2
chr11	107171900	107172232	ENSMUSG00000081103	genebody	3	5
chr11	6242378	6242721	ENSMUSG00000081153	genebody	5	0
chr11	3149742	3150955	ENSMUSG00000081208	genebody	0	0
chr11	96795439	96795825	ENSMUSG00000081249	genebody	7	15
chr11	45829319	45829869	ENSMUSG00000081251	genebody	5	2
chr11	51175225	51175822	ENSMUSG00000081296	genebody	3	4
chr11	52478508	52479103	ENSMUSG00000081297	genebody	5	2
chr11	18325630	18327671	ENSMUSG00000081302	genebody	4	3
chr11	109159187	109160194	ENSMUSG00000081524	genebody	4	10
chr11	73771924	73772120	ENSMUSG00000081552	genebody	0	0
chr11	94845358	94846092	ENSMUSG00000081586	genebody	10	4
chr11	63312310	63313311	ENSMUSG00000081600	genebody	2	5
chr11	9737152	9737621	ENSMUSG00000081629	genebody	3	2
chr11	88972657	88973002	ENSMUSG00000081766	genebody	8	3
chr11	49595739	49595925	ENSMUSG00000081791	genebody	0	1
chr11	30572791	30574454	ENSMUSG00000081887	genebody	12	11
chr11	116382750	116383205	ENSMUSG00000081929	genebody	7	5
chr11	62331421	62331721	ENSMUSG00000081944	genebody	2	3
chr11	48289984	48290313	ENSMUSG00000081952	genebody	2	4
chr11	105164776	105166620	ENSMUSG00000081965	genebody	142	190
chr11	4561780	4564637	ENSMUSG00000081974	genebody	25	29
chr11	17095490	17095644	ENSMUSG00000082099	genebody	2	1
chr11	19720355	19721472	ENSMUSG00000082100	genebody	12	6
chr11	70358138	70358781	ENSMUSG00000082145	genebody	4	6
chr11	60343245	60344206	ENSMUSG00000082148	genebody	11	20
chr11	101939501	101939899	ENSMUSG00000082171	genebody	3	2
chr11	111276100	111276931	ENSMUSG00000082272	genebody	17	10
chr11	3125904	3131004	ENSMUSG00000082286	genebody	0	0
chr11	79371257	79372230	ENSMUSG00000082304	genebody	15	23
chr11	48751867	48753714	ENSMUSG00000082454	genebody	7	18
chr11	101353309	101353545	ENSMUSG00000082478	genebody	6	0
chr11	102492439	102492609	ENSMUSG00000082487	genebody	2	2
chr11	121106147	121107127	ENSMUSG00000082510	genebody	5	5
chr11	38219069	38220215	ENSMUSG00000082587	genebody	5	2
chr11	21491314	21491886	ENSMUSG00000082607	genebody	3	3
chr11	77639854	77640033	ENSMUSG00000082646	genebody	0	1
chr11	97968792	97969235	ENSMUSG00000082715	genebody	3	4
chr11	47541432	47542306	ENSMUSG00000082792	genebody	8	4
chr11	3951714	3952716	ENSMUSG00000082816	genebody	9	5
chr11	46036440	46036781	ENSMUSG00000082870	genebody	4	3
chr11	99678126	99679133	ENSMUSG00000082900	genebody	3	7
chr11	121886542	121886968	ENSMUSG00000082947	genebody	1	0
chr11	60818796	60819278	ENSMUSG00000083016	genebody	1	2
chr11	6172644	6173036	ENSMUSG00000083022	genebody	3	7
chr11	63241243	63241475	ENSMUSG00000083052	genebody	4	2
chr11	83224454	83260960	ENSMUSG00000083161	genebody	272	321
chr11	6182679	6183034	ENSMUSG00000083209	genebody	8	12
chr11	74322546	74323467	ENSMUSG00000083299	genebody	12	5
chr11	96248633	96249189	ENSMUSG00000083337	genebody	7	14
chr11	115724326	115724808	ENSMUSG00000083394	genebody	0	0
chr11	48734554	48735561	ENSMUSG00000083460	genebody	7	12
chr11	8383182	8383853	ENSMUSG00000083553	genebody	3	3
chr11	117420637	117421717	ENSMUSG00000083705	genebody	7	4
chr11	108716483	108716906	ENSMUSG00000083723	genebody	4	1
chr11	6781678	6783138	ENSMUSG00000083819	genebody	19	11
chr11	5762129	5784710	ENSMUSG00000083844	genebody	312	318
chr11	20446412	20446810	ENSMUSG00000083878	genebody	6	2
chr11	87467679	87469058	ENSMUSG00000083894	genebody	20	19
chr11	77293444	77295898	ENSMUSG00000083899	genebody	4	9
chr11	65037052	65037541	ENSMUSG00000083935	genebody	5	4
chr11	53733579	53733931	ENSMUSG00000083986	genebody	3	2
chr11	86630428	86631026	ENSMUSG00000083992	genebody	7	7
chr11	62750064	62751280	ENSMUSG00000084020	genebody	14	7
chr11	60692695	60693075	ENSMUSG00000084034	genebody	0	0
chr11	98063888	98064043	ENSMUSG00000084079	genebody	1	1
chr11	22758599	22760025	ENSMUSG00000084081	genebody	4	12
chr11	70909257	70909645	ENSMUSG00000084139	genebody	0	2
chr11	59474284	59475765	ENSMUSG00000084145	genebody	6	13
chr11	15049158	15050257	ENSMUSG00000084183	genebody	9	13
chr11	60449210	60449970	ENSMUSG00000084249	genebody	11	11
chr11	72833461	72835380	ENSMUSG00000084329	genebody	22	17
chr11	16514533	16515981	ENSMUSG00000084347	genebody	6	15
chr11	4918510	4919003	ENSMUSG00000084381	genebody	7	0
chr11	17973788	17974790	ENSMUSG00000084413	genebody	11	10
chr11	51737779	51737922	ENSMUSG00000084744	genebody	0	2
chr11	87755577	87757270	ENSMUSG00000084796	genebody	64	80
chr11	3308996	3320722	ENSMUSG00000084941	genebody	123	152
chr11	20145567	20146344	ENSMUSG00000085035	genebody	13	17
chr11	121803107	121810319	ENSMUSG00000085126	genebody	70	86
chr11	95310429	95324496	ENSMUSG00000085143	genebody	150	196
chr11	75461539	75466676	ENSMUSG00000085148	genebody	104	262
chr11	88993040	88996544	ENSMUSG00000085152	genebody	46	41
chr11	103697724	103722832	ENSMUSG00000085154	genebody	259	296
chr11	6525591	6528760	ENSMUSG00000085156	genebody	217	172
chr11	82779601	82781042	ENSMUSG00000085175	genebody	13	47
chr11	119935803	119942698	ENSMUSG00000085207	genebody	120	185
chr11	86201370	86304443	ENSMUSG00000085208	genebody	808	1054
chr11	5495192	5495446	ENSMUSG00000085232	genebody	16	10
chr11	106065077	106066305	ENSMUSG00000085255	genebody	21	34
chr11	59946889	59948142	ENSMUSG00000085260	genebody	19	18
chr11	102958300	102964387	ENSMUSG00000085338	genebody	65	64
chr11	58508791	58509261	ENSMUSG00000085342	genebody	1	3
chr11	117523603	117532205	ENSMUSG00000085419	genebody	113	95
chr11	118114855	118118279	ENSMUSG00000085511	genebody	39	36
chr11	55137044	55140193	ENSMUSG00000085531	genebody	18	23
chr11	59921499	59921889	ENSMUSG00000085551	genebody	10	5
chr11	97644184	97660367	ENSMUSG00000085586	genebody	332	403
chr11	85234775	85238304	ENSMUSG00000085628	genebody	49	106
chr11	115462045	115463454	ENSMUSG00000085651	genebody	24	29
chr11	23067998	23075574	ENSMUSG00000085665	genebody	61	118
chr11	53501184	53501759	ENSMUSG00000085718	genebody	4	6
chr11	103363213	103364651	ENSMUSG00000085733	genebody	42	32
chr11	31790113	31824524	ENSMUSG00000085772	genebody	358	313
chr11	22734038	22737937	ENSMUSG00000085803	genebody	36	36
chr11	97598511	97622893	ENSMUSG00000085860	genebody	471	703
chr11	107511403	107527220	ENSMUSG00000085864	genebody	116	185
chr11	59199836	59202385	ENSMUSG00000085882	genebody	21	44
chr11	69682138	69691141	ENSMUSG00000085890	genebody	124	256
chr11	94133485	94155776	ENSMUSG00000086003	genebody	344	508
chr11	95858865	95861044	ENSMUSG00000086015	genebody	26	67
chr11	107994022	107994631	ENSMUSG00000086078	genebody	9	6
chr11	88011991	88048006	ENSMUSG00000086193	genebody	546	995
chr11	22617408	22618487	ENSMUSG00000086256	genebody	8	33
chr11	11868123	11885321	ENSMUSG00000086391	genebody	172	208
chr11	17953970	17959578	ENSMUSG00000086468	genebody	29	31
chr11	79781979	79872394	ENSMUSG00000086474	genebody	962	968
chr11	41218837	41221096	ENSMUSG00000086475	genebody	6	13
chr11	69448548	69453676	ENSMUSG00000086591	genebody	53	44
chr11	101610614	101615956	ENSMUSG00000086617	genebody	67	79
chr11	51189833	51220418	ENSMUSG00000086646	genebody	304	461
chr11	99932162	99933109	ENSMUSG00000086688	genebody	14	4
chr11	29170909	29173558	ENSMUSG00000086725	genebody	56	119
chr11	103723950	103724532	ENSMUSG00000086794	genebody	7	13
chr11	121029402	121052357	ENSMUSG00000086835	genebody	205	200
chr11	62602877	62604807	ENSMUSG00000086841	genebody	177	124
chr11	117076790	117078955	ENSMUSG00000086859	genebody	88	172
chr11	59375461	59379905	ENSMUSG00000086910	genebody	37	70
chr11	52233724	52236619	ENSMUSG00000086920	genebody	109	151
chr11	58063552	58093134	ENSMUSG00000086962	genebody	266	230
chr11	46544209	46557067	ENSMUSG00000086981	genebody	85	71
chr11	97519612	97521895	ENSMUSG00000087042	genebody	34	43
chr11	3353573	3354911	ENSMUSG00000087055	genebody	20	20
chr11	16935154	16951282	ENSMUSG00000087060	genebody	84	104
chr11	83223576	83226604	ENSMUSG00000087107	genebody	55	72
chr11	62550047	62551041	ENSMUSG00000087120	genebody	33	49
chr11	57795499	57801417	ENSMUSG00000087165	genebody	52	118
chr11	59810080	59818491	ENSMUSG00000087249	genebody	123	162
chr11	113043895	113201838	ENSMUSG00000087259	genebody	2560	3023
chr11	102375549	102377020	ENSMUSG00000087330	genebody	28	15
chr11	88059066	88067476	ENSMUSG00000087373	genebody	70	61
chr11	30750832	30756147	ENSMUSG00000087474	genebody	50	87
chr11	117783326	117785055	ENSMUSG00000087486	genebody	28	45
chr11	64079484	64083259	ENSMUSG00000087497	genebody	30	39
chr11	70654741	70656493	ENSMUSG00000087523	genebody	36	49
chr11	88718645	88728893	ENSMUSG00000087574	genebody	100	103
chr11	99387340	99387897	ENSMUSG00000087692	genebody	6	6
chr11	69350518	69350661	ENSMUSG00000087881	genebody	2	1
chr11	118180941	118181035	ENSMUSG00000088119	genebody	0	0
chr11	98710986	98711089	ENSMUSG00000088169	genebody	0	0
chr11	119746401	119746480	ENSMUSG00000088670	genebody	1	0
chr11	69663043	69663125	ENSMUSG00000088752	genebody	0	5
chr11	69668852	69668995	ENSMUSG00000089542	genebody	5	2
chr11	69682846	69685784	ENSMUSG00000089669	genebody	53	106
chr11	69803603	69805624	ENSMUSG00000089876	genebody	41	74
chr11	62847069	62877465	ENSMUSG00000090173	genebody	260	241
chr11	116843278	116854263	ENSMUSG00000090266	genebody	530	481
chr11	100361716	100362126	ENSMUSG00000091478	genebody	0	1
chr11	79481719	79484031	ENSMUSG00000091523	genebody	31	20
chr11	116216003	116220287	ENSMUSG00000092300	genebody	56	81
chr11	100349696	100350889	ENSMUSG00000092509	genebody	22	13
chr11	103879915	103880243	ENSMUSG00000092540	genebody	5	4
chr11	22858931	22861264	ENSMUSG00000092626	genebody	67	112
chr11	84893087	84893153	ENSMUSG00000092644	genebody	0	0
chr11	68990574	68990678	ENSMUSG00000092727	genebody	1	3
chr11	120068127	120068238	ENSMUSG00000093075	genebody	2	3
chr11	4139364	4139446	ENSMUSG00000093080	genebody	1	1
chr11	120346736	120346819	ENSMUSG00000093264	genebody	0	0
chr11	83291699	83294632	ENSMUSG00000093483	genebody	53	92
chr11	51270435	51270689	ENSMUSG00000093734	genebody	3	10
chr11	70238124	70239842	ENSMUSG00000093989	genebody	33	112
chr11	6467599	6475917	ENSMUSG00000094483	genebody	146	294
chr11	69876684	69878018	ENSMUSG00000094845	genebody	31	32
chr11	88039578	88047360	ENSMUSG00000096983	genebody	97	121
chr11	120633768	120635125	ENSMUSG00000097062	genebody	0	0
chr11	22600335	22610879	ENSMUSG00000097173	genebody	169	336
chr11	101406664	101424796	ENSMUSG00000097239	genebody	259	326
chr11	69686250	69695849	ENSMUSG00000097328	genebody	138	232
chr11	101418812	101425333	ENSMUSG00000097487	genebody	75	102
chr11	50236953	50288839	ENSMUSG00000097887	genebody	883	1661
chr11	32774682	32775639	ENSMUSG00000098054	genebody	10	12
chr11	33275758	33276737	ENSMUSG00000098456	genebody	16	13
chr11	6401630	6401693	ENSMUSG00000098516	genebody	1	0
chr11	60200538	60200617	ENSMUSG00000098547	genebody	1	2
chr11	101419187	101419253	ENSMUSG00000098600	genebody	0	2
chr11	97063768	97063874	ENSMUSG00000098769	genebody	2	2
chr11	97780182	97780276	ENSMUSG00000098813	genebody	7	7
chr11	82985003	82985065	ENSMUSG00000098840	genebody	1	0
chr11	97677060	97677130	ENSMUSG00000098881	genebody	3	1
chr11	96200176	96200311	ENSMUSG00000099133	genebody	3	1
chr11	105177726	105181433	ENSMUSG00000099681	genebody	81	123
chr11	96005889	96008055	ENSMUSG00000099928	genebody	63	125
chr11	16635109	16636066	ENSMUSG00000101316	genebody	4	5
chr11	96006333	96007155	ENSMUSG00000103376	genebody	24	53
chr11	72203952	72206840	ENSMUSG00000107877	genebody	72	119
chr11	52154722	52168159	ENSMUSG00000108218	genebody	65	71
chr11	119448788	119491298	ENSMUSG00000109408	genebody	514	490
chr11	90187683	90251255	ENSMUSG00000110344	genebody	372	374
chr11	73329741	73346044	ENSMUSG00000112920	genebody	50	70
chr12	100199435	100209814	ENSMUSG00000001175	genebody	233	329
chr12	111669361	111672338	ENSMUSG00000001270	genebody	119	165
chr12	40201567	40248504	ENSMUSG00000001627	genebody	361	377
chr12	112653821	112674884	ENSMUSG00000001729	genebody	315	497
chr12	84783212	84876532	ENSMUSG00000002020	genebody	755	756
chr12	81573557	81595008	ENSMUSG00000002679	genebody	101	126
chr12	50341231	50649098	ENSMUSG00000002688	genebody	747	731
chr12	112907819	112929776	ENSMUSG00000002799	genebody	326	310
chr12	112976482	112978945	ENSMUSG00000002803	genebody	57	56
chr12	112934291	112942124	ENSMUSG00000002804	genebody	85	108
chr12	31265234	31329644	ENSMUSG00000002900	genebody	449	350
chr12	31926254	31950535	ENSMUSG00000002996	genebody	142	181
chr12	31958476	32061296	ENSMUSG00000002997	genebody	403	429
chr12	38779380	38870484	ENSMUSG00000004151	genebody	193	198
chr12	85219481	85226628	ENSMUSG00000004788	genebody	77	134
chr12	85110833	85134845	ENSMUSG00000004789	genebody	222	301
chr12	85166635	85177790	ENSMUSG00000004791	genebody	107	114
chr12	72085589	72101461	ENSMUSG00000005078	genebody	126	202
chr12	54746349	54795703	ENSMUSG00000005656	genebody	304	345
chr12	113140236	113145506	ENSMUSG00000006356	genebody	74	97
chr12	113146316	113153879	ENSMUSG00000006360	genebody	68	85
chr12	111574523	111656221	ENSMUSG00000007411	genebody	639	974
chr12	86082541	86162459	ENSMUSG00000007867	genebody	646	738
chr12	85272398	85288438	ENSMUSG00000008822	genebody	81	107
chr12	83631236	83683123	ENSMUSG00000010608	genebody	420	489
chr12	112620045	112641360	ENSMUSG00000011148	genebody	217	211
chr12	112960085	113000704	ENSMUSG00000011158	genebody	514	634
chr12	17544794	17551505	ENSMUSG00000011179	genebody	203	158
chr12	55836324	55869736	ENSMUSG00000012076	genebody	214	257
chr12	85824659	86061893	ENSMUSG00000012609	genebody	1389	1502
chr12	44205559	44210326	ENSMUSG00000014905	genebody	38	72
chr12	80167547	80260371	ENSMUSG00000015143	genebody	1835	1848
chr12	110447120	110583062	ENSMUSG00000017843	genebody	1706	2673
chr12	110601452	110666945	ENSMUSG00000018707	genebody	1052	1084
chr12	85135249	85151264	ENSMUSG00000019235	genebody	174	170
chr12	35497974	35535038	ENSMUSG00000019256	genebody	189	196
chr12	72073428	72085439	ENSMUSG00000019718	genebody	70	173
chr12	83688152	83735199	ENSMUSG00000019969	genebody	417	592
chr12	36091835	36158080	ENSMUSG00000020547	genebody	412	536
chr12	33429635	33441392	ENSMUSG00000020561	genebody	78	122
chr12	33394854	33401267	ENSMUSG00000020562	genebody	0	0
chr12	33147693	33373185	ENSMUSG00000020564	genebody	1467	1635
chr12	17284721	17329359	ENSMUSG00000020566	genebody	294	296
chr12	32953891	32979860	ENSMUSG00000020570	genebody	115	164
chr12	17266545	17284770	ENSMUSG00000020571	genebody	199	297
chr12	32819545	32853349	ENSMUSG00000020572	genebody	238	421
chr12	13269133	13583811	ENSMUSG00000020576	genebody	1183	1209
chr12	36014557	36042500	ENSMUSG00000020577	genebody	215	280
chr12	16894895	16987823	ENSMUSG00000020580	genebody	386	587
chr12	8947929	8972028	ENSMUSG00000020583	genebody	112	110
chr12	8921664	8938742	ENSMUSG00000020585	genebody	172	294
chr12	12262139	12380965	ENSMUSG00000020589	genebody	551	622
chr12	35047186	35147479	ENSMUSG00000020590	genebody	284	396
chr12	8771323	8793715	ENSMUSG00000020592	genebody	413	630
chr12	16535669	16610966	ENSMUSG00000020593	genebody	789	1149
chr12	8674134	8752581	ENSMUSG00000020594	genebody	376	636
chr12	44328885	44601964	ENSMUSG00000020598	genebody	729	698
chr12	15791727	15816922	ENSMUSG00000020601	genebody	170	137
chr12	8313432	8343824	ENSMUSG00000020605	genebody	350	522
chr12	11265886	11319785	ENSMUSG00000020608	genebody	269	295
chr12	10390772	10395562	ENSMUSG00000020621	genebody	21	22
chr12	28690628	28750472	ENSMUSG00000020628	genebody	548	571
chr12	28675231	28682175	ENSMUSG00000020629	genebody	64	101
chr12	28649602	28659589	ENSMUSG00000020630	genebody	96	150
chr12	4879032	4907705	ENSMUSG00000020634	genebody	309	397
chr12	4833174	4841591	ENSMUSG00000020635	genebody	75	87
chr12	4769022	4778813	ENSMUSG00000020639	genebody	0	0
chr12	4592638	4713962	ENSMUSG00000020640	genebody	627	658
chr12	26300964	26415254	ENSMUSG00000020642	genebody	554	498
chr12	25093799	25097140	ENSMUSG00000020644	genebody	24	83
chr12	24830879	24964397	ENSMUSG00000020646	genebody	953	1194
chr12	4247362	4477182	ENSMUSG00000020647	genebody	1115	1365
chr12	31640050	31654826	ENSMUSG00000020648	genebody	84	103
chr12	24708241	24714146	ENSMUSG00000020649	genebody	0	0
chr12	31590967	31634658	ENSMUSG00000020650	genebody	206	230
chr12	4196004	4234294	ENSMUSG00000020652	genebody	225	196
chr12	24651274	24662789	ENSMUSG00000020653	genebody	240	257
chr12	4133103	4213525	ENSMUSG00000020654	genebody	786	906
chr12	24572283	24617391	ENSMUSG00000020656	genebody	377	411
chr12	4082583	4110606	ENSMUSG00000020657	genebody	225	231
chr12	3962554	4038915	ENSMUSG00000020658	genebody	552	450
chr12	31484829	31499616	ENSMUSG00000020659	genebody	100	162
chr12	3954951	3960642	ENSMUSG00000020660	genebody	43	45
chr12	3806007	3914443	ENSMUSG00000020661	genebody	1185	1334
chr12	31331277	31351453	ENSMUSG00000020664	genebody	59	120
chr12	3365132	3406494	ENSMUSG00000020668	genebody	324	419
chr12	30911668	30960162	ENSMUSG00000020669	genebody	139	160
chr12	3247428	3309969	ENSMUSG00000020671	genebody	454	648
chr12	30054659	30132624	ENSMUSG00000020673	genebody	269	290
chr12	29937608	30017658	ENSMUSG00000020674	genebody	443	410
chr12	64938833	64965534	ENSMUSG00000020948	genebody	91	139
chr12	65062424	65074007	ENSMUSG00000020949	genebody	132	190
chr12	49382660	49386861	ENSMUSG00000020950	genebody	51	41
chr12	51377510	51450101	ENSMUSG00000020952	genebody	342	344
chr12	51593341	51605771	ENSMUSG00000020953	genebody	80	64
chr12	51609632	51691897	ENSMUSG00000020954	genebody	450	666
chr12	51691033	51744786	ENSMUSG00000020955	genebody	364	387
chr12	51988312	52006501	ENSMUSG00000020956	genebody	116	171
chr12	91633009	91788387	ENSMUSG00000020961	genebody	1089	1220
chr12	91555262	91590487	ENSMUSG00000020962	genebody	239	361
chr12	91806043	91849157	ENSMUSG00000020964	genebody	243	338
chr12	69189087	69198429	ENSMUSG00000020973	genebody	114	173
chr12	69201773	69228195	ENSMUSG00000020974	genebody	245	262
chr12	69296681	69310687	ENSMUSG00000020978	genebody	149	201
chr12	69310522	69357165	ENSMUSG00000020982	genebody	280	326
chr12	58958383	59012017	ENSMUSG00000020986	genebody	295	440
chr12	69690433	69724873	ENSMUSG00000020988	genebody	255	382
chr12	69746848	69791267	ENSMUSG00000020990	genebody	258	222
chr12	59043092	59061472	ENSMUSG00000020993	genebody	167	247
chr12	59066884	59073998	ENSMUSG00000020994	genebody	109	178
chr12	59095799	59191583	ENSMUSG00000021000	genebody	523	593
chr12	98202294	98259459	ENSMUSG00000021003	genebody	223	236
chr12	98628157	98669815	ENSMUSG00000021007	genebody	202	227
chr12	98676741	98737405	ENSMUSG00000021009	genebody	450	590
chr12	98746964	98787753	ENSMUSG00000021012	genebody	271	353
chr12	98920574	98983238	ENSMUSG00000021013	genebody	270	310
chr12	55278991	55302998	ENSMUSG00000021022	genebody	138	150
chr12	55299577	55382533	ENSMUSG00000021023	genebody	610	658
chr12	55384222	55418454	ENSMUSG00000021024	genebody	306	421
chr12	55489410	55492647	ENSMUSG00000021025	genebody	112	121
chr12	55602896	55821167	ENSMUSG00000021027	genebody	645	809
chr12	56328303	56345894	ENSMUSG00000021028	genebody	80	89
chr12	87147165	87164723	ENSMUSG00000021033	genebody	151	210
chr12	87305058	87388355	ENSMUSG00000021036	genebody	800	1054
chr12	87266479	87273998	ENSMUSG00000021037	genebody	115	174
chr12	87238868	87266256	ENSMUSG00000021038	genebody	171	186
chr12	87449075	87472274	ENSMUSG00000021039	genebody	222	259
chr12	87443896	87452206	ENSMUSG00000021040	genebody	79	117
chr12	88360554	88461724	ENSMUSG00000021044	genebody	648	772
chr12	46694517	46818929	ENSMUSG00000021047	genebody	221	236
chr12	76255298	76319803	ENSMUSG00000021048	genebody	681	954
chr12	75450881	75596245	ENSMUSG00000021051	genebody	1105	1722
chr12	75714249	75735729	ENSMUSG00000021054	genebody	147	282
chr12	76198686	76246746	ENSMUSG00000021056	genebody	180	274
chr12	76324891	76334153	ENSMUSG00000021057	genebody	79	61
chr12	76580488	76710547	ENSMUSG00000021061	genebody	1024	994
chr12	76797960	76822908	ENSMUSG00000021062	genebody	228	286
chr12	77238125	77476338	ENSMUSG00000021065	genebody	593	700
chr12	69892614	69966417	ENSMUSG00000021066	genebody	347	366
chr12	69965012	69987002	ENSMUSG00000021067	genebody	192	262
chr12	70011435	70113717	ENSMUSG00000021068	genebody	607	661
chr12	70190811	70231488	ENSMUSG00000021069	genebody	188	220
chr12	105563226	105595237	ENSMUSG00000021070	genebody	259	293
chr12	70453095	70468040	ENSMUSG00000021072	genebody	61	77
chr12	70937857	70964718	ENSMUSG00000021076	genebody	132	158
chr12	71111428	71123221	ENSMUSG00000021078	genebody	94	78
chr12	71123173	71136684	ENSMUSG00000021079	genebody	116	188
chr12	72211752	72409054	ENSMUSG00000021087	genebody	936	891
chr12	72441866	72530750	ENSMUSG00000021090	genebody	308	330
chr12	104406729	104414329	ENSMUSG00000021091	genebody	60	56
chr12	72650353	72664909	ENSMUSG00000021094	genebody	104	173
chr12	104471209	104473330	ENSMUSG00000021095	genebody	29	58
chr12	72757455	72799819	ENSMUSG00000021096	genebody	474	650
chr12	104763117	104865076	ENSMUSG00000021097	genebody	1004	994
chr12	72881109	72940774	ENSMUSG00000021098	genebody	167	188
chr12	105032688	105042906	ENSMUSG00000021102	genebody	178	366
chr12	73123717	73273988	ENSMUSG00000021103	genebody	779	986
chr12	73584796	73778185	ENSMUSG00000021108	genebody	1083	1017
chr12	73901375	73947530	ENSMUSG00000021109	genebody	235	320
chr12	105784694	105838944	ENSMUSG00000021111	genebody	406	674
chr12	78748907	78840714	ENSMUSG00000021112	genebody	337	500
chr12	73964481	73988966	ENSMUSG00000021113	genebody	146	202
chr12	78840725	78861638	ENSMUSG00000021114	genebody	133	226
chr12	106010228	106077426	ENSMUSG00000021115	genebody	659	838
chr12	78861819	78887010	ENSMUSG00000021116	genebody	207	271
chr12	78888691	78906964	ENSMUSG00000021118	genebody	141	128
chr12	79080664	79089651	ENSMUSG00000021120	genebody	73	127
chr12	79208914	79222665	ENSMUSG00000021123	genebody	61	63
chr12	79156017	79172667	ENSMUSG00000021124	genebody	105	139
chr12	80107754	80113013	ENSMUSG00000021127	genebody	155	132
chr12	80518277	80630972	ENSMUSG00000021130	genebody	866	826
chr12	80634022	80644341	ENSMUSG00000021131	genebody	159	256
chr12	80790510	80880835	ENSMUSG00000021133	genebody	821	1298
chr12	80945504	80950507	ENSMUSG00000021134	genebody	209	145
chr12	81026808	81186414	ENSMUSG00000021136	genebody	1159	1511
chr12	81860023	82000924	ENSMUSG00000021140	genebody	840	1011
chr12	113014508	113074401	ENSMUSG00000021143	genebody	703	863
chr12	113098278	113137206	ENSMUSG00000021144	genebody	598	799
chr12	116281196	116391050	ENSMUSG00000021171	genebody	452	570
chr12	117804289	117878706	ENSMUSG00000021175	genebody	352	394
chr12	99693045	99884439	ENSMUSG00000021176	genebody	922	1098
chr12	99884517	99955219	ENSMUSG00000021177	genebody	576	584
chr12	100110154	100123405	ENSMUSG00000021178	genebody	163	228
chr12	100125452	100159653	ENSMUSG00000021179	genebody	428	442
chr12	100548439	100726983	ENSMUSG00000021180	genebody	716	863
chr12	100911523	101029056	ENSMUSG00000021182	genebody	1547	1851
chr12	100779057	100896981	ENSMUSG00000021185	genebody	461	460
chr12	101746565	101819055	ENSMUSG00000021186	genebody	392	391
chr12	101645443	101718523	ENSMUSG00000021187	genebody	153	177
chr12	101834043	101913267	ENSMUSG00000021188	genebody	347	454
chr12	101918901	101958246	ENSMUSG00000021189	genebody	362	492
chr12	102394084	102439813	ENSMUSG00000021190	genebody	330	421
chr12	102469135	102497907	ENSMUSG00000021192	genebody	166	223
chr12	102554969	102565028	ENSMUSG00000021194	genebody	116	79
chr12	103388682	103406350	ENSMUSG00000021203	genebody	184	159
chr12	103532283	103613831	ENSMUSG00000021209	genebody	267	299
chr12	83213745	83487716	ENSMUSG00000021221	genebody	1680	1500
chr12	83520466	83541920	ENSMUSG00000021222	genebody	321	400
chr12	83763634	83792382	ENSMUSG00000021223	genebody	300	227
chr12	83794034	83921934	ENSMUSG00000021224	genebody	772	1114
chr12	83987861	83993873	ENSMUSG00000021226	genebody	43	31
chr12	84345309	84361833	ENSMUSG00000021234	genebody	139	118
chr12	84361657	84373796	ENSMUSG00000021235	genebody	96	188
chr12	84373857	84409029	ENSMUSG00000021236	genebody	236	240
chr12	84430717	84451004	ENSMUSG00000021238	genebody	108	141
chr12	84601464	84617413	ENSMUSG00000021240	genebody	183	242
chr12	84773251	84775088	ENSMUSG00000021241	genebody	19	46
chr12	84754562	84773152	ENSMUSG00000021242	genebody	177	349
chr12	84970897	84983303	ENSMUSG00000021243	genebody	70	94
chr12	84996321	85070515	ENSMUSG00000021244	genebody	573	667
chr12	85234520	85270599	ENSMUSG00000021245	genebody	284	209
chr12	85340614	85374847	ENSMUSG00000021248	genebody	377	661
chr12	85473890	85477273	ENSMUSG00000021250	genebody	44	57
chr12	85815448	85824550	ENSMUSG00000021252	genebody	94	158
chr12	86056745	86079041	ENSMUSG00000021253	genebody	155	145
chr12	86241858	86291784	ENSMUSG00000021254	genebody	387	488
chr12	86361117	86521628	ENSMUSG00000021255	genebody	2437	2995
chr12	86678700	86692091	ENSMUSG00000021256	genebody	177	154
chr12	86700502	86726460	ENSMUSG00000021257	genebody	276	293
chr12	108179579	108203359	ENSMUSG00000021258	genebody	280	328
chr12	108334381	108362234	ENSMUSG00000021259	genebody	227	224
chr12	108306270	108330869	ENSMUSG00000021260	genebody	202	219
chr12	108554720	108688516	ENSMUSG00000021262	genebody	1030	1137
chr12	108792973	108820148	ENSMUSG00000021264	genebody	578	828
chr12	108825873	108835883	ENSMUSG00000021265	genebody	135	165
chr12	108860030	108894174	ENSMUSG00000021266	genebody	366	437
chr12	109541001	109571726	ENSMUSG00000021268	genebody	265	215
chr12	110690605	110702728	ENSMUSG00000021270	genebody	237	348
chr12	110850253	110869996	ENSMUSG00000021271	genebody	234	296
chr12	110889264	110972394	ENSMUSG00000021275	genebody	677	694
chr12	110872610	110889145	ENSMUSG00000021276	genebody	172	269
chr12	111166370	111267153	ENSMUSG00000021277	genebody	860	1210
chr12	111271095	111276426	ENSMUSG00000021278	genebody	58	41
chr12	111292976	111377718	ENSMUSG00000021279	genebody	1005	1309
chr12	111417017	111431678	ENSMUSG00000021280	genebody	137	141
chr12	111442469	111455018	ENSMUSG00000021281	genebody	140	90
chr12	111538016	111546752	ENSMUSG00000021282	genebody	259	205
chr12	111828457	111908110	ENSMUSG00000021285	genebody	436	695
chr12	111814170	111832192	ENSMUSG00000021286	genebody	206	423
chr12	111803192	111813873	ENSMUSG00000021287	genebody	139	170
chr12	111758849	111807844	ENSMUSG00000021288	genebody	569	861
chr12	111961375	111966977	ENSMUSG00000021290	genebody	54	140
chr12	112146208	112181747	ENSMUSG00000021294	genebody	339	287
chr12	112850873	112868228	ENSMUSG00000021298	genebody	141	135
chr12	119260978	119262855	ENSMUSG00000021908	genebody	0	1
chr12	118234933	118301440	ENSMUSG00000025323	genebody	186	263
chr12	80463095	80500227	ENSMUSG00000032705	genebody	225	275
chr12	76765589	76921412	ENSMUSG00000033373	genebody	1261	1759
chr12	76370266	76396950	ENSMUSG00000033454	genebody	201	421
chr12	100300770	100520826	ENSMUSG00000033530	genebody	1691	1950
chr12	99190078	99563582	ENSMUSG00000033713	genebody	3090	3819
chr12	87166237	87200454	ENSMUSG00000034111	genebody	282	380
chr12	87106861	87147968	ENSMUSG00000034126	genebody	276	318
chr12	87021340	87090043	ENSMUSG00000034145	genebody	570	499
chr12	86947043	86965362	ENSMUSG00000034157	genebody	167	217
chr12	86880701	86884798	ENSMUSG00000034168	genebody	328	364
chr12	85746539	85813585	ENSMUSG00000034258	genebody	477	678
chr12	85686669	85709087	ENSMUSG00000034266	genebody	166	145
chr12	85599027	85639878	ENSMUSG00000034271	genebody	448	767
chr12	85299514	85339362	ENSMUSG00000034290	genebody	293	301
chr12	73543402	73546392	ENSMUSG00000034435	genebody	33	40
chr12	73280011	73286710	ENSMUSG00000034442	genebody	44	80
chr12	73099609	73113456	ENSMUSG00000034460	genebody	268	383
chr12	72536383	72580119	ENSMUSG00000034501	genebody	240	228
chr12	71831078	71992333	ENSMUSG00000034574	genebody	1294	2043
chr12	71136848	71243303	ENSMUSG00000034601	genebody	579	679
chr12	69803750	69893200	ENSMUSG00000034761	genebody	603	785
chr12	69583762	69681852	ENSMUSG00000034801	genebody	502	632
chr12	69168814	69179009	ENSMUSG00000034883	genebody	90	104
chr12	69157722	69159186	ENSMUSG00000034892	genebody	70	67
chr12	54892989	55014348	ENSMUSG00000035021	genebody	681	929
chr12	54178981	54203860	ENSMUSG00000035105	genebody	204	243
chr12	52503972	52571975	ENSMUSG00000035133	genebody	276	394
chr12	52097737	52312744	ENSMUSG00000035142	genebody	653	764
chr12	51875871	51971321	ENSMUSG00000035181	genebody	601	612
chr12	51743722	51829536	ENSMUSG00000035247	genebody	525	666
chr12	51348061	51376986	ENSMUSG00000035293	genebody	131	183
chr12	59200655	59219725	ENSMUSG00000035329	genebody	162	250
chr12	65225517	65233359	ENSMUSG00000035560	genebody	35	38
chr12	65036333	65063386	ENSMUSG00000035597	genebody	198	245
chr12	64965804	65022573	ENSMUSG00000035614	genebody	330	436
chr12	33957671	33959829	ENSMUSG00000035799	genebody	23	35
chr12	31654869	31937630	ENSMUSG00000035933	genebody	1139	1387
chr12	40445952	40846874	ENSMUSG00000035954	genebody	1526	2022
chr12	40222758	40229184	ENSMUSG00000035983	genebody	60	64
chr12	36157114	36197291	ENSMUSG00000036188	genebody	234	318
chr12	44221370	44322532	ENSMUSG00000036257	genebody	252	350
chr12	24974925	25063152	ENSMUSG00000036333	genebody	458	538
chr12	16670615	16800886	ENSMUSG00000036523	genebody	763	714
chr12	28751803	28869865	ENSMUSG00000036613	genebody	926	948
chr12	13216973	13249213	ENSMUSG00000037149	genebody	171	186
chr12	12936093	12941914	ENSMUSG00000037169	genebody	179	296
chr12	4862440	4874359	ENSMUSG00000037336	genebody	161	135
chr12	4817544	4827659	ENSMUSG00000037361	genebody	81	129
chr12	113156421	113166048	ENSMUSG00000037466	genebody	125	213
chr12	3426857	3506852	ENSMUSG00000037486	genebody	480	631
chr12	112808937	112816252	ENSMUSG00000037594	genebody	0	0
chr12	112678828	112682747	ENSMUSG00000037638	genebody	43	56
chr12	8208107	8285759	ENSMUSG00000037669	genebody	391	585
chr12	112588784	112615557	ENSMUSG00000037679	genebody	338	306
chr12	112106679	112127559	ENSMUSG00000037686	genebody	193	181
chr12	111713261	111755053	ENSMUSG00000037787	genebody	336	373
chr12	111039351	111115901	ENSMUSG00000037896	genebody	650	1025
chr12	110975353	110979040	ENSMUSG00000037904	genebody	97	170
chr12	110737944	110804238	ENSMUSG00000037957	genebody	737	1227
chr12	109452823	109463336	ENSMUSG00000040856	genebody	86	64
chr12	109032187	109068217	ENSMUSG00000040867	genebody	377	334
chr12	108893631	109028452	ENSMUSG00000040877	genebody	1263	1404
chr12	105705976	105782447	ENSMUSG00000041323	genebody	553	509
chr12	105616136	105685211	ENSMUSG00000041341	genebody	583	591
chr12	105216750	105222793	ENSMUSG00000041359	genebody	76	128
chr12	104687742	104751952	ENSMUSG00000041415	genebody	607	713
chr12	104247905	104253669	ENSMUSG00000041449	genebody	29	61
chr12	103407982	103425830	ENSMUSG00000041645	genebody	233	314
chr12	102780797	102878471	ENSMUSG00000041702	genebody	443	615
chr12	102757967	102777707	ENSMUSG00000041712	genebody	212	298
chr12	102741732	102758672	ENSMUSG00000041716	genebody	166	320
chr12	101975988	102006424	ENSMUSG00000041781	genebody	208	271
chr12	101039409	101083702	ENSMUSG00000041846	genebody	614	699
chr12	117516479	117759737	ENSMUSG00000041992	genebody	970	1283
chr12	116405402	116463731	ENSMUSG00000042029	genebody	245	352
chr12	116206262	116263022	ENSMUSG00000042050	genebody	215	252
chr12	116047724	116063360	ENSMUSG00000042063	genebody	84	159
chr12	84918148	84970900	ENSMUSG00000042350	genebody	347	434
chr12	84316852	84343723	ENSMUSG00000042472	genebody	186	282
chr12	84149176	84218881	ENSMUSG00000042507	genebody	961	1660
chr12	84114366	84147498	ENSMUSG00000042523	genebody	169	213
chr12	83546558	83597222	ENSMUSG00000042628	genebody	515	736
chr12	82169320	82451786	ENSMUSG00000042700	genebody	1986	2643
chr12	81721010	81781175	ENSMUSG00000042724	genebody	679	939
chr12	81631249	81667557	ENSMUSG00000042734	genebody	291	377
chr12	76792333	76795554	ENSMUSG00000042808	genebody	20	25
chr12	84258331	84258973	ENSMUSG00000042962	genebody	3	7
chr12	30584426	30591215	ENSMUSG00000043061	genebody	52	70
chr12	36381450	36689503	ENSMUSG00000043153	genebody	617	609
chr12	72067976	72071125	ENSMUSG00000043398	genebody	30	49
chr12	96922423	96923058	ENSMUSG00000043483	genebody	0	0
chr12	69184157	69186770	ENSMUSG00000043998	genebody	73	104
chr12	69372150	69373783	ENSMUSG00000044147	genebody	134	132
chr12	54645392	54656573	ENSMUSG00000044408	genebody	86	128
chr12	102283048	102390855	ENSMUSG00000044456	genebody	794	1020
chr12	71309884	71320107	ENSMUSG00000044548	genebody	70	55
chr12	30893326	30911589	ENSMUSG00000044573	genebody	142	200
chr12	73286779	73354049	ENSMUSG00000044712	genebody	362	465
chr12	105684829	105703023	ENSMUSG00000044715	genebody	157	227
chr12	85288591	85299358	ENSMUSG00000045064	genebody	97	115
chr12	16988648	17000408	ENSMUSG00000045679	genebody	113	126
chr12	75630596	75669537	ENSMUSG00000045690	genebody	288	449
chr12	78961795	79007627	ENSMUSG00000046157	genebody	380	335
chr12	44852484	45074709	ENSMUSG00000046314	genebody	643	608
chr12	76152336	76152627	ENSMUSG00000046580	genebody	3	1
chr12	102743762	102747561	ENSMUSG00000046675	genebody	36	52
chr12	83950608	83952951	ENSMUSG00000046791	genebody	142	168
chr12	57230427	57497199	ENSMUSG00000047022	genebody	733	888
chr12	64917906	64924592	ENSMUSG00000047227	genebody	36	35
chr12	95692226	95785215	ENSMUSG00000047414	genebody	263	340
chr12	40005447	40038025	ENSMUSG00000047446	genebody	112	132
chr12	78226379	78684772	ENSMUSG00000047454	genebody	646	770
chr12	65132734	65172604	ENSMUSG00000047534	genebody	357	370
chr12	112820229	112829423	ENSMUSG00000047832	genebody	0	0
chr12	71015990	71098592	ENSMUSG00000048118	genebody	495	602
chr12	70825514	70902234	ENSMUSG00000048285	genebody	640	1073
chr12	80643883	80683342	ENSMUSG00000048833	genebody	318	412
chr12	108836046	108856815	ENSMUSG00000048856	genebody	160	198
chr12	113185930	113189523	ENSMUSG00000049036	genebody	44	79
chr12	80335848	80436601	ENSMUSG00000049106	genebody	561	659
chr12	69182731	69184083	ENSMUSG00000049751	genebody	44	69
chr12	111709488	111713257	ENSMUSG00000049792	genebody	81	132
chr12	69577628	69583028	ENSMUSG00000049882	genebody	48	90
chr12	4739888	4769267	ENSMUSG00000050545	genebody	42	53
chr12	87278638	87299705	ENSMUSG00000050671	genebody	317	485
chr12	98786805	98901484	ENSMUSG00000051166	genebody	514	567
chr12	11238920	11265801	ENSMUSG00000051235	genebody	107	128
chr12	73040015	73053887	ENSMUSG00000051367	genebody	147	265
chr12	4843303	4860043	ENSMUSG00000051721	genebody	140	241
chr12	17172100	17176888	ENSMUSG00000051726	genebody	67	74
chr12	69241176	69284632	ENSMUSG00000051890	genebody	251	235
chr12	33111711	33147597	ENSMUSG00000052125	genebody	274	288
chr12	112760655	112768990	ENSMUSG00000052160	genebody	86	57
chr12	76417538	76439492	ENSMUSG00000052221	genebody	135	124
chr12	21323509	21373632	ENSMUSG00000052593	genebody	344	439
chr12	76530891	76580488	ENSMUSG00000052609	genebody	693	1044
chr12	21111748	21270171	ENSMUSG00000052632	genebody	1367	2016
chr12	4917353	5047394	ENSMUSG00000052812	genebody	845	900
chr12	111971559	112068854	ENSMUSG00000054003	genebody	523	545
chr12	112500189	112516747	ENSMUSG00000054013	genebody	131	107
chr12	104929933	105009809	ENSMUSG00000054150	genebody	678	684
chr12	54670340	54695897	ENSMUSG00000054302	genebody	175	204
chr12	21285391	21315056	ENSMUSG00000054309	genebody	272	350
chr12	8497661	8500009	ENSMUSG00000054364	genebody	134	141
chr12	69724950	69744660	ENSMUSG00000054894	genebody	106	163
chr12	65075603	65132058	ENSMUSG00000055884	genebody	596	686
chr12	40315046	40445902	ENSMUSG00000055917	genebody	569	794
chr12	110807798	110840939	ENSMUSG00000056458	genebody	392	774
chr12	76347782	76369602	ENSMUSG00000056459	genebody	189	279
chr12	108106431	108179314	ENSMUSG00000056770	genebody	559	745
chr12	41024090	41955588	ENSMUSG00000056899	genebody	2070	2306
chr12	84409071	84442887	ENSMUSG00000057265	genebody	165	207
chr12	16810963	16839742	ENSMUSG00000057469	genebody	198	225
chr12	102568582	102704930	ENSMUSG00000057963	genebody	2582	2872
chr12	108370957	108539617	ENSMUSG00000058070	genebody	1203	1109
chr12	56611389	56613284	ENSMUSG00000058669	genebody	14	15
chr12	79297282	79814690	ENSMUSG00000059060	genebody	2291	2452
chr12	76937269	76962201	ENSMUSG00000059436	genebody	343	489
chr12	24498359	24558539	ENSMUSG00000059669	genebody	294	376
chr12	76404176	76406938	ENSMUSG00000059970	genebody	69	86
chr12	70974621	70996347	ENSMUSG00000060073	genebody	266	353
chr12	59013393	59028470	ENSMUSG00000060121	genebody	92	98
chr12	66283379	66284401	ENSMUSG00000060499	genebody	6	15
chr12	79029163	79081655	ENSMUSG00000060716	genebody	540	598
chr12	111678105	111683902	ENSMUSG00000060950	genebody	133	188
chr12	17348458	17430095	ENSMUSG00000061458	genebody	702	732
chr12	28630854	28635953	ENSMUSG00000061477	genebody	178	172
chr12	90998492	91384409	ENSMUSG00000061533	genebody	1139	1291
chr12	21316389	21323819	ENSMUSG00000062054	genebody	77	103
chr12	55045661	55080110	ENSMUSG00000062198	genebody	205	307
chr12	21240825	21286237	ENSMUSG00000062352	genebody	368	414
chr12	54858809	54862877	ENSMUSG00000062929	genebody	45	59
chr12	75818134	76110926	ENSMUSG00000063450	genebody	1715	1713
chr12	27334264	27342574	ENSMUSG00000063632	genebody	91	49
chr12	103434211	103440239	ENSMUSG00000064215	genebody	30	83
chr12	112644679	112649149	ENSMUSG00000064326	genebody	124	174
chr12	109656345	109656416	ENSMUSG00000064417	genebody	0	0
chr12	17546146	17546281	ENSMUSG00000064427	genebody	9	4
chr12	109631074	109631148	ENSMUSG00000064452	genebody	2	0
chr12	109657125	109657196	ENSMUSG00000064679	genebody	1	0
chr12	91890896	91891273	ENSMUSG00000066389	genebody	1	1
chr12	80692591	80724214	ENSMUSG00000066438	genebody	261	259
chr12	79232346	79296304	ENSMUSG00000066440	genebody	575	549
chr12	79174337	79192293	ENSMUSG00000066441	genebody	132	172
chr12	59081019	59081900	ENSMUSG00000066487	genebody	4	5
chr12	57632581	57633015	ENSMUSG00000066489	genebody	4	1
chr12	56373593	56373823	ENSMUSG00000066491	genebody	3	3
chr12	24638669	24639010	ENSMUSG00000066553	genebody	2	2
chr12	12912022	12912336	ENSMUSG00000066629	genebody	0	1
chr12	9029997	9041988	ENSMUSG00000066637	genebody	71	94
chr12	8973892	9028847	ENSMUSG00000066643	genebody	298	373
chr12	81372213	81373221	ENSMUSG00000067224	genebody	3	2
chr12	20877084	20921262	ENSMUSG00000069755	genebody	113	156
chr12	109591715	109591838	ENSMUSG00000070072	genebody	2	0
chr12	109594506	109594599	ENSMUSG00000070133	genebody	2	0
chr12	17690856	17791933	ENSMUSG00000071379	genebody	1127	1553
chr12	17003319	17011727	ENSMUSG00000071398	genebody	55	60
chr12	3572381	3781796	ENSMUSG00000071454	genebody	1227	1510
chr12	3403878	3427011	ENSMUSG00000071456	genebody	249	297
chr12	54701329	54701706	ENSMUSG00000072255	genebody	1	1
chr12	112772194	112802657	ENSMUSG00000072812	genebody	33	29
chr12	112720455	112746592	ENSMUSG00000072825	genebody	411	527
chr12	87221040	87238732	ENSMUSG00000072919	genebody	67	88
chr12	84285232	84315832	ENSMUSG00000072946	genebody	177	236
chr12	84009490	84018371	ENSMUSG00000072949	genebody	80	62
chr12	76444497	76451336	ENSMUSG00000073000	genebody	82	119
chr12	55080262	55115367	ENSMUSG00000073079	genebody	0	0
chr12	24043202	24097246	ENSMUSG00000073158	genebody	60	84
chr12	22953997	23010284	ENSMUSG00000073164	genebody	50	88
chr12	20896239	20896638	ENSMUSG00000073179	genebody	3	0
chr12	20415938	20433699	ENSMUSG00000073184	genebody	43	50
chr12	18514510	18535254	ENSMUSG00000073197	genebody	54	78
chr12	18216542	18217673	ENSMUSG00000073198	genebody	2	2
chr12	7859900	7860907	ENSMUSG00000073233	genebody	3	2
chr12	110279068	110281097	ENSMUSG00000075707	genebody	25	13
chr12	21390071	21417637	ENSMUSG00000076432	genebody	373	463
chr12	114991108	114991580	ENSMUSG00000076709	genebody	2	2
chr12	109735619	109735700	ENSMUSG00000077925	genebody	0	0
chr12	69920472	69921491	ENSMUSG00000078370	genebody	7	2
chr12	104338486	104394257	ENSMUSG00000079012	genebody	240	322
chr12	104263122	104269372	ENSMUSG00000079014	genebody	33	36
chr12	103442167	103443680	ENSMUSG00000079017	genebody	12	21
chr12	87425840	87444017	ENSMUSG00000079036	genebody	328	304
chr12	57230412	57239882	ENSMUSG00000079104	genebody	113	159
chr12	55230168	55263836	ENSMUSG00000079108	genebody	0	0
chr12	3235504	3250377	ENSMUSG00000079179	genebody	166	195
chr12	84922542	84923512	ENSMUSG00000079645	genebody	10	7
chr12	91573430	91573572	ENSMUSG00000080365	genebody	2	6
chr12	87067477	87067591	ENSMUSG00000080868	genebody	2	0
chr12	107205076	107206066	ENSMUSG00000082362	genebody	10	3
chr12	108203602	108275425	ENSMUSG00000084883	genebody	1522	1808
chr12	70991615	71015832	ENSMUSG00000085622	genebody	162	224
chr12	20874125	20921262	ENSMUSG00000085642	genebody	117	160
chr12	84451422	84546145	ENSMUSG00000085793	genebody	580	728
chr12	65056573	65056658	ENSMUSG00000087790	genebody	0	0
chr12	109643748	109643818	ENSMUSG00000087885	genebody	0	0
chr12	108862564	108862669	ENSMUSG00000088217	genebody	0	1
chr12	105031075	105031349	ENSMUSG00000088789	genebody	11	18
chr12	81587799	81589640	ENSMUSG00000090244	genebody	6	10
chr12	76765538	76783180	ENSMUSG00000090258	genebody	108	181
chr12	40209487	40211073	ENSMUSG00000090582	genebody	7	7
chr12	91674812	91686113	ENSMUSG00000090722	genebody	119	153
chr12	87199723	87213541	ENSMUSG00000090812	genebody	61	88
chr12	81497941	81532911	ENSMUSG00000090935	genebody	131	204
chr12	32378704	32382943	ENSMUSG00000090946	genebody	22	40
chr12	20814257	20815727	ENSMUSG00000091071	genebody	16	36
chr12	4782170	4783515	ENSMUSG00000091269	genebody	0	0
chr12	110858565	110858894	ENSMUSG00000091498	genebody	0	5
chr12	79163408	79163835	ENSMUSG00000091534	genebody	9	10
chr12	4689402	4689926	ENSMUSG00000091732	genebody	2	2
chr12	81359026	81485127	ENSMUSG00000091803	genebody	432	493
chr12	102753275	102757803	ENSMUSG00000091931	genebody	42	115
chr12	17355392	17355474	ENSMUSG00000093037	genebody	4	2
chr12	88320122	88324026	ENSMUSG00000093847	genebody	3	7
chr12	19387809	19433081	ENSMUSG00000093908	genebody	31	26
chr12	4234027	4239950	ENSMUSG00000096199	genebody	27	40
chr12	110898114	110898551	ENSMUSG00000096942	genebody	0	1
chr12	32821872	32826904	ENSMUSG00000096954	genebody	44	116
chr12	111572317	111574402	ENSMUSG00000096995	genebody	39	33
chr12	21417911	21419803	ENSMUSG00000097055	genebody	14	11
chr12	69197211	69199867	ENSMUSG00000097061	genebody	47	96
chr12	101082451	101088927	ENSMUSG00000097121	genebody	177	199
chr12	109729764	109749460	ENSMUSG00000097391	genebody	162	123
chr12	109603940	109661716	ENSMUSG00000097451	genebody	275	188
chr12	86169341	86195102	ENSMUSG00000097543	genebody	221	187
chr12	80120546	80132844	ENSMUSG00000097729	genebody	106	85
chr12	110842276	110845216	ENSMUSG00000097832	genebody	27	68
chr12	105333870	105383932	ENSMUSG00000097929	genebody	550	482
chr12	13752674	13753665	ENSMUSG00000097973	genebody	6	7
chr12	5589617	5590624	ENSMUSG00000097977	genebody	4	6
chr12	61302553	61354674	ENSMUSG00000098029	genebody	75	89
chr12	109640341	109642351	ENSMUSG00000098061	genebody	3	2
chr12	49140256	49141266	ENSMUSG00000098099	genebody	0	0
chr12	84417196	84418578	ENSMUSG00000098134	genebody	25	55
chr12	15606412	15729095	ENSMUSG00000098158	genebody	293	274
chr12	101205723	101206514	ENSMUSG00000098167	genebody	5	4
chr12	49840757	49841751	ENSMUSG00000098219	genebody	4	3
chr12	71846311	71847291	ENSMUSG00000098224	genebody	17	14
chr12	112659277	112659351	ENSMUSG00000098380	genebody	1	3
chr12	28679325	28679389	ENSMUSG00000098579	genebody	1	0
chr12	20804381	20815779	ENSMUSG00000099759	genebody	65	91
chr12	104925501	104926689	ENSMUSG00000100975	genebody	14	14
chr12	112690986	112693588	ENSMUSG00000103898	genebody	31	57
chr12	56609613	56610476	ENSMUSG00000104155	genebody	7	4
chr12	72576002	72649661	ENSMUSG00000109482	genebody	281	265
chr12	21543307	21554521	ENSMUSG00000109975	genebody	21	25
chr12	10152142	10158233	ENSMUSG00000111942	genebody	7	8
chr12	77623549	77625009	ENSMUSG00000112003	genebody	4	7
chr12	76940475	76941793	ENSMUSG00000112008	genebody	16	19
chr12	76344525	76345381	ENSMUSG00000112096	genebody	4	4
chr12	76254562	76255334	ENSMUSG00000112274	genebody	3	12
chr12	78222286	78226525	ENSMUSG00000112302	genebody	18	33
chr12	55275381	55278714	ENSMUSG00000112368	genebody	7	9
chr12	77553347	77569709	ENSMUSG00000112392	genebody	136	164
chr12	11760447	11760871	ENSMUSG00000112413	genebody	1	1
chr12	10723657	10724506	ENSMUSG00000112515	genebody	5	3
chr12	54091430	54106885	ENSMUSG00000112549	genebody	92	98
chr12	31258651	31258857	ENSMUSG00000112567	genebody	1	1
chr12	49776115	49776775	ENSMUSG00000112605	genebody	1	1
chr12	56189414	56191115	ENSMUSG00000112650	genebody	15	11
chr12	79113720	79114024	ENSMUSG00000112708	genebody	0	4
chr12	29316915	29317568	ENSMUSG00000112776	genebody	5	3
chr12	4552546	4569538	ENSMUSG00000112819	genebody	86	72
chr12	80942673	80945396	ENSMUSG00000112880	genebody	21	22
chr12	42117824	42151840	ENSMUSG00000112898	genebody	58	43
chr12	51133551	51134702	ENSMUSG00000112926	genebody	7	3
chr12	20312515	20312680	ENSMUSG00000112951	genebody	7	5
chr12	109493529	109516740	ENSMUSG00000112977	genebody	193	185
chr12	116401947	116405210	ENSMUSG00000112980	genebody	27	62
chr12	84195969	84199580	ENSMUSG00000113052	genebody	53	72
chr12	26485905	26486791	ENSMUSG00000113059	genebody	6	5
chr12	19218082	19218575	ENSMUSG00000113110	genebody	2	0
chr12	100744533	100744935	ENSMUSG00000113113	genebody	2	0
chr12	20615014	20664803	ENSMUSG00000113157	genebody	88	106
chr12	81717830	81720052	ENSMUSG00000113184	genebody	24	25
chr12	15865144	15865697	ENSMUSG00000113222	genebody	4	0
chr12	85662442	85662868	ENSMUSG00000113249	genebody	4	1
chr12	11881325	11882663	ENSMUSG00000113275	genebody	4	9
chr12	81781358	81783031	ENSMUSG00000113303	genebody	15	18
chr12	103412492	103415596	ENSMUSG00000113328	genebody	26	31
chr12	19824891	19830372	ENSMUSG00000113332	genebody	22	15
chr12	18186151	18191623	ENSMUSG00000113360	genebody	8	10
chr12	17233612	17234042	ENSMUSG00000113368	genebody	2	1
chr12	86650573	86651662	ENSMUSG00000113369	genebody	6	10
chr12	19865126	19865495	ENSMUSG00000113411	genebody	0	1
chr12	22696934	22698887	ENSMUSG00000113413	genebody	7	5
chr12	88066543	88067407	ENSMUSG00000113419	genebody	0	7
chr12	20139163	20139529	ENSMUSG00000113439	genebody	0	0
chr12	22584129	22587635	ENSMUSG00000113506	genebody	0	0
chr12	40883755	40884614	ENSMUSG00000113510	genebody	3	2
chr12	17933164	17939628	ENSMUSG00000113536	genebody	21	34
chr12	86845778	86846467	ENSMUSG00000113555	genebody	0	0
chr12	19288562	19291177	ENSMUSG00000113570	genebody	29	44
chr12	110474511	110486208	ENSMUSG00000113585	genebody	159	277
chr12	69123101	69123780	ENSMUSG00000113600	genebody	8	5
chr12	18559615	18565108	ENSMUSG00000113604	genebody	4	7
chr12	26150316	26150513	ENSMUSG00000113611	genebody	1	1
chr12	109894452	109895093	ENSMUSG00000113625	genebody	2	3
chr12	17900734	18065610	ENSMUSG00000113642	genebody	360	440
chr12	23780857	23784131	ENSMUSG00000113691	genebody	0	0
chr12	19658046	19658434	ENSMUSG00000113714	genebody	1	1
chr12	69115014	69120347	ENSMUSG00000113716	genebody	31	26
chr12	105030617	105032279	ENSMUSG00000113722	genebody	34	80
chr12	15976264	15980488	ENSMUSG00000113739	genebody	16	18
chr12	111941991	111944484	ENSMUSG00000113769	genebody	24	57
chr12	19329058	19334616	ENSMUSG00000113814	genebody	0	0
chr12	101101677	101117214	ENSMUSG00000113817	genebody	62	59
chr12	118231595	118234564	ENSMUSG00000113831	genebody	10	11
chr12	105899841	105902150	ENSMUSG00000113835	genebody	20	15
chr12	101968090	101977068	ENSMUSG00000113902	genebody	95	149
chr12	15980647	16015545	ENSMUSG00000113930	genebody	110	176
chr12	70478615	70493247	ENSMUSG00000113944	genebody	33	50
chr12	19301653	19305191	ENSMUSG00000113959	genebody	0	5
chr12	17902389	17904675	ENSMUSG00000114025	genebody	4	7
chr12	118602677	118603080	ENSMUSG00000114034	genebody	0	0
chr12	20275039	20278028	ENSMUSG00000114041	genebody	0	0
chr12	33846454	33847062	ENSMUSG00000114064	genebody	5	1
chr12	39948444	39950632	ENSMUSG00000114147	genebody	10	5
chr12	72048709	72049259	ENSMUSG00000114155	genebody	2	2
chr12	19044706	19055179	ENSMUSG00000114188	genebody	4	1
chr13	5861482	5870394	ENSMUSG00000000078	genebody	117	183
chr13	45507444	45553800	ENSMUSG00000000253	genebody	300	332
chr13	23456992	23465901	ENSMUSG00000000706	genebody	52	39
chr13	72628820	72634198	ENSMUSG00000001504	genebody	48	108
chr13	75706757	75772364	ENSMUSG00000001542	genebody	394	544
chr13	38644207	38659058	ENSMUSG00000001707	genebody	0	0
chr13	19591706	19619927	ENSMUSG00000002808	genebody	94	130
chr13	19357676	19395795	ENSMUSG00000003062	genebody	214	303
chr13	91460283	91703429	ENSMUSG00000003992	genebody	794	1068
chr13	58176156	58215653	ENSMUSG00000005312	genebody	532	791
chr13	55152640	55168759	ENSMUSG00000005320	genebody	144	167
[truncated: 17,386 more rows]

## Sheet: MEF_ChIP
2. H2Bub1 ChIP-seq reads on the gene bodies of expressed transcripts or intergenic regions in MEFs (related to Figure 5 D and Supp_Figure 5 D).
chr	start	end	gene ID	Region	WT_reads_after normalize	KO_ reads_after normalize
chr11	108343354	108414396	ENSMUSG00000000049	gene body	216	328
chr11	121237253	121255856	ENSMUSG00000000056	gene body	180	581
chr11	85832551	85841948	ENSMUSG00000000093	gene body	82	194
chr11	95568818	95587735	ENSMUSG00000000120	gene body	103	135
chr11	103774150	103817957	ENSMUSG00000000125	gene body	258	235
chr11	59306928	59333552	ENSMUSG00000000126	gene body	268	2855
chr11	108920349	108950783	ENSMUSG00000000142	gene body	288	591
chr11	88999376	89020293	ENSMUSG00000000275	gene body	248	1027
chr11	89035179	89066850	ENSMUSG00000000276	gene body	209	750
chr11	88924020	88955465	ENSMUSG00000000278	gene body	319	990
chr11	74830920	74845725	ENSMUSG00000000282	gene body	247	1724
chr11	59970614	60046489	ENSMUSG00000000301	gene body	369	813
chr11	70224128	70229798	ENSMUSG00000000317	gene body	31	36
chr11	6546887	6596744	ENSMUSG00000000378	gene body	774	4402
chr11	6615598	6626067	ENSMUSG00000000384	gene body	222	980
chr11	60226714	60352905	ENSMUSG00000000538	gene body	1054	5669
chr11	112782224	112787760	ENSMUSG00000000567	gene body	61	118
chr11	17257579	17269176	ENSMUSG00000000581	gene body	124	739
chr11	55098115	55113029	ENSMUSG00000000594	gene body	119	568
chr11	77763246	77865980	ENSMUSG00000000631	gene body	1116	5242
chr11	77515121	77538607	ENSMUSG00000000686	gene body	168	257
chr11	96292476	96301569	ENSMUSG00000000690	gene body	91	839
chr11	75298166	75348324	ENSMUSG00000000751	gene body	447	1493
chr11	75409769	75422701	ENSMUSG00000000753	gene body	176	279
chr11	52252371	52283014	ENSMUSG00000000782	gene body	240	531
chr11	84984442	85140161	ENSMUSG00000000804	gene body	944	4643
chr11	84957786	84966044	ENSMUSG00000000805	gene body	46	54
chr11	24078056	24174123	ENSMUSG00000000861	gene body	708	508
chr11	83753696	83783754	ENSMUSG00000000976	gene body	242	622
chr11	83647844	83649355	ENSMUSG00000000982	gene body	13	23
chr11	106377656	106388075	ENSMUSG00000001029	gene body	36	53
chr11	61488812	61494406	ENSMUSG00000001034	gene body	92	526
chr11	61517249	61579687	ENSMUSG00000001036	gene body	845	4569
chr11	61505144	61512931	ENSMUSG00000001039	gene body	59	173
chr11	51643063	51650842	ENSMUSG00000001053	gene body	69	364
chr11	51623671	51635896	ENSMUSG00000001054	gene body	168	908
chr11	51619735	51623714	ENSMUSG00000001056	gene body	73	354
chr11	78512193	78522736	ENSMUSG00000001100	gene body	128	562
chr11	78536361	78541737	ENSMUSG00000001105	gene body	92	553
chr11	78962974	78984946	ENSMUSG00000001123	gene body	183	645
chr11	101246028	101259546	ENSMUSG00000001240	gene body	86	308
chr11	101464999	101471853	ENSMUSG00000001313	gene body	64	503
chr11	74906359	74925948	ENSMUSG00000001323	gene body	177	684
chr11	97159714	97187881	ENSMUSG00000001440	gene body	416	1456
chr11	97205842	97280638	ENSMUSG00000001441	gene body	824	4813
chr11	97041560	97049213	ENSMUSG00000001445	gene body	107	506
chr11	101962458	101967015	ENSMUSG00000001494	gene body	32	37
chr11	94936224	94953042	ENSMUSG00000001506	gene body	444	932
chr11	95044474	95076801	ENSMUSG00000001507	gene body	204	1838
chr11	100368958	100397763	ENSMUSG00000001552	gene body	324	2669
chr11	100415697	100424824	ENSMUSG00000001555	gene body	139	791
chr11	101070012	101077672	ENSMUSG00000001751	gene body	51	341
chr11	101082565	101086619	ENSMUSG00000001755	gene body	51	268
chr11	21321138	21371201	ENSMUSG00000001891	gene body	327	1645
chr11	106066061	106073612	ENSMUSG00000001983	gene body	75	240
chr11	78206746	78245987	ENSMUSG00000002052	gene body	497	2273
chr11	78301529	78322457	ENSMUSG00000002055	gene body	145	447
chr11	78343482	78349164	ENSMUSG00000002058	gene body	62	548
chr11	78188430	78192193	ENSMUSG00000002059	gene body	54	376
chr11	78245746	78255496	ENSMUSG00000002064	gene body	137	725
chr11	4160350	4182541	ENSMUSG00000002129	gene body	288	979
chr11	98437708	98438991	ENSMUSG00000002580	gene body	14	78
chr11	34046920	34092295	ENSMUSG00000002699	gene body	190	544
chr11	5955693	5967780	ENSMUSG00000002741	gene body	227	1323
chr11	60714123	60727263	ENSMUSG00000002812	gene body	143	763
chr11	60740058	60777365	ENSMUSG00000002814	gene body	298	935
chr11	98203059	98278504	ENSMUSG00000003119	gene body	538	1985
chr11	101971143	101987013	ENSMUSG00000003518	gene body	160	1320
chr11	4135202	4141172	ENSMUSG00000003581	gene body	93	453
chr11	4097039	4123415	ENSMUSG00000003585	gene body	153	252
chr11	69554092	69560205	ENSMUSG00000003934	gene body	40	59
chr11	90249456	90278589	ENSMUSG00000003948	gene body	219	1596
chr11	90336536	90390895	ENSMUSG00000003949	gene body	252	444
chr11	26386135	26471876	ENSMUSG00000004018	gene body	268	735
chr11	100885098	100939540	ENSMUSG00000004040	gene body	943	4561
chr11	100859351	100885169	ENSMUSG00000004043	gene body	167	459
chr11	100956733	100970887	ENSMUSG00000004044	gene body	283	2196
chr11	6258919	6267772	ENSMUSG00000004393	gene body	140	576
chr11	6270369	6274870	ENSMUSG00000004394	gene body	48	355
chr11	4091480	4095445	ENSMUSG00000004748	gene body	25	106
chr11	61775649	61855073	ENSMUSG00000004798	gene body	532	1550
chr11	61653265	61672784	ENSMUSG00000004837	gene body	130	217
chr11	119343425	119355536	ENSMUSG00000005043	gene body	100	314
chr11	69733997	69758637	ENSMUSG00000005198	gene body	327	1752
chr11	69673115	69682084	ENSMUSG00000005204	gene body	99	731
chr11	62700356	62731905	ENSMUSG00000005267	gene body	145	352
chr11	59661305	59780860	ENSMUSG00000005417	gene body	2082	9103
chr11	73183596	73199042	ENSMUSG00000005949	gene body	152	535
chr11	73160421	73172685	ENSMUSG00000005950	gene body	118	439
chr11	73199460	73224511	ENSMUSG00000005951	gene body	129	289
chr11	96068852	96075670	ENSMUSG00000006057	gene body	0	0
chr11	96034885	96047430	ENSMUSG00000006058	gene body	112	457
chr11	75630988	75648871	ENSMUSG00000006127	gene body	139	549
chr11	45852051	45910625	ENSMUSG00000006169	gene body	1008	4855
chr11	102393403	102402555	ENSMUSG00000006575	gene body	41	91
chr11	100574904	100591729	ENSMUSG00000006782	gene body	190	383
chr11	100545607	100572568	ENSMUSG00000006784	gene body	149	197
chr11	101191115	101226463	ENSMUSG00000006920	gene body	247	1010
chr11	100347327	100356128	ENSMUSG00000006930	gene body	55	138
chr11	100408456	100414836	ENSMUSG00000006931	gene body	104	900
chr11	87376645	87404954	ENSMUSG00000007646	gene body	93	182
chr11	42419757	42629028	ENSMUSG00000007653	gene body	441	359
chr11	22990519	23003780	ENSMUSG00000007739	gene body	197	982
chr11	51685386	51688874	ENSMUSG00000007777	gene body	0	0
chr11	50376990	50386528	ENSMUSG00000007850	gene body	159	830
chr11	102194432	102230166	ENSMUSG00000008855	gene body	529	4353
chr11	4765845	4849536	ENSMUSG00000009073	gene body	676	3379
chr11	4704678	4737669	ENSMUSG00000009076	gene body	213	605
chr11	5069689	5099266	ENSMUSG00000009079	gene body	592	3192
chr11	4986824	5042791	ENSMUSG00000009090	gene body	598	2249
chr11	82115185	82116799	ENSMUSG00000009185	gene body	1	3
chr11	59407134	59451186	ENSMUSG00000009894	gene body	449	2240
chr11	61223417	61267464	ENSMUSG00000010025	gene body	297	643
chr11	94489599	94499974	ENSMUSG00000010080	gene body	64	89
chr11	61448442	61454131	ENSMUSG00000010086	gene body	48	39
chr11	61126755	61149372	ENSMUSG00000010142	gene body	78	177
chr11	78261752	78290623	ENSMUSG00000010277	gene body	272	1050
chr11	87405065	87555823	ENSMUSG00000010342	gene body	633	685
chr11	101448407	101458698	ENSMUSG00000010358	gene body	184	653
chr11	101627195	101636100	ENSMUSG00000010362	gene body	33	109
chr11	76726602	76763579	ENSMUSG00000010392	gene body	406	1388
chr11	74770830	74828525	ENSMUSG00000010554	gene body	515	2116
chr11	42130939	42182930	ENSMUSG00000010803	gene body	82	85
chr11	45946843	45955494	ENSMUSG00000011254	gene body	42	109
chr11	46055992	46147343	ENSMUSG00000011256	gene body	770	2381
chr11	77493562	77507786	ENSMUSG00000011877	gene body	250	1720
chr11	95957163	96005940	ENSMUSG00000013415	gene body	712	2637
chr11	95865943	95914891	ENSMUSG00000013418	gene body	215	229
chr11	58330724	58347728	ENSMUSG00000013646	gene body	153	845
chr11	62879455	62916780	ENSMUSG00000014177	gene body	62	121
chr11	100582818	100620168	ENSMUSG00000014195	gene body	695	3477
chr11	100627543	100692455	ENSMUSG00000014198	gene body	283	359
chr11	62267224	62281375	ENSMUSG00000014243	gene body	115	239
chr11	62458460	62514417	ENSMUSG00000014245	gene body	316	914
chr11	96047432	96065388	ENSMUSG00000014349	gene body	292	1523
chr11	70644196	70647479	ENSMUSG00000014606	gene body	46	329
chr11	115182832	115187859	ENSMUSG00000015542	gene body	39	274
chr11	50199366	50210827	ENSMUSG00000015837	gene body	220	1386
chr11	116470845	116494202	ENSMUSG00000015869	gene body	277	1030
chr11	116021912	116027962	ENSMUSG00000016559	gene body	176	502
chr11	115420128	115431274	ENSMUSG00000016940	gene body	117	657
chr11	17938756	17953875	ENSMUSG00000016984	gene body	94	472
chr11	101552149	101581951	ENSMUSG00000017119	gene body	250	1276
chr11	118132019	118248592	ENSMUSG00000017132	gene body	1281	6115
chr11	101488764	101551955	ENSMUSG00000017146	gene body	297	734
chr11	101170523	101190724	ENSMUSG00000017167	gene body	149	507
chr11	100422321	100441808	ENSMUSG00000017176	gene body	186	558
chr11	101277968	101279114	ENSMUSG00000017188	gene body	18	126
chr11	98704591	98729435	ENSMUSG00000017210	gene body	209	759
chr11	98682554	98695979	ENSMUSG00000017221	gene body	161	944
chr11	76120987	76243725	ENSMUSG00000017286	gene body	808	2839
chr11	76046226	76179647	ENSMUSG00000017288	gene body	795	2171
chr11	77529162	77607815	ENSMUSG00000017291	gene body	724	3421
chr11	102057015	102088515	ENSMUSG00000017314	gene body	181	797
chr11	78567168	78697373	ENSMUSG00000017376	gene body	1029	4460
chr11	78158499	78165589	ENSMUSG00000017386	gene body	176	1043
chr11	78322968	78327781	ENSMUSG00000017390	gene body	29	72
chr11	98036623	98053462	ENSMUSG00000017400	gene body	98	125
chr11	98026710	98030492	ENSMUSG00000017404	gene body	128	594
chr11	78166106	78176675	ENSMUSG00000017405	gene body	68	246
chr11	97923238	97986444	ENSMUSG00000017417	gene body	338	402
chr11	80383279	80405733	ENSMUSG00000017421	gene body	274	1531
chr11	80428615	80473248	ENSMUSG00000017428	gene body	436	2152
chr11	118428203	118449963	ENSMUSG00000017446	gene body	194	626
chr11	77880615	77894096	ENSMUSG00000017453	gene body	57	73
chr11	118301069	118355740	ENSMUSG00000017466	gene body	1163	5974
chr11	99041244	99054392	ENSMUSG00000017493	gene body	181	472
chr11	98907801	98923940	ENSMUSG00000017499	gene body	107	252
chr11	79993106	80034123	ENSMUSG00000017548	gene body	269	976
chr11	80089400	80135794	ENSMUSG00000017550	gene body	277	540
chr11	80046493	80080991	ENSMUSG00000017561	gene body	267	1422
chr11	99065678	99089306	ENSMUSG00000017607	gene body	140	188
chr11	78522850	78536332	ENSMUSG00000017615	gene body	194	1298
chr11	76416734	76622314	ENSMUSG00000017631	gene body	1722	5400
chr11	79591212	79698023	ENSMUSG00000017639	gene body	609	620
chr11	79239372	79254671	ENSMUSG00000017677	gene body	188	1618
chr11	80209019	80267907	ENSMUSG00000017686	gene body	581	2090
chr11	80300912	80355955	ENSMUSG00000017692	gene body	270	361
chr11	117867952	117873481	ENSMUSG00000017713	gene body	51	153
chr11	117986292	118024011	ENSMUSG00000017715	gene body	722	4744
chr11	117849251	117855743	ENSMUSG00000017716	gene body	80	377
chr11	117825924	117839908	ENSMUSG00000017718	gene body	85	446
chr11	101769742	101785371	ENSMUSG00000017724	gene body	91	350
chr11	100766032	100770957	ENSMUSG00000017747	gene body	37	116
chr11	75650504	75673910	ENSMUSG00000017774	gene body	303	1772
chr11	75679259	75706908	ENSMUSG00000017776	gene body	482	2977
chr11	75588097	75628804	ENSMUSG00000017781	gene body	383	1983
chr11	101087277	101092207	ENSMUSG00000017801	gene body	65	376
chr11	101096322	101119893	ENSMUSG00000017802	gene body	325	2280
chr11	100694884	100704271	ENSMUSG00000017830	gene body	66	142
chr11	100619244	100627607	ENSMUSG00000017837	gene body	121	478
chr11	120721470	120723969	ENSMUSG00000018012	gene body	26	64
chr11	86210681	86257575	ENSMUSG00000018068	gene body	310	939
chr11	98152154	98193293	ENSMUSG00000018160	gene body	440	1611
chr11	98358368	98381112	ENSMUSG00000018167	gene body	332	1833
chr11	86583865	86683836	ENSMUSG00000018171	gene body	620	3227
chr11	63128982	63159547	ENSMUSG00000018217	gene body	378	1817
chr11	53431023	53437904	ENSMUSG00000018238	gene body	32	44
chr11	53324679	53333301	ENSMUSG00000018239	gene body	78	404
chr11	70525367	70527858	ENSMUSG00000018286	gene body	42	193
chr11	70663771	70669416	ENSMUSG00000018287	gene body	82	459
chr11	70651850	70654644	ENSMUSG00000018293	gene body	117	910
chr11	79013440	79146407	ENSMUSG00000018334	gene body	1207	3875
chr11	54902453	54910377	ENSMUSG00000018339	gene body	68	124
chr11	54979108	55033445	ENSMUSG00000018340	gene body	690	2600
chr11	65807175	65829239	ENSMUSG00000018347	gene body	194	1069
chr11	106988629	106999541	ENSMUSG00000018362	gene body	128	770
chr11	106820066	106920715	ENSMUSG00000018363	gene body	1233	5603
chr11	106789252	106819930	ENSMUSG00000018372	gene body	215	967
chr11	88068279	88084729	ENSMUSG00000018377	gene body	289	1933
chr11	88098058	88194140	ENSMUSG00000018378	gene body	913	5758
chr11	88047373	88053755	ENSMUSG00000018379	gene body	126	996
chr11	95830074	95842476	ENSMUSG00000018381	gene body	92	219
chr11	53457205	53467766	ENSMUSG00000018387	gene body	87	167
chr11	53567379	53601967	ENSMUSG00000018395	gene body	227	877
chr11	53519257	53549565	ENSMUSG00000018398	gene body	445	2123
chr11	87592162	87616302	ENSMUSG00000018401	gene body	248	971
chr11	84813061	84819515	ENSMUSG00000018405	gene body	68	256
chr11	104333229	104468861	ENSMUSG00000018412	gene body	1673	8532
chr11	60417145	60450927	ENSMUSG00000018415	gene body	236	797
chr11	86768846	86807746	ENSMUSG00000018425	gene body	200	679
chr11	86936425	86993707	ENSMUSG00000018427	gene body	414	3766
chr11	88830792	88864586	ENSMUSG00000018428	gene body	424	2615
chr11	107166663	107189381	ENSMUSG00000018433	gene body	149	487
chr11	71007164	71019841	ENSMUSG00000018442	gene body	125	708
chr11	70977836	70983026	ENSMUSG00000018446	gene body	97	475
chr11	70970213	70977833	ENSMUSG00000018449	gene body	102	245
chr11	71031941	71033513	ENSMUSG00000018451	gene body	17	55
chr11	69326258	69333042	ENSMUSG00000018470	gene body	58	78
chr11	69343273	69369406	ENSMUSG00000018474	gene body	278	787
chr11	69398508	69413675	ENSMUSG00000018476	gene body	273	1516
chr11	85187262	85235130	ENSMUSG00000018481	gene body	758	3654
chr11	62248984	62266453	ENSMUSG00000018500	gene body	194	609
chr11	62316426	62458541	ENSMUSG00000018501	gene body	1264	4763
chr11	62574486	62600515	ENSMUSG00000018507	gene body	163	358
chr11	62524946	62539261	ENSMUSG00000018509	gene body	69	190
chr11	97688823	97700497	ENSMUSG00000018537	gene body	226	1780
chr11	97745481	97766556	ENSMUSG00000018541	gene body	209	1182
chr11	97715157	97744704	ENSMUSG00000018547	gene body	333	2248
chr11	87127077	87220683	ENSMUSG00000018548	gene body	391	1073
chr11	69981156	69990601	ENSMUSG00000018559	gene body	145	1140
chr11	69968222	69982517	ENSMUSG00000018565	gene body	126	1077
chr11	69942539	69948188	ENSMUSG00000018566	gene body	34	48
chr11	69991143	69994951	ENSMUSG00000018567	gene body	50	466
chr11	69897352	69900987	ENSMUSG00000018570	gene body	25	73
chr11	69995777	70000009	ENSMUSG00000018572	gene body	96	876
chr11	70010183	70015411	ENSMUSG00000018574	gene body	71	308
chr11	55469685	55504838	ENSMUSG00000018583	gene body	806	3660
chr11	55446641	55461239	ENSMUSG00000018585	gene body	170	983
chr11	55394500	55423183	ENSMUSG00000018593	gene body	490	2345
chr11	60728398	60732951	ENSMUSG00000018599	gene body	77	259
chr11	84048041	84069261	ENSMUSG00000018648	gene body	169	970
chr11	84078920	84129600	ENSMUSG00000018651	gene body	345	1123
chr11	11685003	11772926	ENSMUSG00000018654	gene body	482	1238
chr11	96937825	96943986	ENSMUSG00000018659	gene body	38	137
chr11	113649169	113667054	ENSMUSG00000018661	gene body	283	995
chr11	96789127	96808640	ENSMUSG00000018666	gene body	280	1796
chr11	96907426	96916496	ENSMUSG00000018669	gene body	94	415
chr11	96849870	96861203	ENSMUSG00000018672	gene body	117	380
chr11	102402985	102407946	ENSMUSG00000018677	gene body	75	576
chr11	96953341	96982959	ENSMUSG00000018678	gene body	279	1360
chr11	84422855	84513522	ENSMUSG00000018697	gene body	725	2573
chr11	83294642	83302586	ENSMUSG00000018733	gene body	68	333
chr11	68821434	68871858	ENSMUSG00000018736	gene body	599	3049
chr11	68968131	68974365	ENSMUSG00000018740	gene body	38	141
chr11	69765912	69784023	ENSMUSG00000018750	gene body	228	1346
chr11	69682577	69696098	ENSMUSG00000018752	gene body	104	407
chr11	69656697	69662642	ENSMUSG00000018761	gene body	71	333
chr11	69632990	69653297	ENSMUSG00000018765	gene body	207	970
chr11	69664213	69666153	ENSMUSG00000018774	gene body	21	139
chr11	110269369	110337716	ENSMUSG00000018800	gene body	220	375
chr11	75348433	75405705	ENSMUSG00000018809	gene body	282	821
chr11	82876434	82890614	ENSMUSG00000018841	gene body	104	515
chr11	82910550	82943403	ENSMUSG00000018845	gene body	171	645
chr11	35769484	35791285	ENSMUSG00000018846	gene body	280	1338
chr11	35808381	35834506	ENSMUSG00000018848	gene body	378	1258
chr11	35838400	35980527	ENSMUSG00000018849	gene body	770	4408
chr11	115403752	115412674	ENSMUSG00000018858	gene body	92	444
chr11	115268024	115277050	ENSMUSG00000018861	gene body	68	372
chr11	97315716	97329920	ENSMUSG00000018882	gene body	63	319
chr11	53770014	53778374	ENSMUSG00000018899	gene body	162	674
chr11	53864542	53891660	ENSMUSG00000018900	gene body	181	959
chr11	54100095	54131665	ENSMUSG00000018906	gene body	213	436
chr11	70505244	70511178	ENSMUSG00000018919	gene body	28	93
chr11	70453983	70459984	ENSMUSG00000018920	gene body	30	257
chr11	70392883	70410031	ENSMUSG00000018921	gene body	184	850
chr11	70451919	70453727	ENSMUSG00000018923	gene body	14	148
chr11	83587882	83593087	ENSMUSG00000018927	gene body	17	37
chr11	83662584	83664683	ENSMUSG00000018930	gene body	12	31
chr11	60902246	60914750	ENSMUSG00000018931	gene body	181	1010
chr11	60932033	60952811	ENSMUSG00000018932	gene body	441	2383
chr11	83572919	83578636	ENSMUSG00000019122	gene body	27	45
chr11	100715009	100738215	ENSMUSG00000019173	gene body	379	3109
chr11	44518964	44565520	ENSMUSG00000019189	gene body	535	3317
chr11	101009452	101063719	ENSMUSG00000019302	gene body	397	1548
chr11	101091823	101095436	ENSMUSG00000019303	gene body	32	108
chr11	101330605	101341938	ENSMUSG00000019326	gene body	50	80
chr11	59817795	59839838	ENSMUSG00000019373	gene body	272	958
chr11	78176711	78181909	ENSMUSG00000019437	gene body	79	292
chr11	69846376	69852058	ENSMUSG00000019461	gene body	67	525
chr11	62551171	62553213	ENSMUSG00000019505	gene body	95	299
chr11	105933702	105953336	ENSMUSG00000019590	gene body	115	274
chr11	99385254	99389364	ENSMUSG00000019761	gene body	30	142
chr11	17203198	17211568	ENSMUSG00000020116	gene body	100	427
chr11	16971206	17052381	ENSMUSG00000020120	gene body	338	905
chr11	16752203	16918158	ENSMUSG00000020122	gene body	1401	8744
chr11	21239281	21321136	ENSMUSG00000020128	gene body	719	3263
chr11	21091291	21150323	ENSMUSG00000020134	gene body	695	3756
chr11	20302180	20332713	ENSMUSG00000020142	gene body	290	723
chr11	34226815	34783892	ENSMUSG00000020143	gene body	1929	3270
chr11	20201432	20226856	ENSMUSG00000020149	gene body	707	4510
chr11	20062304	20112913	ENSMUSG00000020152	gene body	688	3506
chr11	33963013	33973641	ENSMUSG00000020155	gene body	47	40
chr11	18879817	19018985	ENSMUSG00000020160	gene body	964	3955
chr11	12236608	12464960	ENSMUSG00000020173	gene body	817	1615
chr11	11930508	12038683	ENSMUSG00000020176	gene body	1123	3418
chr11	11814101	11898144	ENSMUSG00000020182	gene body	391	1063
chr11	55204350	55236330	ENSMUSG00000020261	gene body	308	1166
chr11	54866383	54870501	ENSMUSG00000020267	gene body	50	637
chr11	54826866	54860916	ENSMUSG00000020268	gene body	126	250
chr11	32642724	32746816	ENSMUSG00000020271	gene body	2121	10765
chr11	32533305	32624587	ENSMUSG00000020272	gene body	751	3207
chr11	23862646	23895253	ENSMUSG00000020273	gene body	144	633
chr11	23736847	23770970	ENSMUSG00000020275	gene body	218	926
chr11	23665674	23732876	ENSMUSG00000020280	gene body	408	1086
chr11	32209585	32222300	ENSMUSG00000020282	gene body	301	1741
chr11	23646479	23665959	ENSMUSG00000020283	gene body	172	1060
chr11	32226505	32232700	ENSMUSG00000020287	gene body	77	296
chr11	23487882	23498030	ENSMUSG00000020288	gene body	160	557
chr11	32225628	32267707	ENSMUSG00000020289	gene body	380	1408
chr11	23256041	23298249	ENSMUSG00000020290	gene body	423	1514
chr11	32000463	32059202	ENSMUSG00000020297	gene body	239	210
chr11	31872211	31935634	ENSMUSG00000020300	gene body	440	2781
chr11	31357307	31370074	ENSMUSG00000020303	gene body	74	91
chr11	30885416	31102704	ENSMUSG00000020305	gene body	967	3266
chr11	30976707	30986350	ENSMUSG00000020309	gene body	51	304
chr11	30930774	30954335	ENSMUSG00000020311	gene body	108	430
chr11	30099395	30268175	ENSMUSG00000020315	gene body	1985	9852
chr11	21572235	21898989	ENSMUSG00000020319	gene body	932	1904
chr11	21556787	21572367	ENSMUSG00000020321	gene body	108	555
chr11	40748552	40755311	ENSMUSG00000020326	gene body	62	476
chr11	40733667	40740046	ENSMUSG00000020328	gene body	57	411
chr11	40701395	40733422	ENSMUSG00000020330	gene body	143	329
chr11	53983123	54028090	ENSMUSG00000020334	gene body	216	404
chr11	50921823	50931633	ENSMUSG00000020335	gene body	41	66
chr11	46193850	46312859	ENSMUSG00000020340	gene body	619	749
chr11	49244191	49263030	ENSMUSG00000020346	gene body	292	1768
chr11	52098681	52127778	ENSMUSG00000020349	gene body	868	4140
chr11	46896253	47988969	ENSMUSG00000020354	gene body	3214	2821
chr11	49609263	49652739	ENSMUSG00000020357	gene body	216	227
chr11	51600100	51606847	ENSMUSG00000020358	gene body	299	1345
chr11	51584757	51604489	ENSMUSG00000020359	gene body	315	1163
chr11	53259814	53300457	ENSMUSG00000020361	gene body	596	3147
chr11	49671503	49712723	ENSMUSG00000020362	gene body	536	3110
chr11	49794178	49838613	ENSMUSG00000020363	gene body	299	492
chr11	51059257	51072799	ENSMUSG00000020364	gene body	79	386
chr11	49846751	49886421	ENSMUSG00000020366	gene body	354	1311
chr11	50293961	50325673	ENSMUSG00000020368	gene body	336	2253
chr11	48800332	48806434	ENSMUSG00000020372	gene body	185	960
chr11	50389286	50431125	ENSMUSG00000020375	gene body	314	1321
chr11	50025346	50104758	ENSMUSG00000020376	gene body	754	2547
chr11	50236461	50238616	ENSMUSG00000020377	gene body	21	74
chr11	53649519	53707319	ENSMUSG00000020380	gene body	365	1022
chr11	50174444	50200115	ENSMUSG00000020381	gene body	169	309
chr11	51261730	51281766	ENSMUSG00000020385	gene body	274	1708
chr11	51763687	51791925	ENSMUSG00000020386	gene body	438	1721
chr11	51813455	51857653	ENSMUSG00000020387	gene body	535	1997
chr11	54054928	54069014	ENSMUSG00000020388	gene body	126	330
chr11	52004221	52089784	ENSMUSG00000020389	gene body	344	747
chr11	51985497	52000762	ENSMUSG00000020390	gene body	207	1268
chr11	51967661	51977334	ENSMUSG00000020392	gene body	96	432
chr11	5191552	5261558	ENSMUSG00000020393	gene body	535	2147
chr11	46436925	46442721	ENSMUSG00000020397	gene body	70	632
chr11	46454935	46481255	ENSMUSG00000020399	gene body	86	203
chr11	54910785	54962917	ENSMUSG00000020400	gene body	579	3382
chr11	52360860	52389397	ENSMUSG00000020402	gene body	576	3429
chr11	9118103	9136170	ENSMUSG00000020407	gene body	74	65
chr11	43433744	43447981	ENSMUSG00000020409	gene body	168	607
chr11	46148155	46166508	ENSMUSG00000020411	gene body	94	96
chr11	4637747	4685699	ENSMUSG00000020412	gene body	380	1344
chr11	8993137	9011191	ENSMUSG00000020413	gene body	111	332
chr11	43420250	43426251	ENSMUSG00000020415	gene body	63	129
chr11	8431652	8664535	ENSMUSG00000020422	gene body	2984	14949
chr11	4218225	4222409	ENSMUSG00000020424	gene body	49	74
chr11	7206086	7213923	ENSMUSG00000020427	gene body	72	278
chr11	3963975	3980004	ENSMUSG00000020430	gene body	274	916
chr11	7063489	7178506	ENSMUSG00000020431	gene body	552	1095
chr11	3917192	3932159	ENSMUSG00000020432	gene body	112	396
chr11	3886088	3895098	ENSMUSG00000020434	gene body	50	98
chr11	6506548	6520965	ENSMUSG00000020437	gene body	72	235
chr11	3517523	3540612	ENSMUSG00000020439	gene body	302	1298
chr11	59208321	59210738	ENSMUSG00000020441	gene body	47	205
chr11	59183875	59192212	ENSMUSG00000020444	gene body	134	629
chr11	3415982	3452363	ENSMUSG00000020448	gene body	511	3002
chr11	3344256	3409189	ENSMUSG00000020451	gene body	563	3717
chr11	3288874	3309083	ENSMUSG00000020453	gene body	294	1484
chr11	3202392	3244588	ENSMUSG00000020454	gene body	426	1944
chr11	58978093	58991458	ENSMUSG00000020455	gene body	297	1448
chr11	6291633	6356642	ENSMUSG00000020456	gene body	634	2572
chr11	3187360	3266415	ENSMUSG00000020457	gene body	0	0
chr11	29692947	29744331	ENSMUSG00000020458	gene body	983	4826
chr11	29526408	29545279	ENSMUSG00000020459	gene body	118	414
chr11	29545846	29548109	ENSMUSG00000020460	gene body	60	228
chr11	29221532	29247409	ENSMUSG00000020462	gene body	160	619
chr11	29172890	29220797	ENSMUSG00000020463	gene body	303	1427
chr11	29130744	29161828	ENSMUSG00000020464	gene body	163	431
chr11	28853204	28926743	ENSMUSG00000020467	gene body	184	483
chr11	5896637	5898782	ENSMUSG00000020469	gene body	11	32
chr11	5872180	5878292	ENSMUSG00000020471	gene body	87	244
chr11	59485520	59526751	ENSMUSG00000020472	gene body	343	1089
chr11	5861947	5872088	ENSMUSG00000020473	gene body	119	846
chr11	5827860	5838016	ENSMUSG00000020474	gene body	84	426
chr11	5801640	5803733	ENSMUSG00000020475	gene body	18	24
chr11	5788488	5800962	ENSMUSG00000020476	gene body	189	742
chr11	5703983	5715680	ENSMUSG00000020477	gene body	144	587
chr11	5528887	5542187	ENSMUSG00000020482	gene body	125	745
chr11	87979525	87987533	ENSMUSG00000020483	gene body	200	1106
chr11	5520659	5525893	ENSMUSG00000020484	gene body	150	885
chr11	87737552	87743623	ENSMUSG00000020485	gene body	58	330
chr11	87568903	87590539	ENSMUSG00000020486	gene body	147	352
chr11	58867216	58883288	ENSMUSG00000020491	gene body	109	369
chr11	87109234	87124635	ENSMUSG00000020492	gene body	124	846
chr11	87089153	87108708	ENSMUSG00000020493	gene body	93	284
chr11	87077732	87086774	ENSMUSG00000020495	gene body	152	684
chr11	58932288	58938916	ENSMUSG00000020496	gene body	91	583
chr11	86544991	86567360	ENSMUSG00000020513	gene body	109	305
chr11	58171661	58179565	ENSMUSG00000020514	gene body	84	354
chr11	58104153	58118594	ENSMUSG00000020515	gene body	238	1274
chr11	86498871	86544805	ENSMUSG00000020516	gene body	437	1945
chr11	57801637	57810217	ENSMUSG00000020519	gene body	131	816
chr11	57645442	57787514	ENSMUSG00000020520	gene body	1561	8220
chr11	86484657	86499025	ENSMUSG00000020521	gene body	74	439
chr11	57518664	57533815	ENSMUSG00000020522	gene body	268	1238
chr11	57482993	57518617	ENSMUSG00000020523	gene body	311	1042
chr11	57011387	57330244	ENSMUSG00000020524	gene body	1245	1084
chr11	85311244	85347066	ENSMUSG00000020525	gene body	385	1979
chr11	84910950	84916366	ENSMUSG00000020526	gene body	47	222
chr11	84880148	84911226	ENSMUSG00000020527	gene body	250	601
chr11	61729650	61762088	ENSMUSG00000020528	gene body	319	1051
chr11	84832361	84870817	ENSMUSG00000020530	gene body	416	1933
chr11	84129672	84401651	ENSMUSG00000020532	gene body	1377	3352
chr11	60788104	60811718	ENSMUSG00000020534	gene body	153	541
chr11	60699723	60714186	ENSMUSG00000020536	gene body	231	1266
chr11	60454591	60468754	ENSMUSG00000020537	gene body	228	584
chr11	60199089	60222581	ENSMUSG00000020538	gene body	474	2559
chr11	90643465	90688366	ENSMUSG00000020541	gene body	246	862
chr11	90638173	90644931	ENSMUSG00000020544	gene body	83	537
chr11	90476492	90638084	ENSMUSG00000020546	gene body	697	1488
chr11	64979038	65002069	ENSMUSG00000020549	gene body	155	427
chr11	89982665	90002894	ENSMUSG00000020553	gene body	108	398
chr11	109473374	109573330	ENSMUSG00000020604	gene body	461	520
chr11	109425946	109452813	ENSMUSG00000020610	gene body	172	554
chr11	109362831	109401369	ENSMUSG00000020611	gene body	845	4693
chr11	109649405	109669656	ENSMUSG00000020612	gene body	343	2408
chr11	109669749	109722279	ENSMUSG00000020614	gene body	464	433
chr11	109932190	109995845	ENSMUSG00000020620	gene body	183	247
chr11	110399122	110525522	ENSMUSG00000020623	gene body	635	870
chr11	83942062	83963088	ENSMUSG00000020677	gene body	171	520
chr11	83473086	83506743	ENSMUSG00000020680	gene body	364	1497
chr11	83440768	83463071	ENSMUSG00000020682	gene body	157	222
chr11	83409137	83421039	ENSMUSG00000020684	gene body	76	138
chr11	104502745	104550620	ENSMUSG00000020687	gene body	528	2776
chr11	104608000	104670476	ENSMUSG00000020689	gene body	334	423
chr11	105126425	105140394	ENSMUSG00000020691	gene body	151	642
chr11	82900768	82908411	ENSMUSG00000020692	gene body	90	323
chr11	105178807	105283959	ENSMUSG00000020694	gene body	1207	5857
chr11	105292643	105351139	ENSMUSG00000020695	gene body	747	1838
chr11	82802449	82871210	ENSMUSG00000020696	gene body	539	4020
chr11	82781108	82804274	ENSMUSG00000020697	gene body	190	784
chr11	106084613	106155446	ENSMUSG00000020700	gene body	757	3424
chr11	106216926	106249139	ENSMUSG00000020705	gene body	363	1745
chr11	106249142	106256079	ENSMUSG00000020706	gene body	70	248
chr11	80183851	80199757	ENSMUSG00000020707	gene body	127	459
chr11	106256154	106263120	ENSMUSG00000020708	gene body	0	0
chr11	80154105	80178958	ENSMUSG00000020709	gene body	127	378
chr11	106394650	106487852	ENSMUSG00000020715	gene body	735	3950
chr11	79339693	79581612	ENSMUSG00000020716	gene body	1812	6885
chr11	106768253	106779537	ENSMUSG00000020718	gene body	69	271
chr11	106780355	106789185	ENSMUSG00000020719	gene body	259	1075
chr11	107479484	107504362	ENSMUSG00000020720	gene body	320	1776
chr11	107547930	107693826	ENSMUSG00000020721	gene body	1341	4870
chr11	107732357	107794557	ENSMUSG00000020723	gene body	279	263
chr11	108425192	108860615	ENSMUSG00000020728	gene body	1305	2124
chr11	115091431	115162236	ENSMUSG00000020732	gene body	375	660
chr11	115163341	115181181	ENSMUSG00000020733	gene body	213	3072
chr11	115490420	115491862	ENSMUSG00000020736	gene body	20	246
chr11	115497353	115514387	ENSMUSG00000020737	gene body	250	2019
chr11	115523102	115536276	ENSMUSG00000020738	gene body	185	1093
chr11	115564434	115583985	ENSMUSG00000020739	gene body	170	554
chr11	115584255	115604051	ENSMUSG00000020740	gene body	266	1403
chr11	74649495	74670847	ENSMUSG00000020741	gene body	316	1502
chr11	115607918	115612969	ENSMUSG00000020743	gene body	37	124
chr11	115614178	115628295	ENSMUSG00000020744	gene body	0	0
chr11	74673949	74724670	ENSMUSG00000020745	gene body	987	5194
chr11	115765433	115799366	ENSMUSG00000020747	gene body	296	1199
chr11	115892595	115933477	ENSMUSG00000020752	gene body	311	784
chr11	115933282	115966725	ENSMUSG00000020755	gene body	368	1543
chr11	115974709	116008412	ENSMUSG00000020758	gene body	177	424
chr11	116008457	116012719	ENSMUSG00000020766	gene body	47	256
chr11	116030322	116061214	ENSMUSG00000020770	gene body	430	2081
chr11	116105752	116127210	ENSMUSG00000020773	gene body	164	763
chr11	73304992	73329596	ENSMUSG00000020774	gene body	82	71
chr11	116131817	116138868	ENSMUSG00000020775	gene body	62	464
chr11	116142285	116168166	ENSMUSG00000020776	gene body	220	732
chr11	116171888	116199045	ENSMUSG00000020777	gene body	275	2295
chr11	116198855	116215318	ENSMUSG00000020778	gene body	100	412
chr11	116245166	116274217	ENSMUSG00000020780	gene body	462	1587
chr11	115814724	115823094	ENSMUSG00000020781	gene body	56	338
chr11	115824049	115855780	ENSMUSG00000020782	gene body	239	1486
chr11	73047783	73089317	ENSMUSG00000020783	gene body	389	1364
chr11	73019008	73042073	ENSMUSG00000020785	gene body	157	346
chr11	72961169	72993044	ENSMUSG00000020788	gene body	167	288
chr11	72690006	72772146	ENSMUSG00000020790	gene body	1008	4569
chr11	116288001	116307233	ENSMUSG00000020792	gene body	206	477
chr11	72607283	72686481	ENSMUSG00000020794	gene body	1005	5585
chr11	72211724	72215592	ENSMUSG00000020801	gene body	33	175
chr11	116537740	116581447	ENSMUSG00000020802	gene body	719	3521
chr11	72207547	72210015	ENSMUSG00000020803	gene body	13	185
chr11	72241989	72267222	ENSMUSG00000020805	gene body	112	112
chr11	116598165	116627019	ENSMUSG00000020806	gene body	326	2284
chr11	72153929	72207459	ENSMUSG00000020807	gene body	361	1332
chr11	72042032	72047370	ENSMUSG00000020808	gene body	51	171
chr11	71749920	71789647	ENSMUSG00000020811	gene body	171	151
chr11	116671660	116675799	ENSMUSG00000020812	gene body	94	486
chr11	116803062	116828046	ENSMUSG00000020814	gene body	231	1237
chr11	70844778	70943105	ENSMUSG00000020817	gene body	874	4433
chr11	116852440	116875635	ENSMUSG00000020818	gene body	214	899
chr11	70700548	70731964	ENSMUSG00000020821	gene body	378	1902
chr11	117115168	117159268	ENSMUSG00000020823	gene body	644	3379
chr11	70562881	70614483	ENSMUSG00000020827	gene body	520	3086
chr11	70540064	70558110	ENSMUSG00000020828	gene body	140	589
chr11	78465697	78472059	ENSMUSG00000020829	gene body	49	239
chr11	70235206	70237914	ENSMUSG00000020831	gene body	33	135
chr11	78073376	78080383	ENSMUSG00000020832	gene body	78	227
chr11	78032280	78037866	ENSMUSG00000020834	gene body	58	182
chr11	77462411	77470484	ENSMUSG00000020836	gene body	62	113
chr11	76924809	76987379	ENSMUSG00000020840	gene body	423	1184
chr11	76778424	76847018	ENSMUSG00000020841	gene body	324	985
chr11	76406952	76416292	ENSMUSG00000020843	gene body	93	407
chr11	76257198	76399140	ENSMUSG00000020844	gene body	1681	9467
chr11	76019194	76027782	ENSMUSG00000020846	gene body	77	231
chr11	75830999	75938429	ENSMUSG00000020847	gene body	581	657
chr11	75768966	75796049	ENSMUSG00000020848	gene body	160	213
chr11	75732869	75765845	ENSMUSG00000020849	gene body	1144	5556
chr11	75486816	75509449	ENSMUSG00000020850	gene body	294	1032
chr11	93949814	93956259	ENSMUSG00000020857	gene body	108	619
chr11	93996091	94126085	ENSMUSG00000020859	gene body	1247	5576
chr11	94287890	94321988	ENSMUSG00000020863	gene body	580	3638
chr11	94328001	94341841	ENSMUSG00000020864	gene body	160	882
chr11	94343295	94392997	ENSMUSG00000020865	gene body	280	610
chr11	94408391	94474198	ENSMUSG00000020866	gene body	456	427
chr11	94663851	94677515	ENSMUSG00000020868	gene body	172	692
chr11	94629767	94645216	ENSMUSG00000020869	gene body	310	1259
chr11	95140447	95146263	ENSMUSG00000020871	gene body	32	117
chr11	95384692	95391776	ENSMUSG00000020873	gene body	112	397
chr11	96271457	96276595	ENSMUSG00000020875	gene body	45	65
chr11	96767555	96777559	ENSMUSG00000020876	gene body	112	565
chr11	97029938	97033958	ENSMUSG00000020877	gene body	31	103
chr11	97034602	97041407	ENSMUSG00000020878	gene body	40	53
chr11	98001508	98023034	ENSMUSG00000020882	gene body	193	767
chr11	98082556	98150403	ENSMUSG00000020883	gene body	612	3186
chr11	70017085	70045532	ENSMUSG00000020886	gene body	325	1944
chr11	70000595	70012301	ENSMUSG00000020888	gene body	228	1024
chr11	98767932	98775333	ENSMUSG00000020889	gene body	123	361
chr11	69095217	69109960	ENSMUSG00000020893	gene body	165	947
chr11	69088490	69092384	ENSMUSG00000020894	gene body	77	647
chr11	69070806	69073293	ENSMUSG00000020895	gene body	16	82
chr11	69045647	69051664	ENSMUSG00000020897	gene body	83	260
chr11	69015911	69036473	ENSMUSG00000020898	gene body	153	548
chr11	68985697	69008460	ENSMUSG00000020899	gene body	211	413
chr11	68691559	68816632	ENSMUSG00000020900	gene body	1441	5289
chr11	68432121	68497849	ENSMUSG00000020901	gene body	393	1323
chr11	68209364	68400823	ENSMUSG00000020902	gene body	952	858
chr11	67966193	68207148	ENSMUSG00000020903	gene body	1564	4202
chr11	67037905	67052594	ENSMUSG00000020910	gene body	140	691
chr11	100140810	100148665	ENSMUSG00000020911	gene body	46	124
chr11	98992943	99024189	ENSMUSG00000020914	gene body	222	527
chr11	100476353	100528000	ENSMUSG00000020917	gene body	539	1419
chr11	100704746	100712465	ENSMUSG00000020918	gene body	86	280
chr11	100780731	100850724	ENSMUSG00000020919	gene body	882	4084
chr11	102152546	102156404	ENSMUSG00000020921	gene body	40	175
chr11	102162497	102185296	ENSMUSG00000020922	gene body	452	2274
chr11	102304560	102319742	ENSMUSG00000020923	gene body	212	1482
chr11	102684686	102697782	ENSMUSG00000020925	gene body	118	380
chr11	102761439	102780262	ENSMUSG00000020926	gene body	138	210
chr11	102838473	102880985	ENSMUSG00000020929	gene body	355	889
chr11	102881204	102885216	ENSMUSG00000020930	gene body	28	53
chr11	102887336	102900912	ENSMUSG00000020932	gene body	63	86
chr11	102994047	103028333	ENSMUSG00000020935	gene body	0	0
chr11	103028190	103068912	ENSMUSG00000020936	gene body	192	647
chr11	103070304	103101658	ENSMUSG00000020937	gene body	216	1222
chr11	103219762	103267472	ENSMUSG00000020941	gene body	550	2701
chr11	103676849	103697898	ENSMUSG00000020946	gene body	326	1509
chr11	69913888	69916591	ENSMUSG00000023170	gene body	54	274
chr11	88204388	88211507	ENSMUSG00000023723	gene body	80	378
chr11	3131850	3193463	ENSMUSG00000023764	gene body	0	0
chr11	94653767	94660089	ENSMUSG00000024414	gene body	100	279
chr11	120560298	120573253	ENSMUSG00000025130	gene body	0	0
chr11	120578104	120581624	ENSMUSG00000025132	gene body	0	0
chr11	120592121	120598365	ENSMUSG00000025134	gene body	0	0
chr11	120598421	120608198	ENSMUSG00000025135	gene body	0	0
chr11	120610087	120617936	ENSMUSG00000025137	gene body	0	0
chr11	120618372	120625240	ENSMUSG00000025138	gene body	0	0
chr11	120635712	120643769	ENSMUSG00000025140	gene body	0	0
chr11	120672973	120709447	ENSMUSG00000025142	gene body	388	1771
chr11	120710942	120713738	ENSMUSG00000025144	gene body	25	119
chr11	120713925	120721128	ENSMUSG00000025145	gene body	62	234
chr11	120729489	120732114	ENSMUSG00000025150	gene body	15	22
chr11	120805846	120824547	ENSMUSG00000025153	gene body	448	1137
chr11	120789201	120796403	ENSMUSG00000025155	gene body	125	485
chr11	120784272	120789102	ENSMUSG00000025156	gene body	77	424
chr11	120780746	120784207	ENSMUSG00000025158	gene body	32	150
chr11	120948480	120960868	ENSMUSG00000025161	gene body	224	630
chr11	120961749	120991330	ENSMUSG00000025162	gene body	815	4302
chr11	121177591	121204711	ENSMUSG00000025169	gene body	113	180
chr11	121356125	121388251	ENSMUSG00000025170	gene body	159	805
chr11	121327224	121354445	ENSMUSG00000025173	gene body	493	2172
chr11	119913441	119919548	ENSMUSG00000025371	gene body	87	451
chr11	119942763	120006782	ENSMUSG00000025372	gene body	770	2469
chr11	120007313	120047167	ENSMUSG00000025375	gene body	275	442
chr11	120090531	120098731	ENSMUSG00000025377	gene body	100	348
chr11	120369055	120378764	ENSMUSG00000025384	gene body	95	335
chr11	117654289	117763439	ENSMUSG00000025571	gene body	1399	5821
chr11	117765988	117782198	ENSMUSG00000025572	gene body	113	675
chr11	117815526	117826092	ENSMUSG00000025574	gene body	134	672
chr11	118406289	118419086	ENSMUSG00000025575	gene body	242	1137
chr11	119022962	119031270	ENSMUSG00000025577	gene body	116	459
chr11	119036305	119040969	ENSMUSG00000025578	gene body	56	264
chr11	119267887	119285454	ENSMUSG00000025579	gene body	164	435
chr11	119288363	119300089	ENSMUSG00000025580	gene body	205	840
chr11	119538719	119547753	ENSMUSG00000025582	gene body	64	68
chr11	119602905	119899576	ENSMUSG00000025583	gene body	4006	13623
chr11	120491840	120499187	ENSMUSG00000025792	gene body	47	280
chr11	120467635	120483984	ENSMUSG00000025793	gene body	166	824
chr11	59839447	59880968	ENSMUSG00000032615	gene body	419	1640
chr11	59791408	59810016	ENSMUSG00000032633	gene body	332	1380
chr11	29511757	29515033	ENSMUSG00000032673	gene body	35	205
chr11	59541568	59566956	ENSMUSG00000032691	gene body	124	357
chr11	29373658	29510808	ENSMUSG00000032740	gene body	723	2485
chr11	69299487	69323775	ENSMUSG00000032782	gene body	145	342
chr11	28385685	28584324	ENSMUSG00000032878	gene body	408	427
chr11	28339104	28339867	ENSMUSG00000032889	gene body	2	5
chr11	68972484	68975185	ENSMUSG00000032892	gene body	21	47
chr11	67455437	67688990	ENSMUSG00000033066	gene body	1380	1712
chr11	65688243	65788297	ENSMUSG00000033352	gene body	999	4703
chr11	65002039	65162961	ENSMUSG00000033389	gene body	1028	6746
chr11	118476829	118489209	ENSMUSG00000033857	gene body	83	189
chr11	118392751	118402092	ENSMUSG00000033880	gene body	108	414
chr11	118259651	118290244	ENSMUSG00000033909	gene body	409	1433
chr11	17159263	17200375	ENSMUSG00000033953	gene body	744	4837
chr11	88970252	88991613	ENSMUSG00000033983	gene body	170	524
chr11	116849901	116853094	ENSMUSG00000034120	gene body	99	671
chr11	87853215	87863803	ENSMUSG00000034121	gene body	70	78
chr11	87760541	87785928	ENSMUSG00000034156	gene body	125	160
chr11	5106265	5152257	ENSMUSG00000034164	gene body	242	289
chr11	5098926	5106093	ENSMUSG00000034175	gene body	78	282
chr11	87662722	87735539	ENSMUSG00000034177	gene body	283	413
chr11	103821782	103954056	ENSMUSG00000034187	gene body	901	2828
chr11	5054132	5065327	ENSMUSG00000034201	gene body	122	723
chr11	5058128	5060385	ENSMUSG00000034209	gene body	17	63
chr11	116330704	116335399	ENSMUSG00000034227	gene body	22	45
chr11	103364275	103412687	ENSMUSG00000034247	gene body	591	2981
chr11	103331497	103363692	ENSMUSG00000034255	gene body	205	577
chr11	4895320	4928867	ENSMUSG00000034274	gene body	233	701
chr11	4873951	4894200	ENSMUSG00000034285	gene body	124	422
chr11	86267033	86357602	ENSMUSG00000034297	gene body	818	3810
chr11	86058138	86201193	ENSMUSG00000034329	gene body	486	930
chr11	116078573	116086995	ENSMUSG00000034341	gene body	109	777
chr11	4480868	4594863	ENSMUSG00000034354	gene body	1562	6363
chr11	4257557	4272514	ENSMUSG00000034394	gene body	164	706
chr11	4186789	4215505	ENSMUSG00000034412	gene body	407	2480
chr11	84820856	84828994	ENSMUSG00000034449	gene body	100	440
chr11	115799183	115813639	ENSMUSG00000034471	gene body	232	1001
chr11	102799579	102819700	ENSMUSG00000034520	gene body	265	795
chr11	3649494	3690477	ENSMUSG00000034543	gene body	366	1332
chr11	115415689	115419962	ENSMUSG00000034566	gene body	72	533
chr11	115347707	115367756	ENSMUSG00000034586	gene body	156	763
chr11	3452365	3479831	ENSMUSG00000034587	gene body	153	469
chr11	3330401	3342971	ENSMUSG00000034614	gene body	90	377
chr11	102475915	102556392	ENSMUSG00000034621	gene body	915	3853
chr11	114982274	114989922	ENSMUSG00000034641	gene body	20	74
chr11	114890041	114904654	ENSMUSG00000034652	gene body	79	134
chr11	102453297	102470122	ENSMUSG00000034664	gene body	119	202
chr11	102436981	102447682	ENSMUSG00000034685	gene body	116	690
chr11	102430315	102437048	ENSMUSG00000034708	gene body	111	730
chr11	114675431	114720977	ENSMUSG00000034714	gene body	373	1369
chr11	102284931	102289237	ENSMUSG00000034757	gene body	64	325
chr11	102248882	102265187	ENSMUSG00000034773	gene body	100	287
chr11	102189620	102194081	ENSMUSG00000034793	gene body	28	176
chr11	101732919	101767358	ENSMUSG00000034931	gene body	214	483
chr11	101665541	101667832	ENSMUSG00000034936	gene body	21	253
chr11	83964428	84044578	ENSMUSG00000034940	gene body	487	1703
chr11	101582242	101591788	ENSMUSG00000034947	gene body	60	242
chr11	101458745	101466230	ENSMUSG00000034993	gene body	138	941
chr11	101425085	101435673	ENSMUSG00000035007	gene body	106	541
chr11	83525778	83530518	ENSMUSG00000035042	gene body	17	29
chr11	101285952	101302286	ENSMUSG00000035086	gene body	244	984
chr11	101260567	101277409	ENSMUSG00000035112	gene body	120	337
chr11	83299024	83405035	ENSMUSG00000035152	gene body	1059	3758
chr11	101162679	101171351	ENSMUSG00000035172	gene body	121	739
chr11	101119938	101126419	ENSMUSG00000035198	gene body	61	237
chr11	83002158	83020810	ENSMUSG00000035208	gene body	94	240
chr11	82101845	82103400	ENSMUSG00000035352	gene body	13	18
chr11	82045712	82047525	ENSMUSG00000035373	gene body	12	59
chr11	82035571	82037453	ENSMUSG00000035385	gene body	18	49
chr11	80810175	80822033	ENSMUSG00000035413	gene body	89	817
chr11	80482126	80780025	ENSMUSG00000035441	gene body	1673	8038
chr11	11787431	11808962	ENSMUSG00000035455	gene body	114	335
chr11	100319885	100322096	ENSMUSG00000035530	gene body	110	307
chr11	79932321	79962390	ENSMUSG00000035575	gene body	201	590
chr11	54438199	54518235	ENSMUSG00000035992	gene body	841	4053
chr11	52396428	52408728	ENSMUSG00000036275	gene body	216	1538
chr11	52231995	52246858	ENSMUSG00000036309	gene body	253	1416
chr11	51692264	51763634	ENSMUSG00000036391	gene body	734	2447
chr11	50602084	50807573	ENSMUSG00000036545	gene body	1198	2973
chr11	50210890	50235103	ENSMUSG00000036620	gene body	244	1371
chr11	50131396	50172785	ENSMUSG00000036644	gene body	358	975
chr11	59450045	59458567	ENSMUSG00000036819	gene body	77	473
chr11	59202486	59206134	ENSMUSG00000036860	gene body	43	174
chr11	58888153	58904225	ENSMUSG00000037001	gene body	132	411
chr11	58307069	58314627	ENSMUSG00000037243	gene body	56	140
chr11	58120002	58168539	ENSMUSG00000037275	gene body	334	887
chr11	78541817	78550777	ENSMUSG00000037278	gene body	108	492
chr11	58009064	58062034	ENSMUSG00000037331	gene body	1618	7910
chr11	54522847	54699285	ENSMUSG00000037533	gene body	907	3455
chr11	94211454	94215495	ENSMUSG00000037573	gene body	55	461
chr11	93956979	93968521	ENSMUSG00000037601	gene body	125	713
chr11	78094660	78156700	ENSMUSG00000037750	gene body	1174	5254
chr11	77982754	78030539	ENSMUSG00000037791	gene body	755	3433
chr11	77686155	77741921	ENSMUSG00000037857	gene body	692	3559
chr11	77470485	77489678	ENSMUSG00000037907	gene body	216	1005
chr11	77216287	77460220	ENSMUSG00000037926	gene body	1592	7522
chr11	99209047	99231017	ENSMUSG00000037935	gene body	237	1143
chr11	77044292	77078435	ENSMUSG00000037958	gene body	414	1900
chr11	98927818	98974942	ENSMUSG00000037992	gene body	634	4173
chr11	98863638	98905040	ENSMUSG00000038013	gene body	561	2471
chr11	98836785	98853697	ENSMUSG00000038020	gene body	120	162
chr11	76243715	76250619	ENSMUSG00000038046	gene body	60	201
chr11	76217608	76218666	ENSMUSG00000038057	gene body	10	24
chr11	98581256	98587368	ENSMUSG00000038150	gene body	129	895
chr11	75531694	75577575	ENSMUSG00000038178	gene body	299	917
chr11	75510094	75513168	ENSMUSG00000038195	gene body	25	89
chr11	98388677	98400490	ENSMUSG00000038208	gene body	76	154
chr11	75461715	75470899	ENSMUSG00000038217	gene body	201	950
chr11	75175942	75178835	ENSMUSG00000038268	gene body	43	317
chr11	74925823	75164448	ENSMUSG00000038290	gene body	1369	4964
chr11	74898071	74909342	ENSMUSG00000038335	gene body	143	423
chr11	74849261	74897060	ENSMUSG00000038351	gene body	258	764
chr11	97989578	97996181	ENSMUSG00000038352	gene body	53	56
chr11	97799000	97838764	ENSMUSG00000038366	gene body	659	3397
chr11	97663414	97685463	ENSMUSG00000038437	gene body	191	1261
chr11	97362551	97398542	ENSMUSG00000038485	gene body	379	1751
chr11	97136171	97151495	ENSMUSG00000038517	gene body	187	513
chr11	97050628	97068904	ENSMUSG00000038534	gene body	157	561
chr11	96817414	96829968	ENSMUSG00000038615	gene body	245	2008
chr11	96318267	96321638	ENSMUSG00000038692	gene body	30	372
chr11	96303336	96306121	ENSMUSG00000038700	gene body	28	163
chr11	96286623	96290162	ENSMUSG00000038721	gene body	23	121
chr11	74383356	74610915	ENSMUSG00000038807	gene body	1395	3517
chr11	95837216	95845734	ENSMUSG00000038811	gene body	76	191
chr11	95666957	95680773	ENSMUSG00000038845	gene body	141	485
chr11	95337018	95381872	ENSMUSG00000038893	gene body	356	1046
chr11	95274259	95310246	ENSMUSG00000038909	gene body	514	2053
chr11	95026258	95041354	ENSMUSG00000038967	gene body	109	319
chr11	94991035	95006899	ENSMUSG00000038976	gene body	284	1902
chr11	94644996	94653964	ENSMUSG00000039055	gene body	58	169
chr11	94539798	94549255	ENSMUSG00000039096	gene body	74	205
chr11	94501347	94521742	ENSMUSG00000039110	gene body	94	134
chr11	121701544	121716306	ENSMUSG00000039208	gene body	265	1535
chr11	121451949	121617164	ENSMUSG00000039230	gene body	1350	4091
chr11	121421401	121431288	ENSMUSG00000039253	gene body	55	164
chr11	121259990	121309896	ENSMUSG00000039275	gene body	845	3220
chr11	121222588	121229322	ENSMUSG00000039294	gene body	92	504
chr11	121204433	121222655	ENSMUSG00000039307	gene body	76	161
chr11	120725399	120727281	ENSMUSG00000039450	gene body	27	106
chr11	120484613	120489065	ENSMUSG00000039640	gene body	56	421
chr11	120456606	120458068	ENSMUSG00000039670	gene body	17	116
chr11	120380370	120437708	ENSMUSG00000039703	gene body	686	3052
chr11	120232947	120292296	ENSMUSG00000039741	gene body	737	2074
chr11	120064430	120086827	ENSMUSG00000039781	gene body	145	391
chr11	119491347	119511437	ENSMUSG00000039850	gene body	216	754
chr11	119355557	119381079	ENSMUSG00000039908	gene body	136	566
chr11	119228572	119265236	ENSMUSG00000039963	gene body	229	267
chr11	119143045	119228499	ENSMUSG00000039976	gene body	821	3003
chr11	119077573	119086221	ENSMUSG00000039989	gene body	159	878
chr11	73177083	73183162	ENSMUSG00000040158	gene body	111	896
chr11	48978889	49135387	ENSMUSG00000040328	gene body	303	1046
chr11	48826140	48852209	ENSMUSG00000040350	gene body	138	247
chr11	48806404	48817353	ENSMUSG00000040365	gene body	170	864
chr11	107207892	107470699	ENSMUSG00000040430	gene body	2065	4624
chr11	72451638	72489904	ENSMUSG00000040447	gene body	215	320
chr11	72441355	72451768	ENSMUSG00000040463	gene body	204	632
chr11	107033081	107132127	ENSMUSG00000040481	gene body	1671	7285
chr11	72301629	72313733	ENSMUSG00000040483	gene body	114	487
chr11	106751226	106768794	ENSMUSG00000040528	gene body	100	290
chr11	72047528	72135778	ENSMUSG00000040543	gene body	437	420
chr11	106502147	106613423	ENSMUSG00000040548	gene body	923	5843
chr11	33211795	33513746	ENSMUSG00000040594	gene body	990	1821
chr11	71019611	71027371	ENSMUSG00000040599	gene body	100	489
chr11	70984091	71004437	ENSMUSG00000040620	gene body	215	963
chr11	70943058	70969973	ENSMUSG00000040667	gene body	223	913
chr11	106156256	106160860	ENSMUSG00000040699	gene body	60	296
chr11	32347820	32428173	ENSMUSG00000040711	gene body	1037	4239
chr11	70669463	70688105	ENSMUSG00000040712	gene body	169	823
chr11	70647235	70651421	ENSMUSG00000040746	gene body	88	410
chr11	32205415	32208984	ENSMUSG00000040767	gene body	32	73
chr11	70459433	70466202	ENSMUSG00000040829	gene body	38	146
chr11	30771726	30880361	ENSMUSG00000040850	gene body	872	3985
chr11	6658521	6677475	ENSMUSG00000041046	gene body	101	107
chr11	6597823	6606053	ENSMUSG00000041073	gene body	95	167
chr11	6427229	6444443	ENSMUSG00000041126	gene body	122	640
chr11	6389074	6406158	ENSMUSG00000041164	gene body	191	1289
chr11	69784036	69795943	ENSMUSG00000041189	gene body	83	180
chr11	44454571	44470498	ENSMUSG00000041231	gene body	109	458
chr11	43729512	43748008	ENSMUSG00000041278	gene body	134	677
chr11	69599736	69605942	ENSMUSG00000041329	gene body	33	55
chr11	69561758	69580255	ENSMUSG00000041346	gene body	202	801
chr11	113776374	114067046	ENSMUSG00000041592	gene body	1483	1348
chr11	113726850	113751881	ENSMUSG00000041598	gene body	473	2301
chr11	113684412	113694647	ENSMUSG00000041623	gene body	128	573
chr11	113661319	113684155	ENSMUSG00000041629	gene body	462	2744
chr11	113244853	113650079	ENSMUSG00000041654	gene body	2461	4936
chr11	111066164	111076821	ENSMUSG00000041695	gene body	55	211
chr11	110100749	110168196	ENSMUSG00000041797	gene body	216	258
chr11	110025634	110095978	ENSMUSG00000041828	gene body	215	207
chr11	109573331	109611967	ENSMUSG00000041895	gene body	330	1032
chr11	109450855	109473598	ENSMUSG00000041920	gene body	163	366
chr11	78328415	78342782	ENSMUSG00000041958	gene body	92	337
chr11	5276324	5444847	ENSMUSG00000041961	gene body	1354	5886
chr11	40679314	40695203	ENSMUSG00000042032	gene body	212	1480
chr11	63962627	64079468	ENSMUSG00000042148	gene body	865	2270
chr11	23564961	23633639	ENSMUSG00000042208	gene body	285	707
chr11	62281473	62328451	ENSMUSG00000042298	gene body	372	1018
chr11	22005828	22342292	ENSMUSG00000042302	gene body	1683	4421
chr11	61956763	62223013	ENSMUSG00000042331	gene body	1692	6553
chr11	20823576	20831056	ENSMUSG00000042363	gene body	78	370
chr11	61684091	61709951	ENSMUSG00000042377	gene body	159	880
chr11	61485431	61488900	ENSMUSG00000042436	gene body	47	77
chr11	61151785	61175055	ENSMUSG00000042506	gene body	444	1862
chr11	60920917	60931867	ENSMUSG00000042549	gene body	103	617
chr11	60830631	60860195	ENSMUSG00000042569	gene body	300	969
chr11	60536381	60558512	ENSMUSG00000042650	gene body	472	2714
chr11	60400626	60418457	ENSMUSG00000042709	gene body	173	823
chr11	69796068	69801857	ENSMUSG00000042826	gene body	37	74
chr11	120653788	120661175	ENSMUSG00000042988	gene body	73	83
chr11	75164565	75169519	ENSMUSG00000043099	gene body	163	479
chr11	60864452	60879272	ENSMUSG00000043284	gene body	536	3208
chr11	103132429	103139876	ENSMUSG00000043372	gene body	73	181
chr11	69340461	69342641	ENSMUSG00000043419	gene body	9	34
chr11	97627389	97629702	ENSMUSG00000043439	gene body	48	74
chr11	70764209	70772928	ENSMUSG00000043602	gene body	54	389
chr11	120348678	120351190	ENSMUSG00000043644	gene body	0	0
chr11	120229802	120231585	ENSMUSG00000043993	gene body	36	330
chr11	30885358	30893729	ENSMUSG00000043999	gene body	40	47
chr11	20227037	20249429	ENSMUSG00000044066	gene body	274	1432
chr11	22973215	22976496	ENSMUSG00000044068	gene body	48	403
chr11	29743048	30026033	ENSMUSG00000044072	gene body	1033	1554
chr11	77508099	77515980	ENSMUSG00000044328	gene body	85	317
chr11	70216789	70221064	ENSMUSG00000044367	gene body	33	141
chr11	31665181	31671885	ENSMUSG00000044502	gene body	106	521
chr11	17051586	17079371	ENSMUSG00000044629	gene body	94	341
chr11	110176820	110251776	ENSMUSG00000044749	gene body	159	212
chr11	115279622	115297663	ENSMUSG00000044788	gene body	110	974
chr11	69391925	69395631	ENSMUSG00000044795	gene body	23	224
chr11	50811086	50827724	ENSMUSG00000044807	gene body	156	413
chr11	114996721	115001880	ENSMUSG00000044811	gene body	25	110
chr11	45928269	45944935	ENSMUSG00000044847	gene body	133	671
chr11	53427922	53430831	ENSMUSG00000044894	gene body	73	319
chr11	32455370	32516687	ENSMUSG00000044949	gene body	875	4615
chr11	43681998	43721491	ENSMUSG00000044950	gene body	318	1573
chr11	16951375	16954772	ENSMUSG00000044966	gene body	23	67
chr11	101155907	101161787	ENSMUSG00000045007	gene body	33	61
chr11	84876315	84880285	ENSMUSG00000045140	gene body	38	139
chr11	69059717	69061578	ENSMUSG00000045176	gene body	34	359
chr11	75193783	75267769	ENSMUSG00000045287	gene body	412	574
chr11	75440944	75454717	ENSMUSG00000045374	gene body	246	1054
chr11	69396519	69398234	ENSMUSG00000045377	gene body	34	148
chr11	102939264	102946688	ENSMUSG00000045532	gene body	46	76
chr11	72389164	72411713	ENSMUSG00000045667	gene body	126	276
chr11	19924375	20024026	ENSMUSG00000045671	gene body	1519	8768
chr11	115187487	115247023	ENSMUSG00000045980	gene body	602	2129
chr11	82764345	82765935	ENSMUSG00000046010	gene body	32	305
chr11	68503019	68552698	ENSMUSG00000046207	gene body	258	369
chr11	49203292	49218816	ENSMUSG00000046311	gene body	175	1202
chr11	62604884	62648523	ENSMUSG00000046417	gene body	392	2277
chr11	87226906	87359023	ENSMUSG00000046442	gene body	569	1778
chr11	43474276	43491525	ENSMUSG00000046491	gene body	48	75
chr11	121616197	121673153	ENSMUSG00000046605	gene body	316	958
chr11	95509845	95514570	ENSMUSG00000046719	gene body	25	195
chr11	69878261	69881406	ENSMUSG00000046731	gene body	55	500
chr11	115603925	115608036	ENSMUSG00000046756	gene body	64	369
chr11	48861968	48871683	ENSMUSG00000046879	gene body	173	941
chr11	80136678	80142175	ENSMUSG00000046909	gene body	60	242
chr11	96928104	96937830	ENSMUSG00000047040	gene body	45	90
chr11	86694351	86757565	ENSMUSG00000047126	gene body	854	5228
chr11	95009879	95026087	ENSMUSG00000047181	gene body	137	471
chr11	3895240	3901296	ENSMUSG00000047205	gene body	46	266
chr11	73175519	73177037	ENSMUSG00000047260	gene body	30	321
chr11	69901072	69913820	ENSMUSG00000047284	gene body	130	479
chr11	62752577	62789462	ENSMUSG00000047342	gene body	171	355
chr11	64435332	64522841	ENSMUSG00000047759	gene body	391	1041
chr11	115116214	115133992	ENSMUSG00000047798	gene body	93	271
chr11	61871307	61930252	ENSMUSG00000047804	gene body	539	2149
chr11	62820231	62850808	ENSMUSG00000047821	gene body	276	1078
chr11	113619342	113626028	ENSMUSG00000047904	gene body	30	52
chr11	59211412	59228270	ENSMUSG00000048076	gene body	759	5079
chr11	117809668	117814283	ENSMUSG00000048277	gene body	84	877
chr11	120826529	120932872	ENSMUSG00000048445	gene body	567	1052
chr11	62648664	62666354	ENSMUSG00000048497	gene body	169	863
chr11	89300638	89302332	ENSMUSG00000048616	gene body	12	22
chr11	50872720	50887651	ENSMUSG00000048728	gene body	60	96
chr11	100462614	100472741	ENSMUSG00000048732	gene body	202	1197
chr11	96323326	96347930	ENSMUSG00000048763	gene body	169	1415
chr11	3907021	3914664	ENSMUSG00000048807	gene body	162	1255
chr11	16257724	16427310	ENSMUSG00000048834	gene body	325	495
chr11	103116231	103119725	ENSMUSG00000048878	gene body	76	479
chr11	80477023	80481184	ENSMUSG00000048895	gene body	37	170
chr11	59155369	59163739	ENSMUSG00000049287	gene body	105	442
chr11	69323980	69325793	ENSMUSG00000049299	gene body	18	110
chr11	50898712	50916165	ENSMUSG00000049321	gene body	101	415
chr11	60777524	60788287	ENSMUSG00000049323	gene body	330	1929
chr11	106036872	106059324	ENSMUSG00000049354	gene body	329	1468
chr11	53350833	53421830	ENSMUSG00000049470	gene body	919	4550
chr11	78750506	78751729	ENSMUSG00000049489	gene body	22	172
chr11	55049731	55078131	ENSMUSG00000049588	gene body	146	416
chr11	20685084	20741589	ENSMUSG00000049659	gene body	615	3420
chr11	5713417	5762376	ENSMUSG00000049680	gene body	713	3968
chr11	3983636	3999326	ENSMUSG00000049721	gene body	90	71
chr11	58315114	58330339	ENSMUSG00000049755	gene body	178	1078
chr11	20543253	20653021	ENSMUSG00000049800	gene body	1135	7308
chr11	97415533	97502402	ENSMUSG00000049807	gene body	1229	6793
chr11	23007531	23030788	ENSMUSG00000049811	gene body	118	155
chr11	59963181	59964944	ENSMUSG00000049892	gene body	18	48
chr11	22512088	22519234	ENSMUSG00000049904	gene body	41	103
chr11	120458115	120464358	ENSMUSG00000049957	gene body	64	403
chr11	73135485	73138294	ENSMUSG00000050107	gene body	47	172
chr11	78472330	78497754	ENSMUSG00000050132	gene body	92	173
chr11	67025154	67035312	ENSMUSG00000050270	gene body	42	67
chr11	102604396	102608058	ENSMUSG00000050288	gene body	94	537
chr11	97840780	97844099	ENSMUSG00000050538	gene body	16	37
chr11	43774606	43901210	ENSMUSG00000050541	gene body	563	666
chr11	50255634	50292311	ENSMUSG00000050567	gene body	657	3912
chr11	116434094	116439077	ENSMUSG00000050628	gene body	71	524
chr11	115381916	115396132	ENSMUSG00000050910	gene body	126	882
chr11	107933387	108343928	ENSMUSG00000050965	gene body	3550	8702
chr11	114851152	114872617	ENSMUSG00000051043	gene body	185	181
chr11	78507055	78512172	ENSMUSG00000051232	gene body	42	213
chr11	22896136	22982382	ENSMUSG00000051355	gene body	726	2758
chr11	102905529	102925124	ENSMUSG00000051378	gene body	187	654
chr11	4141123	4160293	ENSMUSG00000051427	gene body	160	533
chr11	120625117	120633600	ENSMUSG00000051510	gene body	0	0
chr11	69823122	69837784	ENSMUSG00000051790	gene body	152	574
chr11	83582056	83623693	ENSMUSG00000051832	gene body	161	198
chr11	54717456	54787675	ENSMUSG00000052298	gene body	796	4456
chr11	98795516	98807859	ENSMUSG00000052915	gene body	232	1500
chr11	116336353	116413032	ENSMUSG00000052949	gene body	436	917
chr11	117966079	117970047	ENSMUSG00000053113	gene body	143	754
chr11	72215138	72218450	ENSMUSG00000053574	gene body	18	60
chr11	105589986	105929304	ENSMUSG00000053580	gene body	1697	4406
chr11	6105691	6200415	ENSMUSG00000053838	gene body	1227	5479
chr11	66211725	66525964	ENSMUSG00000053930	gene body	1019	923
chr11	93859243	93885766	ENSMUSG00000054079	gene body	237	934
chr11	82951349	82964840	ENSMUSG00000054404	gene body	65	120
chr11	116121846	116131128	ENSMUSG00000054517	gene body	64	309
chr11	59461197	59472474	ENSMUSG00000054519	gene body	96	625
chr11	72796226	72927120	ENSMUSG00000055670	gene body	998	3401
chr11	67277124	67308634	ENSMUSG00000055775	gene body	86	81
chr11	103171107	103198901	ENSMUSG00000055805	gene body	220	673
chr11	93098028	93601749	ENSMUSG00000056158	gene body	1285	1241
chr11	23306895	23490560	ENSMUSG00000056342	gene body	1383	4838
chr11	35121224	35708507	ENSMUSG00000056427	gene body	4057	14519
chr11	3639785	3649673	ENSMUSG00000056579	gene body	210	1295
chr11	60353329	60394341	ENSMUSG00000056598	gene body	232	287
chr11	96281905	96285315	ENSMUSG00000056648	gene body	26	174
chr11	109352835	109363654	ENSMUSG00000056687	gene body	88	433
chr11	103101682	103112200	ENSMUSG00000056938	gene body	88	283
chr11	116837432	116843449	ENSMUSG00000056962	gene body	112	829
chr11	70688361	70700155	ENSMUSG00000057054	gene body	87	210
chr11	96464593	96759130	ENSMUSG00000057058	gene body	1152	1236
chr11	44617317	45008091	ENSMUSG00000057098	gene body	2563	1727
chr11	33152287	33163206	ENSMUSG00000057113	gene body	167	693
chr11	80360492	80378034	ENSMUSG00000057181	gene body	118	278
chr11	115475667	115490467	ENSMUSG00000057219	gene body	168	1181
chr11	116675303	116694868	ENSMUSG00000057286	gene body	170	426
chr11	114668524	114672331	ENSMUSG00000057322	gene body	118	745
chr11	95414080	95493406	ENSMUSG00000057522	gene body	941	4865
chr11	88964658	88966931	ENSMUSG00000057534	gene body	1	2
chr11	120464866	120467607	ENSMUSG00000057594	gene body	33	194
chr11	72777232	72796142	ENSMUSG00000057778	gene body	116	379
chr11	5969644	6066362	ENSMUSG00000057897	gene body	545	629
chr11	33117430	33147400	ENSMUSG00000057967	gene body	250	704
chr11	78180932	78183584	ENSMUSG00000058546	gene body	63	347
chr11	98740638	98769006	ENSMUSG00000058756	gene body	305	2087
chr11	117199661	117362325	ENSMUSG00000059248	gene body	2553	9279
chr11	69395487	69396680	ENSMUSG00000059278	gene body	10	52
chr11	85353167	85826058	ENSMUSG00000059439	gene body	2348	4734
chr11	93885852	93946985	ENSMUSG00000059474	gene body	453	2196
chr11	4701973	4704342	ENSMUSG00000059534	gene body	49	373
chr11	69580359	69591873	ENSMUSG00000059552	gene body	170	1278
chr11	69666936	69672423	ENSMUSG00000059796	gene body	182	982
chr11	115644045	115708597	ENSMUSG00000059923	gene body	982	5877
chr11	102289300	102296631	ENSMUSG00000059995	gene body	177	692
chr11	54199433	54199692	ENSMUSG00000060068	gene body	0	0
chr11	70432635	70440828	ENSMUSG00000060216	gene body	85	410
chr11	70657202	70662513	ENSMUSG00000060600	gene body	54	165
chr11	30505991	30649587	ENSMUSG00000060923	gene body	329	871
chr11	68901583	68906989	ENSMUSG00000060938	gene body	90	432
chr11	104550663	104595753	ENSMUSG00000061086	gene body	257	361
chr11	120542888	120549727	ENSMUSG00000061111	gene body	0	0
chr11	120103960	120151346	ENSMUSG00000061306	gene body	656	2719
chr11	59948206	59962205	ENSMUSG00000061650	gene body	242	920
chr11	87033867	87074062	ENSMUSG00000061666	gene body	183	918
chr11	116530925	116536674	ENSMUSG00000061878	gene body	80	108
chr11	78037931	78060434	ENSMUSG00000061981	gene body	226	1109
chr11	60105013	60199197	ENSMUSG00000062115	gene body	1920	8714
chr11	98412470	98437716	ENSMUSG00000062312	gene body	295	1173
chr11	103966739	103985337	ENSMUSG00000062421	gene body	167	1151
chr11	120345690	120348542	ENSMUSG00000062825	gene body	0	0
chr11	114922781	114934386	ENSMUSG00000063193	gene body	67	287
chr11	101442298	101445529	ENSMUSG00000063316	gene body	119	537
chr11	51289920	51583918	ENSMUSG00000063564	gene body	1280	1236
chr11	53949965	53980332	ENSMUSG00000063652	gene body	161	570
chr11	26471322	26593999	ENSMUSG00000064090	gene body	478	1383
chr11	62603079	62603150	ENSMUSG00000064437	gene body	7	19
chr11	78181299	78181363	ENSMUSG00000064540	gene body	1	5
chr11	97781639	97781775	ENSMUSG00000064901	gene body	3	31
chr11	106500993	106501062	ENSMUSG00000065126	gene body	4	11
chr11	106260206	106260313	ENSMUSG00000065162	gene body	0	0
chr11	96265164	96265265	ENSMUSG00000065546	gene body	0	2
chr11	23479561	23479667	ENSMUSG00000065591	gene body	1	2
chr11	78183056	78183124	ENSMUSG00000065676	gene body	4	16
chr11	83294304	83294400	ENSMUSG00000065715	gene body	0	3
chr11	62603450	62603521	ENSMUSG00000065734	gene body	3	12
chr11	101627366	101627556	ENSMUSG00000065767	gene body	1	5
chr11	106163330	106202168	ENSMUSG00000069631	gene body	266	670
chr11	97703399	97713500	ENSMUSG00000069744	gene body	110	634
chr11	90030348	90036508	ENSMUSG00000069763	gene body	22	28
chr11	88339382	88718513	ENSMUSG00000069769	gene body	3243	12903
chr11	83703991	83706268	ENSMUSG00000069792	gene body	6	19
chr11	82978390	82991830	ENSMUSG00000069793	gene body	83	269
chr11	76179671	76214827	ENSMUSG00000069808	gene body	209	628
chr11	69622024	69623870	ENSMUSG00000069835	gene body	22	59
chr11	67052670	67067070	ENSMUSG00000069844	gene body	128	540
chr11	58199618	58222782	ENSMUSG00000069874	gene body	159	549
chr11	49015874	49051242	ENSMUSG00000069892	gene body	0	0
chr11	48946150	48979398	ENSMUSG00000069893	gene body	0	0
chr11	46051354	46052321	ENSMUSG00000069899	gene body	4	3
chr11	34809190	34833641	ENSMUSG00000069910	gene body	185	537
chr11	26786633	26787634	ENSMUSG00000069939	gene body	0	0
chr11	119393100	119487418	ENSMUSG00000070327	gene body	1285	3171
chr11	97853826	97884154	ENSMUSG00000070336	gene body	95	126
chr11	69838514	69839618	ENSMUSG00000070394	gene body	7	103
chr11	63885792	63922290	ENSMUSG00000070407	gene body	262	526
chr11	97777527	97782437	ENSMUSG00000071415	gene body	126	718
chr11	6415443	6419817	ENSMUSG00000071866	gene body	91	543
chr11	86683985	86692457	ENSMUSG00000072582	gene body	99	395
chr11	83065112	83070678	ENSMUSG00000072620	gene body	0	0
chr11	78826584	78846870	ENSMUSG00000072640	gene body	130	243
chr11	61864568	61868058	ENSMUSG00000072847	gene body	24	20
chr11	59505662	59513647	ENSMUSG00000072893	gene body	72	358
chr11	58847158	58861956	ENSMUSG00000072915	gene body	107	392
chr11	30267464	30280491	ENSMUSG00000073073	gene body	80	431
chr11	120185400	120189852	ENSMUSG00000075389	gene body	75	565
chr11	101406839	101417615	ENSMUSG00000075528	gene body	82	221
chr11	98797707	98810087	ENSMUSG00000075576	gene body	194	922
chr11	96350525	96354012	ENSMUSG00000075588	gene body	34	381
chr11	96336299	96342108	ENSMUSG00000075589	gene body	39	362
chr11	95712673	95835115	ENSMUSG00000075595	gene body	1025	3923
chr11	3514684	3517351	ENSMUSG00000075702	gene body	49	259
chr11	118332360	118342500	ENSMUSG00000076433	gene body	290	1336
chr11	94557102	94601871	ENSMUSG00000076435	gene body	340	912
chr11	62604515	62604586	ENSMUSG00000077457	gene body	3	8
chr11	74905424	74905516	ENSMUSG00000077493	gene body	0	5
chr11	78181686	78181756	ENSMUSG00000077625	gene body	0	11
chr11	74906109	74906199	ENSMUSG00000077637	gene body	1	1
chr11	98624351	98625661	ENSMUSG00000078134	gene body	0	0
chr11	48945354	48946190	ENSMUSG00000078153	gene body	0	0
chr11	48825346	48826655	ENSMUSG00000078154	gene body	1	9
chr11	120762794	120764419	ENSMUSG00000078249	gene body	6	8
chr11	120098928	120100705	ENSMUSG00000078572	gene body	34	194
chr11	107025681	107030443	ENSMUSG00000078607	gene body	32	88
chr11	106263179	106272972	ENSMUSG00000078619	gene body	0	0
chr11	106197408	106216344	ENSMUSG00000078622	gene body	168	811
chr11	102576398	102579461	ENSMUSG00000078640	gene body	21	36
chr11	101325063	101329702	ENSMUSG00000078651	gene body	47	75
chr11	101316213	101323537	ENSMUSG00000078652	gene body	121	782
chr11	101253707	101259549	ENSMUSG00000078656	gene body	42	230
chr11	98804905	98833814	ENSMUSG00000078676	gene body	367	1766
chr11	97685826	97688621	ENSMUSG00000078695	gene body	19	79
chr11	96916270	96965060	ENSMUSG00000078700	gene body	311	971
chr11	96251105	96264868	ENSMUSG00000078706	gene body	69	207
chr11	79526560	79530609	ENSMUSG00000078771	gene body	24	112
chr11	75177643	75191241	ENSMUSG00000078789	gene body	130	573
chr11	69916714	69921958	ENSMUSG00000078812	gene body	137	1221
chr11	58954685	58956830	ENSMUSG00000078851	gene body	50	221
chr11	58199556	58207591	ENSMUSG00000078853	gene body	60	155
chr11	49076587	49096974	ENSMUSG00000078920	gene body	116	573
chr11	48985327	48994172	ENSMUSG00000078922	gene body	0	0
chr11	17182107	17233796	ENSMUSG00000078970	gene body	454	1757
chr11	16500530	16508484	ENSMUSG00000078974	gene body	112	607
chr11	6446218	6446537	ENSMUSG00000079988	gene body	1	1
chr11	5818497	5818583	ENSMUSG00000080904	gene body	1	0
chr11	3149742	3150955	ENSMUSG00000081208	gene body	0	0
chr11	96795439	96795825	ENSMUSG00000081249	gene body	14	61
chr11	115493024	115493182	ENSMUSG00000081376	gene body	1	6
chr11	63312310	63313311	ENSMUSG00000081600	gene body	0	0
chr11	62331421	62331721	ENSMUSG00000081944	gene body	3	5
chr11	48289984	48290313	ENSMUSG00000081952	gene body	2	1
chr11	70358138	70358781	ENSMUSG00000082145	gene body	1	5
chr11	60343245	60344206	ENSMUSG00000082148	gene body	13	124
chr11	111276100	111276931	ENSMUSG00000082272	gene body	6	2
chr11	3125904	3131004	ENSMUSG00000082286	gene body	0	0
chr11	48751867	48753714	ENSMUSG00000082454	gene body	7	4
chr11	47541432	47542306	ENSMUSG00000082792	gene body	1	0
chr11	3951714	3952716	ENSMUSG00000082816	gene body	3	5
chr11	6172644	6173036	ENSMUSG00000083022	gene body	5	18
chr11	96248633	96249189	ENSMUSG00000083337	gene body	1	1
chr11	48734554	48735561	ENSMUSG00000083460	gene body	0	1
chr11	6781678	6783138	ENSMUSG00000083819	gene body	0	2
chr11	5762129	5784710	ENSMUSG00000083844	gene body	154	495
chr11	86630428	86631026	ENSMUSG00000083992	gene body	4	21
chr11	22758599	22760025	ENSMUSG00000084081	gene body	3	8
chr11	16514533	16515981	ENSMUSG00000084347	gene body	5	6
chr11	87755577	87757270	ENSMUSG00000084796	gene body	16	63
chr11	98438037	98439046	ENSMUSG00000084835	gene body	12	66
chr11	96343072	96354691	ENSMUSG00000084844	gene body	94	779
chr11	3308996	3320722	ENSMUSG00000084941	gene body	67	142
chr11	95310429	95324496	ENSMUSG00000085143	gene body	74	228
chr11	75461539	75466676	ENSMUSG00000085148	gene body	171	885
chr11	6525591	6528760	ENSMUSG00000085156	gene body	93	444
chr11	82779601	82781042	ENSMUSG00000085175	gene body	15	138
chr11	119935803	119942698	ENSMUSG00000085207	gene body	52	203
chr11	86201370	86304443	ENSMUSG00000085208	gene body	784	2515
chr11	106065077	106066305	ENSMUSG00000085255	gene body	20	40
chr11	59946889	59948142	ENSMUSG00000085260	gene body	11	37
chr11	58508791	58509261	ENSMUSG00000085342	gene body	0	0
chr11	58965748	58978050	ENSMUSG00000085379	gene body	132	846
chr11	120235234	120236122	ENSMUSG00000085501	gene body	14	79
chr11	97644184	97660367	ENSMUSG00000085586	gene body	133	652
chr11	100687417	100697520	ENSMUSG00000085604	gene body	56	100
chr11	75172560	75177633	ENSMUSG00000085609	gene body	49	183
chr11	85234775	85238304	ENSMUSG00000085628	gene body	34	154
chr11	96291024	96306910	ENSMUSG00000085645	gene body	152	1121
chr11	53501184	53501759	ENSMUSG00000085718	gene body	4	4
chr11	18845851	18874309	ENSMUSG00000085743	gene body	80	165
chr11	59199836	59202385	ENSMUSG00000085882	gene body	18	118
chr11	69682138	69691141	ENSMUSG00000085890	gene body	61	208
chr11	98682921	98683415	ENSMUSG00000085955	gene body	10	137
chr11	94133485	94155776	ENSMUSG00000086003	gene body	124	172
chr11	102614892	102616546	ENSMUSG00000086105	gene body	14	9
chr11	95700106	95712754	ENSMUSG00000086191	gene body	66	95
chr11	102619796	102624416	ENSMUSG00000086283	gene body	23	44
chr11	11868123	11885321	ENSMUSG00000086391	gene body	64	277
chr11	17953970	17959578	ENSMUSG00000086468	gene body	21	38
chr11	95145052	95159047	ENSMUSG00000086552	gene body	75	242
chr11	62919079	62921592	ENSMUSG00000086677	gene body	14	57
chr11	97280128	97282897	ENSMUSG00000086680	gene body	30	243
chr11	99932162	99933109	ENSMUSG00000086688	gene body	4	7
chr11	29170909	29173558	ENSMUSG00000086725	gene body	31	317
chr11	62602877	62604807	ENSMUSG00000086841	gene body	77	270
chr11	117076790	117078955	ENSMUSG00000086859	gene body	38	372
chr11	104557922	104565661	ENSMUSG00000086932	gene body	44	73
chr11	85791661	85832223	ENSMUSG00000087013	gene body	256	369
chr11	3353573	3354911	ENSMUSG00000087055	gene body	5	19
chr11	16935154	16951282	ENSMUSG00000087060	gene body	55	231
chr11	83223576	83226604	ENSMUSG00000087107	gene body	13	8
chr11	57795499	57801417	ENSMUSG00000087165	gene body	48	204
chr11	43959089	44134987	ENSMUSG00000087172	gene body	603	1813
chr11	59810080	59818491	ENSMUSG00000087249	gene body	59	297
chr11	113043895	113201838	ENSMUSG00000087259	gene body	1110	2762
chr11	88059066	88067476	ENSMUSG00000087373	gene body	28	133
chr11	64079484	64083259	ENSMUSG00000087497	gene body	24	163
chr11	70654741	70656493	ENSMUSG00000087523	gene body	24	138
chr11	88718645	88728893	ENSMUSG00000087574	gene body	39	139
chr11	99387340	99387897	ENSMUSG00000087692	gene body	3	16
chr11	69350518	69350661	ENSMUSG00000087881	gene body	2	0
chr11	118180941	118181035	ENSMUSG00000088119	gene body	2	0
chr11	69668852	69668995	ENSMUSG00000089542	gene body	8	23
chr11	69682846	69685784	ENSMUSG00000089669	gene body	24	86
chr11	62847069	62877465	ENSMUSG00000090173	gene body	148	143
chr11	116843278	116854263	ENSMUSG00000090266	gene body	174	1103
chr11	100361716	100362126	ENSMUSG00000091478	gene body	0	6
chr11	22858931	22861264	ENSMUSG00000092626	gene body	30	211
chr11	84893087	84893153	ENSMUSG00000092644	gene body	0	3
chr11	52099043	52099153	ENSMUSG00000093006	gene body	6	66
chr11	120068127	120068238	ENSMUSG00000093075	gene body	0	1
chr11	4139364	4139446	ENSMUSG00000093080	gene body	4	3
chr11	98262606	98262662	ENSMUSG00000093176	gene body	0	0
chr11	120346736	120346819	ENSMUSG00000093264	gene body	0	0
chr11	83291699	83294632	ENSMUSG00000093483	gene body	40	262
chr11	51270435	51270689	ENSMUSG00000093734	gene body	6	31
chr11	70238124	70239842	ENSMUSG00000093989	gene body	22	288
chr11	6467599	6475917	ENSMUSG00000094483	gene body	121	1242
chr11	69876684	69878018	ENSMUSG00000094845	gene body	27	74
chr11	120633768	120635125	ENSMUSG00000097062	gene body	0	0
chr11	77489854	77491409	ENSMUSG00000097165	gene body	13	55
chr11	96712982	96747436	ENSMUSG00000097289	gene body	160	187
chr11	69686250	69695849	ENSMUSG00000097328	gene body	73	285
chr11	101418812	101425333	ENSMUSG00000097487	gene body	63	183
chr11	60879118	60887218	ENSMUSG00000097747	gene body	59	214
chr11	101419187	101419253	ENSMUSG00000098600	gene body	1	0
chr11	97780182	97780276	ENSMUSG00000098813	gene body	1	11
chr11	105177726	105181433	ENSMUSG00000099681	gene body	55	433
chr11	16635109	16636066	ENSMUSG00000101316	gene body	3	6
chr11	120581670	120582837	ENSMUSG00000102881	gene body	0	0
chr11	88253368	88256990	ENSMUSG00000108634	gene body	18	13
chr11	119448788	119491298	ENSMUSG00000109408	gene body	422	622
chr11	90187683	90251255	ENSMUSG00000110344	gene body	277	840
chr12	100199435	100209814	ENSMUSG00000001175	gene body	257	1451
chr12	111669361	111672338	ENSMUSG00000001270	gene body	52	175
chr12	40201567	40248504	ENSMUSG00000001627	gene body	409	1603
chr12	112653821	112674884	ENSMUSG00000001729	gene body	550	3152
chr12	84783212	84876532	ENSMUSG00000002020	gene body	743	2030
chr12	81573557	81595008	ENSMUSG00000002679	gene body	142	438
chr12	50341231	50649098	ENSMUSG00000002688	gene body	1432	5209
chr12	112907819	112929776	ENSMUSG00000002799	gene body	146	230
chr12	112976482	112978945	ENSMUSG00000002803	gene body	31	267
chr12	112934291	112942124	ENSMUSG00000002804	gene body	66	161
chr12	31265234	31329644	ENSMUSG00000002900	gene body	512	2111
chr12	31926254	31950535	ENSMUSG00000002996	gene body	243	1530
chr12	31958476	32061296	ENSMUSG00000002997	gene body	428	1208
chr12	38779380	38870484	ENSMUSG00000004151	gene body	241	439
chr12	34047580	34917095	ENSMUSG00000004698	gene body	2603	3578
chr12	85219481	85226628	ENSMUSG00000004788	gene body	82	401
chr12	85110833	85134845	ENSMUSG00000004789	gene body	324	1620
chr12	85166635	85177790	ENSMUSG00000004791	gene body	81	88
chr12	72085589	72101461	ENSMUSG00000005078	gene body	107	620
chr12	54746349	54795703	ENSMUSG00000005656	gene body	301	1389
chr12	113140236	113145506	ENSMUSG00000006356	gene body	64	333
chr12	113146316	113153879	ENSMUSG00000006360	gene body	66	217
chr12	111574523	111656221	ENSMUSG00000007411	gene body	1046	4695
chr12	86082541	86162459	ENSMUSG00000007867	gene body	586	2225
chr12	85272398	85288438	ENSMUSG00000008822	gene body	87	321
chr12	83631236	83683123	ENSMUSG00000010608	gene body	548	2268
chr12	112620045	112641360	ENSMUSG00000011148	gene body	138	262
chr12	112960085	113000704	ENSMUSG00000011158	gene body	548	2497
chr12	116077726	116146261	ENSMUSG00000011171	gene body	225	205
chr12	17544794	17551505	ENSMUSG00000011179	gene body	95	354
chr12	55836324	55869736	ENSMUSG00000012076	gene body	232	1047
chr12	85824659	86061893	ENSMUSG00000012609	gene body	1252	2482
chr12	44205559	44210326	ENSMUSG00000014905	gene body	50	373
chr12	80167547	80260371	ENSMUSG00000015143	gene body	2081	9434
chr12	110447120	110583062	ENSMUSG00000017843	gene body	2232	8857
chr12	110601452	110666945	ENSMUSG00000018707	gene body	1020	3334
chr12	35497974	35535038	ENSMUSG00000019256	gene body	231	1632
chr12	72073428	72085439	ENSMUSG00000019718	gene body	80	382
chr12	83688152	83735199	ENSMUSG00000019969	gene body	536	2638
chr12	36091835	36158080	ENSMUSG00000020547	gene body	464	1682
chr12	33429635	33441392	ENSMUSG00000020561	gene body	118	605
chr12	33147693	33373185	ENSMUSG00000020564	gene body	1923	10612
chr12	32953891	32979860	ENSMUSG00000020570	gene body	249	1569
chr12	17266545	17284770	ENSMUSG00000020571	gene body	229	827
chr12	32819545	32853349	ENSMUSG00000020572	gene body	325	1220
chr12	32173473	32208659	ENSMUSG00000020573	gene body	150	329
chr12	13269133	13583811	ENSMUSG00000020576	gene body	1489	2985
chr12	36014557	36042500	ENSMUSG00000020577	gene body	94	122
chr12	16894895	16987823	ENSMUSG00000020580	gene body	857	4488
chr12	8947929	8972028	ENSMUSG00000020583	gene body	90	108
chr12	8921664	8938742	ENSMUSG00000020585	gene body	307	2453
chr12	12262139	12380965	ENSMUSG00000020589	gene body	528	4714
chr12	35047186	35147479	ENSMUSG00000020590	gene body	592	3346
chr12	8771323	8793715	ENSMUSG00000020592	gene body	417	1435
chr12	16535669	16610966	ENSMUSG00000020593	gene body	483	1890
chr12	8674134	8752581	ENSMUSG00000020594	gene body	875	5017
chr12	44328885	44601964	ENSMUSG00000020598	gene body	811	674
chr12	15791727	15816922	ENSMUSG00000020601	gene body	259	990
chr12	8313432	8343824	ENSMUSG00000020605	gene body	364	1496
chr12	14146830	14152054	ENSMUSG00000020607	gene body	34	418
chr12	11265886	11319785	ENSMUSG00000020608	gene body	341	1307
chr12	10390772	10395562	ENSMUSG00000020621	gene body	43	233
chr12	5077472	5375682	ENSMUSG00000020627	gene body	1822	1937
chr12	28690628	28750472	ENSMUSG00000020628	gene body	511	1465
chr12	28675231	28682175	ENSMUSG00000020629	gene body	62	394
chr12	28649602	28659589	ENSMUSG00000020630	gene body	105	393
chr12	4879032	4907705	ENSMUSG00000020634	gene body	158	703
chr12	4833174	4841591	ENSMUSG00000020635	gene body	47	179
chr12	26469204	26479837	ENSMUSG00000020638	gene body	46	77
chr12	4769022	4778813	ENSMUSG00000020639	gene body	0	0
chr12	4592638	4713962	ENSMUSG00000020640	gene body	900	3525
chr12	26300964	26415254	ENSMUSG00000020642	gene body	630	798
chr12	25093799	25097140	ENSMUSG00000020644	gene body	58	412
chr12	24830879	24964397	ENSMUSG00000020646	gene body	866	1263
chr12	4247362	4477182	ENSMUSG00000020647	gene body	1230	4394
chr12	31640050	31654826	ENSMUSG00000020648	gene body	51	202
chr12	24708241	24714146	ENSMUSG00000020649	gene body	0	0
chr12	31590967	31634658	ENSMUSG00000020650	gene body	182	440
chr12	4196004	4234294	ENSMUSG00000020652	gene body	148	264
chr12	24651274	24662789	ENSMUSG00000020653	gene body	132	632
chr12	4133103	4213525	ENSMUSG00000020654	gene body	623	1989
chr12	24572283	24617391	ENSMUSG00000020656	gene body	162	417
chr12	4082583	4110606	ENSMUSG00000020657	gene body	165	415
chr12	3962554	4038915	ENSMUSG00000020658	gene body	317	366
chr12	31484829	31499616	ENSMUSG00000020659	gene body	179	791
chr12	3806007	3914443	ENSMUSG00000020661	gene body	1503	7603
chr12	31331277	31351453	ENSMUSG00000020664	gene body	182	860
chr12	3365132	3406494	ENSMUSG00000020668	gene body	393	1696
chr12	30911668	30960162	ENSMUSG00000020669	gene body	154	431
chr12	3247428	3309969	ENSMUSG00000020671	gene body	1314	6730
chr12	30174482	30373375	ENSMUSG00000020672	gene body	559	562
chr12	29937608	30017658	ENSMUSG00000020674	gene body	964	3831
chr12	64938833	64965534	ENSMUSG00000020948	gene body	191	859
chr12	65062424	65074007	ENSMUSG00000020949	gene body	91	341
chr12	49382660	49386861	ENSMUSG00000020950	gene body	22	43
chr12	51377510	51450101	ENSMUSG00000020952	gene body	498	1394
chr12	51593341	51605771	ENSMUSG00000020953	gene body	60	97
chr12	51609632	51691897	ENSMUSG00000020954	gene body	1072	6254
chr12	51691033	51744786	ENSMUSG00000020955	gene body	352	1346
chr12	51988312	52006501	ENSMUSG00000020956	gene body	93	284
chr12	91633009	91788387	ENSMUSG00000020961	gene body	682	1483
chr12	91555262	91590487	ENSMUSG00000020962	gene body	241	1205
chr12	91384563	91549808	ENSMUSG00000020963	gene body	413	434
chr12	91806043	91849157	ENSMUSG00000020964	gene body	351	1147
chr12	69189087	69198429	ENSMUSG00000020973	gene body	71	449
chr12	69201773	69228195	ENSMUSG00000020974	gene body	189	315
chr12	69296681	69310687	ENSMUSG00000020978	gene body	154	1038
chr12	69310522	69357165	ENSMUSG00000020982	gene body	326	1148
chr12	58958383	59012017	ENSMUSG00000020986	gene body	529	1633
chr12	69690433	69724873	ENSMUSG00000020988	gene body	160	572
chr12	69746848	69791267	ENSMUSG00000020990	gene body	183	230
chr12	59043092	59061472	ENSMUSG00000020993	gene body	253	2018
chr12	59066884	59073998	ENSMUSG00000020994	gene body	113	704
chr12	59095799	59191583	ENSMUSG00000021000	gene body	696	2313
chr12	98202294	98259459	ENSMUSG00000021003	gene body	276	1043
chr12	98628157	98669815	ENSMUSG00000021007	gene body	162	414
chr12	98676741	98737405	ENSMUSG00000021009	gene body	629	2773
chr12	53248677	54072175	ENSMUSG00000021010	gene body	3159	4800
chr12	98746964	98787753	ENSMUSG00000021012	gene body	411	1829
chr12	98920574	98983238	ENSMUSG00000021013	gene body	270	619
chr12	55278991	55302998	ENSMUSG00000021022	gene body	133	613
chr12	55299577	55382533	ENSMUSG00000021023	gene body	484	1669
chr12	55384222	55418454	ENSMUSG00000021024	gene body	425	1776
chr12	55489410	55492647	ENSMUSG00000021025	gene body	104	528
chr12	55602896	55821167	ENSMUSG00000021027	gene body	981	3493
chr12	56328303	56345894	ENSMUSG00000021028	gene body	138	488
chr12	87147165	87164723	ENSMUSG00000021033	gene body	147	504
chr12	87305058	87388355	ENSMUSG00000021036	gene body	828	5088
chr12	87266479	87273998	ENSMUSG00000021037	gene body	64	454
chr12	87238868	87266256	ENSMUSG00000021038	gene body	198	611
chr12	87449075	87472274	ENSMUSG00000021039	gene body	229	1040
chr12	87443896	87452206	ENSMUSG00000021040	gene body	81	343
chr12	88360554	88461724	ENSMUSG00000021044	gene body	649	1877
chr12	46694517	46818929	ENSMUSG00000021047	gene body	298	578
chr12	76255298	76319803	ENSMUSG00000021048	gene body	456	1846
chr12	75450881	75596245	ENSMUSG00000021051	gene body	1895	10216
chr12	75714249	75735729	ENSMUSG00000021054	gene body	185	1423
chr12	76198686	76246746	ENSMUSG00000021056	gene body	159	168
chr12	76324891	76334153	ENSMUSG00000021057	gene body	55	169
chr12	76797960	76822908	ENSMUSG00000021062	gene body	154	155
chr12	77238125	77476338	ENSMUSG00000021065	gene body	900	2800
chr12	69892614	69966417	ENSMUSG00000021066	gene body	370	911
chr12	69965012	69987002	ENSMUSG00000021067	gene body	298	1744
chr12	70011435	70113717	ENSMUSG00000021068	gene body	724	1871
chr12	70190811	70231488	ENSMUSG00000021069	gene body	145	234
chr12	70244533	70347614	ENSMUSG00000021071	gene body	399	353
chr12	70453095	70468040	ENSMUSG00000021072	gene body	123	646
chr12	70937857	70964718	ENSMUSG00000021076	gene body	171	725
chr12	71123173	71136684	ENSMUSG00000021079	gene body	120	597
chr12	72211752	72409054	ENSMUSG00000021087	gene body	726	3491
chr12	104406729	104414329	ENSMUSG00000021091	gene body	28	38
chr12	72650353	72664909	ENSMUSG00000021094	gene body	83	222
chr12	72757455	72799819	ENSMUSG00000021096	gene body	619	3422
chr12	104763117	104865076	ENSMUSG00000021097	gene body	635	1083
chr12	105032688	105042906	ENSMUSG00000021102	gene body	227	1143
chr12	73123717	73273988	ENSMUSG00000021103	gene body	1116	5700
chr12	73584796	73778185	ENSMUSG00000021108	gene body	993	2748
chr12	73901375	73947530	ENSMUSG00000021109	gene body	525	2062
chr12	105784694	105838944	ENSMUSG00000021111	gene body	795	4170
chr12	78748907	78840714	ENSMUSG00000021112	gene body	582	4153
chr12	73964481	73988966	ENSMUSG00000021113	gene body	170	694
chr12	78840725	78861638	ENSMUSG00000021114	gene body	168	1169
chr12	106010228	106077426	ENSMUSG00000021115	gene body	578	1953
chr12	78861819	78887010	ENSMUSG00000021116	gene body	298	1311
chr12	78888691	78906964	ENSMUSG00000021118	gene body	76	133
chr12	79080664	79089651	ENSMUSG00000021120	gene body	74	214
chr12	79208914	79222665	ENSMUSG00000021123	gene body	52	73
chr12	79156017	79172667	ENSMUSG00000021124	gene body	209	1029
chr12	79130777	79156301	ENSMUSG00000021125	gene body	108	154
chr12	80107754	80113013	ENSMUSG00000021127	gene body	178	987
chr12	80518277	80630972	ENSMUSG00000021130	gene body	539	592
chr12	80634022	80644341	ENSMUSG00000021131	gene body	168	913
chr12	80790510	80880835	ENSMUSG00000021133	gene body	1158	8004
chr12	80945504	80950507	ENSMUSG00000021134	gene body	158	778
chr12	81026808	81186414	ENSMUSG00000021136	gene body	686	661
chr12	81860023	82000924	ENSMUSG00000021140	gene body	1175	4634
chr12	113014508	113074401	ENSMUSG00000021143	gene body	847	4582
chr12	113098278	113137206	ENSMUSG00000021144	gene body	808	3828
chr12	116281196	116391050	ENSMUSG00000021171	gene body	842	4738
chr12	117804289	117878706	ENSMUSG00000021175	gene body	284	552
chr12	99693045	99884439	ENSMUSG00000021176	gene body	908	1221
chr12	99884517	99955219	ENSMUSG00000021177	gene body	420	851
chr12	100110154	100123405	ENSMUSG00000021178	gene body	184	801
chr12	100125452	100159653	ENSMUSG00000021179	gene body	299	984
chr12	100548439	100726983	ENSMUSG00000021180	gene body	857	1905
chr12	100911523	101029056	ENSMUSG00000021182	gene body	659	1290
chr12	100779057	100896981	ENSMUSG00000021185	gene body	371	824
chr12	101746565	101819055	ENSMUSG00000021186	gene body	595	1111
chr12	101834043	101913267	ENSMUSG00000021188	gene body	554	2590
chr12	101918901	101958246	ENSMUSG00000021189	gene body	353	1634
chr12	102394084	102439813	ENSMUSG00000021190	gene body	342	2193
chr12	102469135	102497907	ENSMUSG00000021192	gene body	200	724
chr12	103388682	103406350	ENSMUSG00000021203	gene body	184	415
chr12	103450898	103457223	ENSMUSG00000021208	gene body	11	53
chr12	103532283	103613831	ENSMUSG00000021209	gene body	226	216
chr12	82588292	83162056	ENSMUSG00000021219	gene body	2230	1850
chr12	83520466	83541920	ENSMUSG00000021222	gene body	177	601
chr12	83794034	83921934	ENSMUSG00000021224	gene body	1062	5424
chr12	83987861	83993873	ENSMUSG00000021226	gene body	55	149
chr12	84345309	84361833	ENSMUSG00000021234	gene body	92	177
chr12	84361657	84373796	ENSMUSG00000021235	gene body	153	541
chr12	84373857	84409029	ENSMUSG00000021236	gene body	179	439
chr12	84430717	84451004	ENSMUSG00000021238	gene body	94	255
chr12	84601464	84617413	ENSMUSG00000021240	gene body	133	619
chr12	84773251	84775088	ENSMUSG00000021241	gene body	19	164
chr12	84754562	84773152	ENSMUSG00000021242	gene body	223	1621
chr12	84970897	84983303	ENSMUSG00000021243	gene body	90	385
chr12	84996321	85070515	ENSMUSG00000021244	gene body	824	3241
chr12	85234520	85270599	ENSMUSG00000021245	gene body	139	391
chr12	85340614	85374847	ENSMUSG00000021248	gene body	472	3708
chr12	85473890	85477273	ENSMUSG00000021250	gene body	70	438
chr12	85815448	85824550	ENSMUSG00000021252	gene body	104	415
chr12	86056745	86079041	ENSMUSG00000021253	gene body	265	1046
chr12	86241858	86291784	ENSMUSG00000021254	gene body	535	1982
chr12	86700502	86726460	ENSMUSG00000021257	gene body	130	208
chr12	108179579	108203359	ENSMUSG00000021258	gene body	303	1025
chr12	108334381	108362234	ENSMUSG00000021259	gene body	158	222
chr12	108306270	108330869	ENSMUSG00000021260	gene body	158	287
chr12	108554720	108688516	ENSMUSG00000021262	gene body	1541	4416
chr12	108792973	108820148	ENSMUSG00000021264	gene body	954	5222
chr12	108825873	108835883	ENSMUSG00000021265	gene body	204	776
chr12	108860030	108894174	ENSMUSG00000021266	gene body	375	1132
chr12	109541001	109571726	ENSMUSG00000021268	gene body	305	600
chr12	110690605	110702728	ENSMUSG00000021270	gene body	129	713
chr12	110850253	110869996	ENSMUSG00000021271	gene body	197	846
chr12	110889264	110972394	ENSMUSG00000021275	gene body	576	1626
chr12	110872610	110889145	ENSMUSG00000021276	gene body	138	515
chr12	111166370	111267153	ENSMUSG00000021277	gene body	1443	5477
chr12	111292976	111377718	ENSMUSG00000021279	gene body	1566	7953
chr12	111417017	111431678	ENSMUSG00000021280	gene body	93	263
chr12	111442469	111455018	ENSMUSG00000021281	gene body	93	437
chr12	111538016	111546752	ENSMUSG00000021282	gene body	182	965
chr12	111828457	111908110	ENSMUSG00000021285	gene body	588	3872
chr12	111814170	111832192	ENSMUSG00000021286	gene body	277	1127
chr12	111803192	111813873	ENSMUSG00000021287	gene body	140	324
chr12	111758849	111807844	ENSMUSG00000021288	gene body	889	4466
chr12	111961375	111966977	ENSMUSG00000021290	gene body	120	514
chr12	98268635	98276644	ENSMUSG00000021886	gene body	49	176
chr12	119260978	119262855	ENSMUSG00000021908	gene body	0	1
chr12	119158022	119238802	ENSMUSG00000025321	gene body	331	1149
chr12	118234933	118301440	ENSMUSG00000025323	gene body	224	591
chr12	80463095	80500227	ENSMUSG00000032705	gene body	179	686
chr12	76765589	76921412	ENSMUSG00000033373	gene body	1018	2519
chr12	76370266	76396950	ENSMUSG00000033454	gene body	428	2732
chr12	100300770	100520826	ENSMUSG00000033530	gene body	1656	4621
chr12	99190078	99563582	ENSMUSG00000033713	gene body	4186	16434
chr12	87166237	87200454	ENSMUSG00000034111	gene body	282	1437
chr12	87106861	87147968	ENSMUSG00000034126	gene body	300	891
chr12	86947043	86965362	ENSMUSG00000034157	gene body	179	1064
chr12	86880701	86884798	ENSMUSG00000034168	gene body	157	1437
chr12	85746539	85813585	ENSMUSG00000034258	gene body	316	607
chr12	85599027	85639878	ENSMUSG00000034271	gene body	697	3142
chr12	85299514	85339362	ENSMUSG00000034290	gene body	315	1058
chr12	73543402	73546392	ENSMUSG00000034435	gene body	22	19
chr12	73280011	73286710	ENSMUSG00000034442	gene body	53	238
chr12	73099609	73113456	ENSMUSG00000034460	gene body	153	911
chr12	72536383	72580119	ENSMUSG00000034501	gene body	217	722
chr12	71831078	71992333	ENSMUSG00000034574	gene body	1469	7958
chr12	71136848	71243303	ENSMUSG00000034601	gene body	490	880
chr12	69803750	69893200	ENSMUSG00000034761	gene body	900	4341
chr12	69583762	69681852	ENSMUSG00000034801	gene body	805	3189
chr12	69168814	69179009	ENSMUSG00000034883	gene body	51	177
chr12	69157722	69159186	ENSMUSG00000034892	gene body	42	267
chr12	66466060	67222549	ENSMUSG00000034912	gene body	1399	1225
chr12	54892989	55014348	ENSMUSG00000035021	gene body	879	3548
chr12	54178981	54203860	ENSMUSG00000035105	gene body	165	1069
chr12	52503972	52571975	ENSMUSG00000035133	gene body	540	2880
chr12	52097737	52312744	ENSMUSG00000035142	gene body	589	960
chr12	51875871	51971321	ENSMUSG00000035181	gene body	602	2300
chr12	51743722	51829536	ENSMUSG00000035247	gene body	894	4201
chr12	51348061	51376986	ENSMUSG00000035293	gene body	207	868
chr12	59200655	59219725	ENSMUSG00000035329	gene body	176	1824
chr12	65036333	65063386	ENSMUSG00000035597	gene body	322	1588
chr12	64965804	65022573	ENSMUSG00000035614	gene body	339	1436
chr12	33957671	33959829	ENSMUSG00000035799	gene body	71	430
chr12	33033796	33092875	ENSMUSG00000035860	gene body	265	367
chr12	31654869	31937630	ENSMUSG00000035933	gene body	1375	4108
chr12	40445952	40846874	ENSMUSG00000035954	gene body	2170	7393
chr12	40222758	40229184	ENSMUSG00000035983	gene body	58	158
chr12	37817726	38634239	ENSMUSG00000036095	gene body	1359	1200
chr12	31073861	31080251	ENSMUSG00000036136	gene body	31	775
chr12	36314139	36318452	ENSMUSG00000036169	gene body	11	16
chr12	36157114	36197291	ENSMUSG00000036188	gene body	270	929
chr12	44221370	44322532	ENSMUSG00000036257	gene body	394	1610
chr12	41451668	41486431	ENSMUSG00000036295	gene body	115	136
chr12	24974925	25063152	ENSMUSG00000036333	gene body	799	2896
chr12	16670615	16800886	ENSMUSG00000036523	gene body	434	534
chr12	28751803	28869865	ENSMUSG00000036613	gene body	947	2992
chr12	28594173	28623377	ENSMUSG00000036655	gene body	112	154
chr12	13216973	13249213	ENSMUSG00000037149	gene body	249	702
chr12	12936093	12941914	ENSMUSG00000037169	gene body	45	385
chr12	4862440	4874359	ENSMUSG00000037336	gene body	60	91
chr12	4817544	4827659	ENSMUSG00000037361	gene body	161	701
chr12	113156421	113166048	ENSMUSG00000037466	gene body	85	216
chr12	3426857	3506852	ENSMUSG00000037486	gene body	648	3444
chr12	112808937	112816252	ENSMUSG00000037594	gene body	0	0
chr12	112678828	112682747	ENSMUSG00000037638	gene body	51	210
chr12	8208107	8285759	ENSMUSG00000037669	gene body	578	2171
chr12	112588784	112615557	ENSMUSG00000037679	gene body	432	2763
chr12	5375870	5416631	ENSMUSG00000037735	gene body	173	165
chr12	111713261	111755053	ENSMUSG00000037787	gene body	296	965
chr12	111039351	111115901	ENSMUSG00000037896	gene body	1398	5472
chr12	110975353	110979040	ENSMUSG00000037904	gene body	54	240
chr12	110737944	110804238	ENSMUSG00000037957	gene body	1136	5260
chr12	109452823	109463336	ENSMUSG00000040856	gene body	60	74
chr12	109032187	109068217	ENSMUSG00000040867	gene body	266	238
chr12	108893631	109028452	ENSMUSG00000040877	gene body	883	1684
chr12	105616136	105685211	ENSMUSG00000041341	gene body	621	2219
chr12	104687742	104751952	ENSMUSG00000041415	gene body	955	4012
chr12	104247905	104253669	ENSMUSG00000041449	gene body	26	36
chr12	104236245	104241939	ENSMUSG00000041481	gene body	21	31
chr12	103407982	103425830	ENSMUSG00000041645	gene body	303	1329
chr12	102780797	102878471	ENSMUSG00000041702	gene body	1083	4449
chr12	102757967	102777707	ENSMUSG00000041712	gene body	168	756
chr12	102741732	102758672	ENSMUSG00000041716	gene body	212	1593
chr12	101975988	102006424	ENSMUSG00000041781	gene body	257	971
chr12	101039409	101083702	ENSMUSG00000041846	gene body	760	4065
chr12	119314270	119469987	ENSMUSG00000041886	gene body	346	415
chr12	117516479	117759737	ENSMUSG00000041992	gene body	1052	2794
chr12	116405402	116463731	ENSMUSG00000042029	gene body	300	759
chr12	116206262	116263022	ENSMUSG00000042050	gene body	256	662
chr12	116047724	116063360	ENSMUSG00000042063	gene body	283	1274
chr12	85086385	85110759	ENSMUSG00000042320	gene body	164	273
chr12	84918148	84970900	ENSMUSG00000042350	gene body	425	2540
chr12	84316852	84343723	ENSMUSG00000042472	gene body	302	1550
chr12	84149176	84218881	ENSMUSG00000042507	gene body	1264	7008
chr12	84114366	84147498	ENSMUSG00000042523	gene body	207	673
chr12	83546558	83597222	ENSMUSG00000042628	gene body	619	2841
chr12	82169320	82451786	ENSMUSG00000042700	gene body	2701	10117
chr12	81721010	81781175	ENSMUSG00000042724	gene body	316	2681
chr12	81631249	81667557	ENSMUSG00000042734	gene body	184	609
chr12	84258331	84258973	ENSMUSG00000042962	gene body	2	4
chr12	30584426	30591215	ENSMUSG00000043061	gene body	51	225
chr12	36381450	36689503	ENSMUSG00000043153	gene body	795	1167
chr12	72067976	72071125	ENSMUSG00000043398	gene body	19	41
chr12	96922423	96923058	ENSMUSG00000043483	gene body	0	1
chr12	84100654	84111349	ENSMUSG00000043487	gene body	44	104
chr12	11090202	11151056	ENSMUSG00000043673	gene body	199	127
chr12	69184157	69186770	ENSMUSG00000043998	gene body	50	445
chr12	69372150	69373783	ENSMUSG00000044147	gene body	81	752
chr12	54645392	54656573	ENSMUSG00000044408	gene body	130	842
chr12	102283048	102390855	ENSMUSG00000044456	gene body	1127	2081
chr12	71309884	71320107	ENSMUSG00000044548	gene body	91	236
chr12	30893326	30911589	ENSMUSG00000044573	gene body	197	814
chr12	73286779	73354049	ENSMUSG00000044712	gene body	394	1235
chr12	105684829	105703023	ENSMUSG00000044715	gene body	222	1292
chr12	85288591	85299358	ENSMUSG00000045064	gene body	71	258
chr12	99964499	100062682	ENSMUSG00000045404	gene body	527	1947
chr12	16988648	17000408	ENSMUSG00000045679	gene body	112	487
chr12	75630596	75669537	ENSMUSG00000045690	gene body	228	538
chr12	78961795	79007627	ENSMUSG00000046157	gene body	263	451
chr12	44852484	45074709	ENSMUSG00000046314	gene body	790	3215
chr12	76152336	76152627	ENSMUSG00000046580	gene body	1	3
chr12	102743762	102747561	ENSMUSG00000046675	gene body	56	367
chr12	75308322	75401456	ENSMUSG00000046768	gene body	666	3937
chr12	83950608	83952951	ENSMUSG00000046791	gene body	53	444
chr12	57230427	57497199	ENSMUSG00000047022	gene body	902	2007
chr12	64917906	64924592	ENSMUSG00000047227	gene body	21	202
chr12	95692226	95785215	ENSMUSG00000047414	gene body	810	4208
chr12	100876682	100908198	ENSMUSG00000047415	gene body	138	464
chr12	40005447	40038025	ENSMUSG00000047446	gene body	142	367
chr12	78226379	78684772	ENSMUSG00000047454	gene body	929	2379
chr12	65132734	65172604	ENSMUSG00000047534	gene body	212	760
chr12	112820229	112829423	ENSMUSG00000047832	gene body	0	0
chr12	119945822	120021246	ENSMUSG00000048004	gene body	122	284
chr12	71015990	71098592	ENSMUSG00000048118	gene body	515	1813
chr12	107910403	108003602	ENSMUSG00000048251	gene body	617	477
chr12	70825514	70902234	ENSMUSG00000048285	gene body	915	4049
chr12	9570116	9581500	ENSMUSG00000048387	gene body	106	471
chr12	80643883	80683342	ENSMUSG00000048833	gene body	506	2011
chr12	108836046	108856815	ENSMUSG00000048856	gene body	210	813
chr12	113185930	113189523	ENSMUSG00000049036	gene body	57	98
chr12	80335848	80436601	ENSMUSG00000049106	gene body	674	3022
chr12	69182731	69184083	ENSMUSG00000049751	gene body	27	217
chr12	111709488	111713257	ENSMUSG00000049792	gene body	77	751
chr12	69577628	69583028	ENSMUSG00000049882	gene body	47	255
chr12	37241641	37582202	ENSMUSG00000050103	gene body	660	675
chr12	4739888	4769267	ENSMUSG00000050545	gene body	43	36
chr12	87278638	87299705	ENSMUSG00000050671	gene body	134	153
chr12	98786805	98901484	ENSMUSG00000051166	gene body	398	1065
chr12	11238920	11265801	ENSMUSG00000051235	gene body	107	255
chr12	73040015	73053887	ENSMUSG00000051367	gene body	142	344
chr12	4843303	4860043	ENSMUSG00000051721	gene body	124	664
chr12	69241176	69284632	ENSMUSG00000051890	gene body	175	363
chr12	33111711	33147597	ENSMUSG00000052125	gene body	185	1026
chr12	112760655	112768990	ENSMUSG00000052160	gene body	70	154
chr12	76417538	76439492	ENSMUSG00000052221	gene body	77	96
chr12	84038379	84048601	ENSMUSG00000052392	gene body	28	68
chr12	21323509	21373632	ENSMUSG00000052593	gene body	383	2000
chr12	76530891	76580488	ENSMUSG00000052609	gene body	528	4791
chr12	21111748	21270171	ENSMUSG00000052632	gene body	1252	5945
chr12	4917353	5047394	ENSMUSG00000052812	gene body	1020	3546
chr12	112500189	112516747	ENSMUSG00000054013	gene body	99	95
chr12	104929933	105009809	ENSMUSG00000054150	gene body	743	2521
chr12	54670340	54695897	ENSMUSG00000054302	gene body	170	759
chr12	21285391	21315056	ENSMUSG00000054309	gene body	245	784
chr12	8497661	8500009	ENSMUSG00000054364	gene body	161	755
chr12	69724950	69744660	ENSMUSG00000054894	gene body	101	323
chr12	103406822	103407820	ENSMUSG00000055271	gene body	18	12
chr12	65075603	65132058	ENSMUSG00000055884	gene body	254	694
chr12	40315046	40445902	ENSMUSG00000055917	gene body	695	2690
chr12	110807798	110840939	ENSMUSG00000056458	gene body	202	607
chr12	76347782	76369602	ENSMUSG00000056459	gene body	187	902
chr12	108106431	108179314	ENSMUSG00000056770	gene body	966	3791
chr12	41024090	41955588	ENSMUSG00000056899	gene body	2246	3133
chr12	84409071	84442887	ENSMUSG00000057265	gene body	172	369
chr12	16810963	16839742	ENSMUSG00000057469	gene body	231	988
chr12	102568582	102704930	ENSMUSG00000057963	gene body	1212	4614
chr12	108370957	108539617	ENSMUSG00000058070	gene body	1081	2696
chr12	103994743	104013755	ENSMUSG00000058260	gene body	94	137
chr12	79297282	79814690	ENSMUSG00000059060	gene body	2095	3665
chr12	76937269	76962201	ENSMUSG00000059436	gene body	380	1996
chr12	24498359	24558539	ENSMUSG00000059669	gene body	323	685
chr12	76404176	76406938	ENSMUSG00000059970	gene body	35	213
chr12	70974621	70996347	ENSMUSG00000060073	gene body	346	2025
chr12	59013393	59028470	ENSMUSG00000060121	gene body	72	177
chr12	79029163	79081655	ENSMUSG00000060716	gene body	238	623
chr12	111678105	111683902	ENSMUSG00000060950	gene body	55	319
chr12	17348458	17430095	ENSMUSG00000061458	gene body	694	1729
chr12	28630854	28635953	ENSMUSG00000061477	gene body	132	638
chr12	90998492	91384409	ENSMUSG00000061533	gene body	1202	1803
chr12	52699383	53155599	ENSMUSG00000061603	gene body	1414	1532
chr12	21316389	21323819	ENSMUSG00000062054	gene body	58	299
chr12	55045661	55080110	ENSMUSG00000062198	gene body	214	602
chr12	21240825	21286237	ENSMUSG00000062352	gene body	318	1072
chr12	24665833	24681813	ENSMUSG00000062563	gene body	86	194
chr12	54858809	54862877	ENSMUSG00000062929	gene body	66	521
chr12	75818134	76110926	ENSMUSG00000063450	gene body	1368	8892
chr12	27334264	27342574	ENSMUSG00000063632	gene body	96	148
chr12	103434211	103440239	ENSMUSG00000064215	gene body	57	169
chr12	112644679	112649149	ENSMUSG00000064326	gene body	81	468
chr12	109656345	109656416	ENSMUSG00000064417	gene body	0	0
chr12	17546146	17546281	ENSMUSG00000064427	gene body	2	15
chr12	109631074	109631148	ENSMUSG00000064452	gene body	0	0
chr12	109657125	109657196	ENSMUSG00000064679	gene body	0	0
chr12	109618258	109618336	ENSMUSG00000065433	gene body	1	1
chr12	109743289	109743368	ENSMUSG00000065570	gene body	3	0
chr12	104214544	104221129	ENSMUSG00000066363	gene body	35	21
chr12	91890896	91891273	ENSMUSG00000066389	gene body	1	1
chr12	79232346	79296304	ENSMUSG00000066440	gene body	410	957
chr12	79174337	79192293	ENSMUSG00000066441	gene body	120	529
chr12	56373593	56373823	ENSMUSG00000066491	gene body	0	2
chr12	24638669	24639010	ENSMUSG00000066553	gene body	0	2
chr12	9029997	9041988	ENSMUSG00000066637	gene body	75	298
chr12	8973892	9028847	ENSMUSG00000066643	gene body	219	582
chr12	20877084	20921262	ENSMUSG00000069755	gene body	153	627
chr12	109591715	109591838	ENSMUSG00000070072	gene body	2	3
chr12	109594506	109594599	ENSMUSG00000070133	gene body	0	0
chr12	17690856	17791933	ENSMUSG00000071379	gene body	1228	6798
chr12	17003319	17011727	ENSMUSG00000071398	gene body	39	47
chr12	3572381	3781796	ENSMUSG00000071454	gene body	906	2932
chr12	3403878	3427011	ENSMUSG00000071456	gene body	170	927
chr12	54701329	54701706	ENSMUSG00000072255	gene body	0	2
chr12	112772194	112802657	ENSMUSG00000072812	gene body	46	133
chr12	112720455	112746592	ENSMUSG00000072825	gene body	385	1725
chr12	84285232	84315832	ENSMUSG00000072946	gene body	181	690
chr12	84009490	84018371	ENSMUSG00000072949	gene body	53	64
chr12	55080262	55115367	ENSMUSG00000073079	gene body	0	0
chr12	22953997	23010284	ENSMUSG00000073164	gene body	55	244
chr12	20896239	20896638	ENSMUSG00000073179	gene body	1	4
chr12	18514510	18535254	ENSMUSG00000073197	gene body	28	102
chr12	109742409	109742498	ENSMUSG00000076052	gene body	1	0
chr12	21390071	21417637	ENSMUSG00000076432	gene body	426	2492
chr12	113418558	113422730	ENSMUSG00000076617	gene body	14	23
chr12	109618114	109618200	ENSMUSG00000077879	gene body	1	1
chr12	109735619	109735700	ENSMUSG00000077925	gene body	1	1
chr12	103442167	103443680	ENSMUSG00000079017	gene body	13	77
chr12	87425840	87444017	ENSMUSG00000079036	gene body	272	1164
chr12	81197915	81333180	ENSMUSG00000079055	gene body	488	443
chr12	57230412	57239882	ENSMUSG00000079104	gene body	117	769
chr12	55230168	55263836	ENSMUSG00000079108	gene body	0	0
chr12	3235504	3250377	ENSMUSG00000079179	gene body	181	892
chr12	84922542	84923512	ENSMUSG00000079645	gene body	1	10
chr12	108203602	108275425	ENSMUSG00000084883	gene body	694	2473
chr12	70991615	71015832	ENSMUSG00000085622	gene body	203	1260
chr12	20874125	20921262	ENSMUSG00000085642	gene body	156	635
chr12	84451422	84546145	ENSMUSG00000085793	gene body	563	1696
chr12	65056573	65056658	ENSMUSG00000087790	gene body	0	4
chr12	109643748	109643818	ENSMUSG00000087885	gene body	0	0
chr12	76765538	76783180	ENSMUSG00000090258	gene body	125	516
chr12	40209487	40211073	ENSMUSG00000090582	gene body	12	31
chr12	87199723	87213541	ENSMUSG00000090812	gene body	49	144
chr12	81497941	81532911	ENSMUSG00000090935	gene body	293	1482
chr12	32378704	32382943	ENSMUSG00000090946	gene body	86	562
chr12	110858565	110858894	ENSMUSG00000091498	gene body	3	9
chr12	79163408	79163835	ENSMUSG00000091534	gene body	3	14
chr12	81359026	81485127	ENSMUSG00000091803	gene body	584	1876
chr12	102753275	102757803	ENSMUSG00000091931	gene body	56	557
chr12	84875769	84879755	ENSMUSG00000092130	gene body	33	149
chr12	109747878	109747960	ENSMUSG00000093351	gene body	2	1
chr12	101913240	101915335	ENSMUSG00000093579	gene body	19	35
chr12	109588592	109588680	ENSMUSG00000094952	gene body	1	2
chr12	109587943	109588031	ENSMUSG00000095147	gene body	0	3
chr12	4234027	4239950	ENSMUSG00000096199	gene body	33	74
chr12	111572317	111574402	ENSMUSG00000096995	gene body	23	69
chr12	69197211	69199867	ENSMUSG00000097061	gene body	45	303
chr12	101082451	101088927	ENSMUSG00000097121	gene body	69	750
chr12	109729764	109749460	ENSMUSG00000097391	gene body	151	193
chr12	80108034	80113000	ENSMUSG00000097417	gene body	177	976
chr12	109603940	109661716	ENSMUSG00000097451	gene body	311	507
chr12	80120546	80132844	ENSMUSG00000097729	gene body	112	732
chr12	13752674	13753665	ENSMUSG00000097973	gene body	9	3
chr12	49140256	49141266	ENSMUSG00000098099	gene body	0	0
chr12	84417196	84418578	ENSMUSG00000098134	gene body	34	162
chr12	15606412	15729095	ENSMUSG00000098158	gene body	348	445
chr12	49840757	49841751	ENSMUSG00000098219	gene body	5	4
chr12	20804381	20815779	ENSMUSG00000099759	gene body	27	118
chr12	104925501	104926689	ENSMUSG00000100975	gene body	9	16
chr12	49389652	49407360	ENSMUSG00000104861	gene body	64	55
chr12	109743158	109743236	ENSMUSG00000105849	gene body	0	0
chr12	21543307	21554521	ENSMUSG00000109975	gene body	22	59
chr12	10152142	10158233	ENSMUSG00000111942	gene body	5	4
chr12	77623549	77625009	ENSMUSG00000112003	gene body	5	10
chr12	76940475	76941793	ENSMUSG00000112008	gene body	35	94
chr12	76344525	76345381	ENSMUSG00000112096	gene body	5	15
chr12	76492355	76492511	ENSMUSG00000112167	gene body	0	2
chr12	80435209	80435936	ENSMUSG00000112278	gene body	0	0
chr12	78222286	78226525	ENSMUSG00000112302	gene body	21	104
chr12	80259443	80260557	ENSMUSG00000112336	gene body	58	332
chr12	55275381	55278714	ENSMUSG00000112368	gene body	3	7
chr12	8291024	8293694	ENSMUSG00000112441	gene body	21	22
chr12	31258651	31258857	ENSMUSG00000112567	gene body	0	0
chr12	29316915	29317568	ENSMUSG00000112776	gene body	6	0
chr12	80942673	80945396	ENSMUSG00000112880	gene body	12	68
chr12	51133551	51134702	ENSMUSG00000112926	gene body	3	2
chr12	116401947	116405210	ENSMUSG00000112980	gene body	22	188
chr12	100744533	100744935	ENSMUSG00000113113	gene body	0	2
chr12	20615014	20664803	ENSMUSG00000113157	gene body	74	170
chr12	85597019	85599191	ENSMUSG00000113165	gene body	22	112
chr12	81717830	81720052	ENSMUSG00000113184	gene body	11	30
chr12	15865144	15865697	ENSMUSG00000113222	gene body	3	5
chr12	85662442	85662868	ENSMUSG00000113249	gene body	0	0
chr12	69369514	69370023	ENSMUSG00000113318	gene body	1	6
chr12	103412492	103415596	ENSMUSG00000113328	gene body	26	70
chr12	86650573	86651662	ENSMUSG00000113369	gene body	6	4
chr12	17933164	17939628	ENSMUSG00000113536	gene body	23	37
chr12	35602544	35694682	ENSMUSG00000113548	gene body	271	382
chr12	110474511	110486208	ENSMUSG00000113585	gene body	128	381
chr12	69123101	69123780	ENSMUSG00000113600	gene body	0	1
chr12	17900734	18065610	ENSMUSG00000113642	gene body	322	605
chr12	105030617	105032279	ENSMUSG00000113722	gene body	31	294
chr12	35534421	35590446	ENSMUSG00000113741	gene body	137	512
chr12	111941991	111944484	ENSMUSG00000113769	gene body	19	54
chr12	118231595	118234564	ENSMUSG00000113831	gene body	9	18
chr12	101968090	101977068	ENSMUSG00000113902	gene body	75	969
chr12	87149475	87155486	ENSMUSG00000113918	gene body	36	183
chr12	19301653	19305191	ENSMUSG00000113959	gene body	2	6
chr12	35672282	35695118	ENSMUSG00000113985	gene body	85	101
chr12	17902389	17904675	ENSMUSG00000114025	gene body	12	25
chr12	20275039	20278028	ENSMUSG00000114041	gene body	0	0
chr12	72048709	72049259	ENSMUSG00000114155	gene body	1	1
chr13	5861482	5870394	ENSMUSG00000000078	gene body	207	1194
chr13	45507444	45553800	ENSMUSG00000000253	gene body	289	1512
chr13	72628820	72634198	ENSMUSG00000001504	gene body	80	244
chr13	75706757	75772364	ENSMUSG00000001542	gene body	542	2412
chr13	38644207	38659058	ENSMUSG00000001707	gene body	0	0
chr13	19591706	19619927	ENSMUSG00000002808	gene body	131	506
chr13	19357676	19395795	ENSMUSG00000003062	gene body	289	1310
chr13	91460283	91703429	ENSMUSG00000003992	gene body	1514	5713
chr13	58176156	58215653	ENSMUSG00000005312	gene body	865	4255
chr13	55152640	55168759	ENSMUSG00000005320	gene body	82	80
chr13	13437551	13512269	ENSMUSG00000005397	gene body	496	1238
chr13	83504034	83667080	ENSMUSG00000005583	gene body	671	2003
chr13	22002173	22009742	ENSMUSG00000006179	gene body	35	53
chr13	29191746	29855674	ENSMUSG00000006191	gene body	3172	7623
chr13	23702034	23710854	ENSMUSG00000006611	gene body	50	90
chr13	24751845	24761923	ENSMUSG00000006715	gene body	70	342
chr13	24817948	24831540	ENSMUSG00000006717	gene body	84	473
chr13	21945094	21960779	ENSMUSG00000006720	gene body	71	293
chr13	93299635	93405129	ENSMUSG00000007617	gene body	576	1713
chr13	58125879	58128556	ENSMUSG00000007836	gene body	91	739
chr13	17880571	17944239	ENSMUSG00000008859	gene body	602	3159
chr13	98839019	98926384	ENSMUSG00000009470	gene body	1298	6914
chr13	90089123	90143907	ENSMUSG00000012422	gene body	279	1154
chr13	17695192	17699748	ENSMUSG00000012429	gene body	48	398
chr13	92211872	92355003	ENSMUSG00000014850	gene body	629	1467
chr13	43784775	43803132	ENSMUSG00000015396	gene body	98	157
chr13	114833081	114932100	ENSMUSG00000015533	gene body	348	336
chr13	114818236	114832275	ENSMUSG00000015536	gene body	152	638
chr13	14613240	14674236	ENSMUSG00000015671	gene body	357	1655
chr13	14608184	14613165	ENSMUSG00000015672	gene body	35	225
chr13	56073619	56136361	ENSMUSG00000015937	gene body	1148	4325
chr13	112867418	112927398	ENSMUSG00000016018	gene body	432	1455
chr13	29906575	29986063	ENSMUSG00000016477	gene body	1741	7742
chr13	24327404	24477377	ENSMUSG00000016756	gene body	462	560
chr13	73733094	73816754	ENSMUSG00000017756	gene body	721	2710
chr13	86044816	86046904	ENSMUSG00000017778	gene body	53	237
chr13	23684199	23692908	ENSMUSG00000018102	gene body	53	413
chr13	24801657	24816197	ENSMUSG00000019132	gene body	180	1077
chr13	13590397	13778803	ENSMUSG00000019726	gene body	670	3503
chr13	8802968	8871909	ENSMUSG00000021147	gene body	611	2599
chr13	8966331	8996083	ENSMUSG00000021149	gene body	284	1351
chr13	9684833	9765330	ENSMUSG00000021156	gene body	918	3833
chr13	6548149	6580515	ENSMUSG00000021193	gene body	218	543
chr13	6579768	6648777	ENSMUSG00000021196	gene body	404	996
chr13	4191150	4205596	ENSMUSG00000021213	gene body	41	34
chr13	4132615	4150654	ENSMUSG00000021214	gene body	32	34
chr13	3882018	3918220	ENSMUSG00000021215	gene body	232	999
chr13	3538063	3567871	ENSMUSG00000021218	gene body	416	2654
chr13	14226438	14523228	ENSMUSG00000021301	gene body	624	705
chr13	14050659	14063488	ENSMUSG00000021302	gene body	115	753
chr13	13784059	13827896	ENSMUSG00000021303	gene body	185	282
chr13	13357620	13394014	ENSMUSG00000021306	gene body	80	368
chr13	12182712	12258113	ENSMUSG00000021311	gene body	494	1116
chr13	15463235	15730026	ENSMUSG00000021318	gene body	2658	8653
chr13	19623104	19632994	ENSMUSG00000021319	gene body	40	28
chr13	20794113	21036617	ENSMUSG00000021322	gene body	625	813
chr13	21179445	21194724	ENSMUSG00000021326	gene body	195	1081
chr13	21387003	21402755	ENSMUSG00000021327	gene body	163	812
chr13	24012344	24280795	ENSMUSG00000021338	gene body	1752	5658
chr13	24987483	25020379	ENSMUSG00000021339	gene body	140	309
chr13	24943152	24992501	ENSMUSG00000021340	gene body	223	260
chr13	30813919	30974093	ENSMUSG00000021357	gene body	1160	3686
chr13	40715302	40738376	ENSMUSG00000021359	gene body	116	147
chr13	40859754	40960892	ENSMUSG00000021360	gene body	688	2365
chr13	41016292	41022586	ENSMUSG00000021361	gene body	80	526
chr13	41309581	41487362	ENSMUSG00000021365	gene body	1322	5535
chr13	42052021	42192537	ENSMUSG00000021366	gene body	1012	4455
chr13	42301476	42307990	ENSMUSG00000021367	gene body	48	227
chr13	43151740	43171501	ENSMUSG00000021368	gene body	120	213
chr13	43538393	43560191	ENSMUSG00000021371	gene body	181	535
chr13	46501848	46650281	ENSMUSG00000021373	gene body	608	991
chr13	46679905	46727940	ENSMUSG00000021374	gene body	568	2875
chr13	46749087	46929867	ENSMUSG00000021375	gene body	1412	5608
chr13	47022482	47044737	ENSMUSG00000021376	gene body	106	334
chr13	47084775	47106201	ENSMUSG00000021377	gene body	177	869
chr13	48261228	48266026	ENSMUSG00000021379	gene body	32	323
chr13	49230690	49248706	ENSMUSG00000021384	gene body	117	219
chr13	49421249	49464573	ENSMUSG00000021385	gene body	482	3195
chr13	49544443	49567565	ENSMUSG00000021388	gene body	113	178
chr13	49608046	49624501	ENSMUSG00000021390	gene body	86	215
chr13	49464023	49652785	ENSMUSG00000021391	gene body	718	1417
chr13	49653078	49679016	ENSMUSG00000021392	gene body	105	382
chr13	51100880	51152546	ENSMUSG00000021395	gene body	1172	6728
chr13	32802038	32822609	ENSMUSG00000021400	gene body	187	1140
chr13	33027416	33041884	ENSMUSG00000021403	gene body	49	50
chr13	34002363	34037147	ENSMUSG00000021408	gene body	316	1448
chr13	34627834	34653486	ENSMUSG00000021411	gene body	397	1041
chr13	34875302	34906064	ENSMUSG00000021413	gene body	458	1842
chr13	34946614	34963810	ENSMUSG00000021416	gene body	54	43
chr13	34977748	35027096	ENSMUSG00000021417	gene body	191	487
chr13	35893472	35906359	ENSMUSG00000021418	gene body	52	123
chr13	36117412	36726280	ENSMUSG00000021420	gene body	2924	7263
chr13	37345208	37419036	ENSMUSG00000021423	gene body	321	474
chr13	37966605	37994217	ENSMUSG00000021427	gene body	313	1171
chr13	38036995	38061433	ENSMUSG00000021428	gene body	203	880
chr13	38204938	38227665	ENSMUSG00000021431	gene body	356	1226
chr13	38932136	38960875	ENSMUSG00000021432	gene body	289	1412
chr13	51431041	51569419	ENSMUSG00000021448	gene body	565	759
chr13	51701246	51793747	ENSMUSG00000021451	gene body	605	1859
chr13	51846678	51848468	ENSMUSG00000021453	gene body	102	314
chr13	52583173	52648792	ENSMUSG00000021457	gene body	351	1109
chr13	62964893	63326096	ENSMUSG00000021458	gene body	2397	14930
chr13	52835119	52929681	ENSMUSG00000021460	gene body	680	2584
chr13	63285043	63497278	ENSMUSG00000021461	gene body	1222	2729
chr13	53109312	53286124	ENSMUSG00000021464	gene body	1900	9012
chr13	63508328	63573598	ENSMUSG00000021466	gene body	512	1415
chr13	53332748	53377397	ENSMUSG00000021468	gene body	379	1134
chr13	53466884	53473074	ENSMUSG00000021469	gene body	44	78
chr13	63815240	63900302	ENSMUSG00000021470	gene body	259	773
chr13	54071869	54108342	ENSMUSG00000021474	gene body	365	1604
chr13	64161824	64186537	ENSMUSG00000021476	gene body	123	557
chr13	64359337	64370890	ENSMUSG00000021477	gene body	120	688
chr13	55105311	55134825	ENSMUSG00000021481	gene body	229	1344
chr13	64275280	64312710	ENSMUSG00000021482	gene body	194	696
chr13	64432314	64441773	ENSMUSG00000021483	gene body	65	215
chr13	55343833	55362783	ENSMUSG00000021484	gene body	387	1688
chr13	55325168	55329823	ENSMUSG00000021485	gene body	61	204
chr13	55320500	55325272	ENSMUSG00000021486	gene body	116	753
chr13	55209782	55318325	ENSMUSG00000021488	gene body	1159	3911
chr13	55495795	55513676	ENSMUSG00000021493	gene body	394	1303
chr13	55530410	55536658	ENSMUSG00000021494	gene body	82	349
chr13	55539316	55571120	ENSMUSG00000021495	gene body	625	2190
chr13	55727368	55776830	ENSMUSG00000021496	gene body	403	1018
chr13	55714650	55726227	ENSMUSG00000021497	gene body	147	673
chr13	55635027	55681256	ENSMUSG00000021500	gene body	451	1410
chr13	55623005	55632411	ENSMUSG00000021501	gene body	112	540
chr13	55599896	55610443	ENSMUSG00000021504	gene body	157	704
chr13	56288643	56296551	ENSMUSG00000021508	gene body	90	146
chr13	67612763	67637791	ENSMUSG00000021510	gene body	160	646
chr13	65278814	65304221	ENSMUSG00000021514	gene body	125	568
chr13	66932830	66998401	ENSMUSG00000021518	gene body	507	1784
chr13	66906968	66933088	ENSMUSG00000021519	gene body	210	801
chr13	66900617	66905378	ENSMUSG00000021520	gene body	51	324
chr13	68582234	68592338	ENSMUSG00000021532	gene body	94	556
chr13	68620043	68999541	ENSMUSG00000021536	gene body	1226	1100
chr13	81783077	81797155	ENSMUSG00000021537	gene body	104	645
chr13	56703010	56742377	ENSMUSG00000021540	gene body	544	3174
chr13	58391142	58403343	ENSMUSG00000021546	gene body	293	1688
chr13	85189408	85223469	ENSMUSG00000021548	gene body	161	623
chr13	85214780	85289130	ENSMUSG00000021549	gene body	465	2480
chr13	58379817	58385225	ENSMUSG00000021550	gene body	55	172
chr13	58233346	58275699	ENSMUSG00000021552	gene body	211	1030
chr13	59585259	59635922	ENSMUSG00000021555	gene body	387	1492
chr13	59634626	59675811	ENSMUSG00000021556	gene body	281	1427
chr13	59445742	59585227	ENSMUSG00000021557	gene body	1043	3823
chr13	60601947	60763191	ENSMUSG00000021559	gene body	1107	3183
chr13	73818534	73847631	ENSMUSG00000021567	gene body	190	230
chr13	73911347	73937784	ENSMUSG00000021569	gene body	131	297
chr13	74036500	74062299	ENSMUSG00000021572	gene body	110	194
chr13	74009407	74035753	ENSMUSG00000021573	gene body	140	255
chr13	74211118	74292331	ENSMUSG00000021575	gene body	281	443
chr13	74303509	74317580	ENSMUSG00000021576	gene body	149	699
chr13	74322254	74350280	ENSMUSG00000021577	gene body	266	944
chr13	74350309	74365783	ENSMUSG00000021578	gene body	160	662
chr13	74639568	74693201	ENSMUSG00000021583	gene body	164	392
chr13	74692368	74808810	ENSMUSG00000021585	gene body	606	2940
chr13	75089826	75134861	ENSMUSG00000021587	gene body	85	101
chr13	75869537	75943925	ENSMUSG00000021589	gene body	410	1454
chr13	75967150	75998972	ENSMUSG00000021590	gene body	124	102
chr13	75839868	75850154	ENSMUSG00000021591	gene body	79	526
chr13	76060422	76098660	ENSMUSG00000021592	gene body	124	264
chr13	69573449	69611442	ENSMUSG00000021594	gene body	200	294
chr13	69533746	69635780	ENSMUSG00000021595	gene body	649	1420
chr13	76384535	77031810	ENSMUSG00000021596	gene body	1438	2347
chr13	77043088	77135473	ENSMUSG00000021597	gene body	285	576
chr13	69802395	69816104	ENSMUSG00000021598	gene body	144	692
chr13	73319838	73328542	ENSMUSG00000021606	gene body	168	564
chr13	73328513	73332178	ENSMUSG00000021607	gene body	35	179
chr13	73467197	73516422	ENSMUSG00000021608	gene body	652	2290
chr13	73604006	73620605	ENSMUSG00000021610	gene body	213	674
chr13	73626911	73649843	ENSMUSG00000021611	gene body	143	381
chr13	89655312	89742509	ENSMUSG00000021614	gene body	470	442
chr13	89774027	90089608	ENSMUSG00000021615	gene body	803	1336
chr13	90935356	91223968	ENSMUSG00000021619	gene body	1117	3009
chr13	91741512	91786148	ENSMUSG00000021620	gene body	143	144
chr13	91796533	91807705	ENSMUSG00000021621	gene body	115	541
chr13	102693558	102739629	ENSMUSG00000021624	gene body	295	818
chr13	100802648	100833427	ENSMUSG00000021629	gene body	279	1225
chr13	100617164	100651051	ENSMUSG00000021635	gene body	202	517
chr13	100460218	100492579	ENSMUSG00000021639	gene body	180	440
chr13	100108012	100114571	ENSMUSG00000021643	gene body	31	206
chr13	100124852	100137690	ENSMUSG00000021645	gene body	126	511
chr13	99948530	100015639	ENSMUSG00000021646	gene body	389	1028
chr13	99319647	99344705	ENSMUSG00000021650	gene body	183	574
chr13	98309896	98317006	ENSMUSG00000021660	gene body	170	1092
chr13	98263074	98274754	ENSMUSG00000021661	gene body	55	323
chr13	97899469	98206439	ENSMUSG00000021662	gene body	1297	3585
chr13	97176331	97198357	ENSMUSG00000021665	gene body	94	200
chr13	97137937	97181195	ENSMUSG00000021666	gene body	261	715
chr13	96480690	96542579	ENSMUSG00000021668	gene body	436	2051
chr13	96542618	96640167	ENSMUSG00000021669	gene body	775	4811
chr13	96648967	96670936	ENSMUSG00000021670	gene body	301	1069
chr13	96388294	96417737	ENSMUSG00000021671	gene body	206	584
chr13	95627177	95891922	ENSMUSG00000021676	gene body	1440	2478
chr13	95511732	95525227	ENSMUSG00000021678	gene body	51	109
chr13	95350683	95375352	ENSMUSG00000021681	gene body	275	1127
chr13	95024454	95250336	ENSMUSG00000021684	gene body	913	784
chr13	94358960	94566317	ENSMUSG00000021686	gene body	1873	6131
chr13	94201310	94285857	ENSMUSG00000021687	gene body	919	4446
chr13	93430101	93499808	ENSMUSG00000021690	gene body	540	2228
chr13	106947127	106960224	ENSMUSG00000021692	gene body	93	329
chr13	106958996	107022126	ENSMUSG00000021693	gene body	700	3400
chr13	108158731	108195364	ENSMUSG00000021694	gene body	271	527
chr13	108214404	108285683	ENSMUSG00000021696	gene body	262	392
chr13	108316332	108407782	ENSMUSG00000021697	gene body	468	1019
chr13	108449948	109953461	ENSMUSG00000021699	gene body	5841	7859
chr13	110054187	110280996	ENSMUSG00000021700	gene body	666	648
chr13	110395046	110400844	ENSMUSG00000021701	gene body	149	515
chr13	92611091	92711947	ENSMUSG00000021703	gene body	509	2091
chr13	92844760	92858230	ENSMUSG00000021704	gene body	87	198
chr13	92487108	92530868	ENSMUSG00000021706	gene body	261	1082
chr13	92354726	92389053	ENSMUSG00000021707	gene body	121	252
chr13	91880400	92131656	ENSMUSG00000021708	gene body	775	4427
chr13	103818787	103920514	ENSMUSG00000021709	gene body	973	4910
chr13	104023057	104109614	ENSMUSG00000021710	gene body	580	2855
chr13	104142149	104178469	ENSMUSG00000021711	gene body	282	1121
chr13	104178797	104203372	ENSMUSG00000021712	gene body	117	467
chr13	104205124	104228843	ENSMUSG00000021713	gene body	113	477
chr13	104228611	104252392	ENSMUSG00000021714	gene body	50	164
chr13	104631140	104817142	ENSMUSG00000021715	gene body	750	1820
chr13	104792484	104839274	ENSMUSG00000021716	gene body	290	1116
chr13	104945904	105054930	ENSMUSG00000021719	gene body	387	380
chr13	105130001	105294815	ENSMUSG00000021720	gene body	653	1092
chr13	116854820	117025537	ENSMUSG00000021725	gene body	1445	6167
chr13	117208536	117274415	ENSMUSG00000021728	gene body	283	503
chr13	117602320	117987418	ENSMUSG00000021730	gene body	741	682
chr13	118378381	118387252	ENSMUSG00000021731	gene body	112	515
chr13	118669791	118792115	ENSMUSG00000021732	gene body	303	314
chr13	111746428	111808993	ENSMUSG00000021754	gene body	822	5449
chr13	112464070	112510086	ENSMUSG00000021756	gene body	544	2264
chr13	112598333	112652475	ENSMUSG00000021758	gene body	179	206
chr13	112800792	112867894	ENSMUSG00000021759	gene body	622	3190
chr13	113042759	113046386	ENSMUSG00000021760	gene body	51	451
chr13	113293159	113379711	ENSMUSG00000021763	gene body	331	304
chr13	114287795	114388258	ENSMUSG00000021764	gene body	1003	3725
chr13	114452262	114458949	ENSMUSG00000021765	gene body	57	116
chr13	21442180	21453730	ENSMUSG00000022228	gene body	158	871
chr13	119428601	119458218	ENSMUSG00000025451	gene body	250	1550
chr13	54371349	54383917	ENSMUSG00000025867	gene body	64	290
[truncated: 16,201 more rows]
